# Supplementary material for: SMARCA4 controls state plasticity in small cell lung cancer through regulation of neuroendocrine transcription factors and REST splicing
Source: J Hematol Oncol. 2024 Jul 30;17:58. doi: 10.1186/s13045-024-01572-3 (PMC11290012; doi:10.1186/s13045-024-01572-3)
Supplement: Supplementary file 2 — Additional file 2. [file 13045_2024_1572_MOESM2_ESM.xlsx]

## Sheet: Antibodies
REAGENT OR RESOURCE	SOURCE	IDENTIFIER
SMARCA2/BRM (D9E8B)	Cell Signaling Technology	Cat#11966
SMARCA4/BRG1 (D1Q7F)	Cell Signaling Technology	Cat#49360
NeuroD1 (E3E4F)	Cell Signaling Technology	Cat#62953
Synaptophysin (D8F6H)	Cell Signaling Technology	Cat#36406
CHGA	Cell Signaling Technology	Cat#60893
ASCL1 (D-7)	Santa Cruz Biotechnology	Cat#374104
GAPDH D4C6R	Cell Signaling Technology	Cat##97166
YAP (D8H1X)	Cell Signaling Technology	Cat#14074
INSM1 (A-8)	Santa Cruz Biotechnology	Cat#271408
c-Myc (D84C12)	Cell Signaling Technology	Cat#5605
Notch2 (D76A6)	Cell Signaling Technology	Cat#5732
Myt1	Cell Signaling Technology	Cat#4282T
NRSN1 (22)	Santa Cruz Biotechnology	Cat#149927
Rtn-1A/B (RNL-3)	Santa Cruz Biotechnology	Cat#53008
Anti-nSR100 (SRRM4)	EMD Millipore	Cat#ABN1477
B actin	Cell Signaling Technology	Cat#4967
Her3/erbb3 (D22C5)	Cell Signaling Technology	Cat#12708
Her2/erbb2 (D8F12)	Cell Signaling Technology	Cat#4290
Her4/erbb4 (111B2)	Cell Signaling Technology	Cat#4795
NRG1	Santa Cruz Biotechnology	Cat#393006
Phospho Akt (Ser473) (D9E)	Cell Signaling Technology	Cat#4060
Akt	Cell Signaling Technology	Cat#9272
Phospho p44/42 MAPK (Erk1/2) (Thr202/Tyr204)	Cell Signaling Technology	Cat#4695
P44/42 MAPK (Erk1/2) (137F5)	Cell Signaling Technology	Cat#4695
Anti-NEUROD1 (IHC)	Abcam	EPR 1708
Anti-ASCL1 (IHC)	BD	24B72D11.11

## Sheet: Chemical reagents
REAGENT OR RESOURCE	SOURCE	IDENTIFIER
RPMI 1640 Medium	Thermo Fisher	Cat#11875093
0.25% Trypsin with EDTA	Thermo Fisher	Cat#25200056
Puromycin Dihydrochloride	Fisher Scientific	Cat#BP2956100
Blasticidin S hydrochloride	EMD Millipore	Cat#203350
Tetracycline Negative Fetal Bovine Serum	Gemini Bio-Products	Cat#100-800
Power SYBR Green Master mix	Thermo Fisher	Cat# 4367659
qScript cDNA SuperMix	Quantabio	Cat#95048
OneTaq Hot Start Quick-Load 2X Master Mix	BioLabs	Cat#M0488S
Protease and Phosphatase inhibitor cocktail	Thermo Fisher	Cat# 78440
NuPage Sample reducing agent 10X	Invitrogen	Cat#NP0009
Immobilon Western Chemiluminescent HRP Substrate	EMD Millipore	Cat#WBKLS0500
Pierce™ BCA Protein Assay Kit	Thermo Fisher	Cat#23225
Pierce RIPA buffer	Thermo Fisher	Cat#89901
Polyplus-transfection 114-15 jetPRIME	Polyplus	Cat#101000001
Lenti-X™ Concentrator	Takara Bio	Cat#631232
FITC Annexin V Apoptosis Detection Kit I	BD Pharmingen	Cat#BD 556547
CellTiter-Glo Luminescent Cell Viability Assay	Promega	Cat#G7571
RNAeasy Mini Kit	Qiagen	Cat#74104
RNAeasy Midi Kit	Qiagen	Cat#75144
Jetprime transfection reagent	Polyplus	Cat#114-15
DMEM medium	Thermo Fisher	Cat#11966025
FHD-286	Forghon Therapeutics	N/A
Afatinib	MedChem Express	HY-10261
(2-Hydroxypropyl)-β-cyclodextrin	Sigma	Cat#H107
Methylcellulose	R&D Systems	Cat#HSC001

## Sheet: Oligonucleotides
REAGENT OR RESOURCE	SOURCE	IDENTIFIER
Fw E1aF1	Bio-Rad	CGAAACTCCAGCAACAAAGA
Fw E2F1	Bio-Rad	CAGTGAGCGAGTATCACTGGA
Rv E4R1	Bio-Rad	CTGCACTGATCACATTTAAATG
Fw REST4	Bio-Rad	GAACGCCCATATAAATGTGAACT
Rv REST4	Bio-Rad	TGGCTTCTCACCCATCTAGA
Fw/Rv GAPDH	Bio-Rad	qHsaCED0038674
sh1_SMARCA4	Sigma	TTCATCATCGACATCTTGCTTG
sh2_SMARCA4	Sigma	TTATCTTCTTGAAGTCCACGGG
sh1_SMARCA2	Sigma	TAATTAATTCATAGTATTCTGG
sh2_SMARCA2	Sigma	TAGAAATATACTATCCACCCAC
NTC	Sigma	TGCTGTTGACAGTGAGCGCTTAAATAACTACTGACGTCCGTAGTGAAGCCACAGATGTACGGACGTCAGTAGTTATTTAATTGCCTACTGCCTCGGA
