# Supplementary material for: SMARCA4 controls state plasticity in small cell lung cancer through regulation of neuroendocrine transcription factors and REST splicing
Source: J Hematol Oncol. 2024 Jul 30;17:58. doi: 10.1186/s13045-024-01572-3 (PMC11290012; doi:10.1186/s13045-024-01572-3)
Supplement: Supplementary file 3 — Additional file 3. [file 13045_2024_1572_MOESM3_ESM.xlsx]

## Sheet: Table S1
Table S1. RNAseq data of H146 and H82 cells treated with 100nM of FHD-286 for 14 days vs parental cells. Related to Figure 2
1. DEG in H82 and H146 cells treated with FHD-286 vs untreated cells. Related to Fig.2A
2. scRNAseq data of SMARCA44 and NE score in 4 myc driven murine SCLC tumors (RPM) obtained from Ireland et el. Related to Fig.2H-I and S3
3. Common dowregulated genes upon FHD-286 (100nM, 14 days) in both H82 and H146 cell lines

## Sheet: 1. DEG in H82
	log2FoldChange	pvalue	padj
ACTA1	-7.58794	4.06e-135	1.08e-130
NRL	-6.30072	2.76e-125	3.66e-121
DCT	-5.22683	1.33e-103	1.17e-99
PALMD	-4.44684	2.83e-102	1.88e-98
CRX	-5.2705	5.13e-100	2.27e-96
RBP3	-8.6982	5.06e-100	2.27e-96
TP53INP2	-3.56964	8.25e-93	3.12e-89
RGS5	-4.4916	4.36e-83	1.44e-79
KCNH6	-4.95477	1.02e-77	3.01e-74
PDE6A	-4.39236	4.11e-77	1.09e-73
ANKRD33B	-3.23001	7.99e-77	1.92e-73
KCNB1	-4.92962	2.17e-76	4.8e-73
SLC35F4	-3.83838	8.85e-76	1.8e-72
LPL	-3.67324	2.77e-75	5.24e-72
MYO7A	-3.93884	4.32e-73	7.64e-70
CHRNA1	-3.81442	1.2e-69	1.99e-66
CACNA1B	-3.15617	8.84e-68	1.38e-64
COL16A1	-4.12814	3.12e-67	4.59e-64
NES	-3.34126	7.18e-67	1e-63
SLC1A2	-3.93752	9.49e-65	1.26e-61
SEMA3F	-4.23038	2.33e-64	2.94e-61
SLC24A4	-4.51083	2.67e-64	3.21e-61
PAPPA2	-6.26561	6.59e-64	7.59e-61
HP	10.2027	7.27e-63	8.02e-60
SCN3B	-3.88823	2.33e-62	2.47e-59
CORO2B	-5.04391	1.14e-60	1.17e-57
RP11-155D18.13	-6.26598	3.31e-60	3.25e-57
GJA1	5.07593	9.28e-60	8.78e-57
AMER2	-3.19141	1.13e-59	1.03e-56
AC087393.1	-5.9221	4.9e-56	4.32e-53
VIM	2.96868	1.53e-55	1.31e-52
ARHGAP32	-2.44897	1.94e-55	1.61e-52
ITPR2	-2.93781	7.24e-55	5.81e-52
EFEMP1	-4.49555	1.61e-54	1.25e-51
ITGB8	-4.15563	9.87e-54	7.47e-51
HPX	5.6054	2.37e-53	1.74e-50
B2M	2.45488	2.79e-53	1.99e-50
DDR2	-4.47521	4.51e-53	3.15e-50
CCL26	4.40244	4.27e-52	2.9e-49
AIPL1	-4.59248	5.59e-52	3.71e-49
NEB	-4.80299	6.77e-52	4.37e-49
CPVL	3.31014	1.06e-51	6.7e-49
IQSEC1	-3.77341	2.19e-51	1.35e-48
PIR	2.812	3.53e-51	2.13e-48
EFCAB10	-3.1947	6.54e-51	3.85e-48
TTR	6.46075	4.02e-50	2.32e-47
RP11-701H24.6	-3.38857	1.79e-49	1.01e-46
GABRE	-3.64097	2e-49	1.1e-46
CCDC85B	3.16623	4.4e-49	2.36e-46
GPR62	-5.75622	4.46e-49	2.36e-46
EBF3	4.82736	2.94e-48	1.53e-45
BSN	-3.18198	3.02e-47	1.54e-44
TSPAN11	-4.28529	4.53e-46	2.27e-43
PEX5L	-3.69406	3.9e-45	1.91e-42
RBP4	5.53613	4.68e-45	2.25e-42
FILIP1L	-4.8149	1.04e-44	4.91e-42
CDKL5	-2.76021	2.16e-44	1e-41
PNCK	-3.87717	2.64e-44	1.21e-41
DLX2	4.63169	5.28e-44	2.37e-41
DISP3	-2.96535	1.97e-43	8.68e-41
RP11-120I21.2	-5.56823	4.43e-43	1.92e-40
TYSND1	3.70242	5.56e-43	2.38e-40
GYG1	4.37055	6.76e-43	2.85e-40
BCL2L12	3.34956	2.86e-42	1.18e-39
ATP5H	2.34885	5.48e-42	2.24e-39
SPTBN5	-4.34171	7.07e-42	2.84e-39
LIMA1	3.65929	1.73e-41	6.83e-39
CTD-2050N2.1	-8.47537	3.17e-41	1.23e-38
SRRM4	-3.18802	3.36e-41	1.29e-38
GPLD1	-5.34745	5.21e-41	1.97e-38
CELF3	-3.68432	1.43e-40	5.33e-38
ALDOB	6.24791	1.98e-40	7.3e-38
USP49	-2.29426	2.24e-40	8.14e-38
HIVEP3	-2.68912	3.68e-40	1.32e-37
MMP14	3.60455	6.42e-40	2.27e-37
HLA-A	2.27401	9.67e-40	3.37e-37
HELLPAR	-3.70088	1.14e-39	3.93e-37
AP001053.11	-5.08029	1.73e-39	5.87e-37
NYNRIN	-2.55483	1.79e-39	6e-37
NOX5	-4.77723	1.85e-39	6.13e-37
NDUFB9	2.45287	2.45e-39	8.01e-37
PRMT6	1.97616	8.41e-39	2.72e-36
SNX17	2.06511	8.54e-39	2.73e-36
RAB3B	-2.73119	1.41e-38	4.45e-36
NLRP4	5.33886	1.47e-38	4.6e-36
CYC1	2.55196	1.6e-38	4.93e-36
CHN2	-2.48758	2.07e-38	6.3e-36
MLLT3	4.19542	2.69e-38	8.11e-36
ALB	13.7104	3.47e-38	1.03e-35
SEMA6B	4.20049	3.62e-38	1.07e-35
PHF21B	-3.67577	9.88e-38	2.88e-35
RP11-941F15.1	-3.07132	1.55e-37	4.46e-35
SEMA3C	2.9152	3.49e-37	9.96e-35
GADD45GIP1	2.91295	5.95e-37	1.68e-34
KCNQ1OT1	-4.26379	7.48e-37	2.07e-34
NFIA	4.21978	7.43e-37	2.07e-34
KIAA1614	-3.28248	9.11e-37	2.49e-34
C3	7.94518	1.18e-36	3.19e-34
RP3-368A4.6	-4.23918	1.19e-36	3.19e-34
RP11-359N11.2	-4.91027	1.54e-36	4.07e-34
CDHR1	-3.30044	1.81e-36	4.75e-34
STEAP1	3.46053	2.04e-36	5.31e-34
LIN28A	-3.48577	2.62e-36	6.73e-34
PDLIM1	2.18518	2.94e-36	7.5e-34
SDC2	2.62488	3.93e-36	9.92e-34
IGSF21	-3.41176	4.07e-36	1.02e-33
RP11-463O12.5	-4.40656	4.98e-36	1.23e-33
LIN7A	2.43772	6.88e-36	1.69e-33
RP11-21F16.1	-4.75099	7.98e-36	1.94e-33
TLCD1	3.21664	3.04e-35	7.31e-33
MRPL2	2.10787	3.7e-35	8.83e-33
ADGRV1	-1.97161	6.35e-35	1.5e-32
RP4-781K5.6	-7.47793	7.21e-35	1.69e-32
FTX	-3.05665	8.99e-35	2.09e-32
RP11-315D16.2	-3.26789	1.11e-34	2.56e-32
KIAA1755	-5.12099	1.19e-34	2.72e-32
COL27A1	-4.5613	1.31e-34	2.97e-32
SCAMP5	-2.28809	1.67e-34	3.74e-32
BZRAP1	-4.80693	1.85e-34	4.11e-32
NR2E3	-6.03894	2.82e-34	6.22e-32
MRPL24	2.3081	3.09e-34	6.78e-32
OAF	5.48554	4.25e-34	9.23e-32
INO80D	-2.47183	7.46e-34	1.61e-31
SIM1	-2.86156	9.64e-34	2.06e-31
CDKN2A	2.21806	1e-33	2.12e-31
DPP4	-3.71928	1.09e-33	2.29e-31
TGFB1	3.28851	1.47e-33	3.06e-31
PPIEL	-4.49767	1.69e-33	3.49e-31
2023-09-06	3.34327	3.77e-33	7.74e-31
FEZF2	6.65603	4.98e-33	1.01e-30
CRB2	-3.61978	6.96e-33	1.41e-30
RP11-159D12.2	-4.22393	7.78e-33	1.56e-30
DNAJB1	-1.72497	8.65e-33	1.72e-30
AMBP	4.07263	1.62e-32	3.2e-30
AP000350.5	-4.01351	1.78e-32	3.49e-30
ATP6V1F	2.35214	2.55e-32	4.97e-30
TMEM218	1.94603	4.04e-32	7.82e-30
LAMC1	2.15197	4.21e-32	8.08e-30
RP11-560I19.4	5.44275	5.41e-32	1.03e-29
SLC26A10	-4.07224	6.28e-32	1.19e-29
F8A1	2.8068	7.33e-32	1.38e-29
CHCHD10	2.80574	7.8e-32	1.45e-29
ACOT11	-2.86804	7.92e-32	1.47e-29
DRAP1	1.98156	1.02e-31	1.88e-29
RP11-547D13.1	-3.58166	1.8e-31	3.3e-29
RP11-448G15.3	-5.61003	2.11e-31	3.82e-29
ACBD7	-3.86798	2.24e-31	4.05e-29
PDZD2	-2.7724	2.61e-31	4.67e-29
BOD1	2.13452	2.73e-31	4.85e-29
PCAT1	-2.2717	3.25e-31	5.74e-29
SLC22A8	-4.38844	5.29e-31	9.29e-29
RP11-481J13.1	-5.29519	5.58e-31	9.73e-29
BAG2	3.00525	1.08e-30	1.87e-28
IGSF9B	-3.4126	1.22e-30	2.09e-28
SHISA6	-6.75397	1.32e-30	2.25e-28
PTAR1	-2.34076	1.4e-30	2.38e-28
CYP27B1	-2.60185	1.51e-30	2.54e-28
AC083843.1	-3.07044	1.52e-30	2.56e-28
EFNA5	3.57877	1.55e-30	2.58e-28
NHLH1	-3.18802	1.65e-30	2.73e-28
C17orf58	2.50259	2.23e-30	3.67e-28
GAL3ST4	-3.64698	2.38e-30	3.89e-28
GNB3	-2.85459	2.52e-30	4.1e-28
PCLO	-2.22504	2.78e-30	4.5e-28
CDK14	3.8185	2.92e-30	4.69e-28
LAGE3	2.2711	4.07e-30	6.5e-28
RARG	3.54469	6.16e-30	9.78e-28
SSBP3-AS1	-3.36236	7.27e-30	1.14e-27
TET3	-2.47379	7.28e-30	1.14e-27
TNFAIP8	3.13136	8.75e-30	1.36e-27
PLCXD2	-2.34477	1.04e-29	1.61e-27
NDUFA1	2.2835	1.07e-29	1.64e-27
PRDX4	1.8247	1.08e-29	1.66e-27
CASQ1	-4.65829	1.22e-29	1.85e-27
ARL2	2.36809	1.3e-29	1.97e-27
GABRQ	-3.06589	1.46e-29	2.2e-27
KLHL29	-1.96191	1.68e-29	2.52e-27
ESX1	4.64126	1.76e-29	2.61e-27
PRPS2	2.42977	1.81e-29	2.68e-27
USP46	4.17807	2.34e-29	3.44e-27
SMO	3.61366	3.56e-29	5.21e-27
COX5A	1.70959	3.94e-29	5.73e-27
COX4I1	1.78625	4.09e-29	5.92e-27
CPQ	-3.04431	4.26e-29	6.13e-27
CYP2E1	3.56382	4.43e-29	6.34e-27
GAGE2A	1.95484	5.3e-29	7.54e-27
ECI2	3.04379	7.6e-29	1.07e-26
TRBV27	-8.47169	7.59e-29	1.07e-26
GCNA	-4.73673	7.9e-29	1.11e-26
MUC4	-3.74574	7.96e-29	1.11e-26
CLDN18	-5.11751	1.08e-28	1.5e-26
KLHL41	-4.35915	1.59e-28	2.2e-26
TIMM10	1.99526	1.81e-28	2.48e-26
HMG20B	2.01783	1.86e-28	2.53e-26
RYR3	-3.74369	1.95e-28	2.65e-26
NHS	-3.62898	2.12e-28	2.86e-26
HYDIN2	-5.71438	3.3e-28	4.43e-26
KIAA1109	-2.27913	3.41e-28	4.57e-26
ROMO1	2.37638	4.38e-28	5.83e-26
RBFOX3	-3.21695	5.35e-28	7.09e-26
KCND1	-3.51878	6.12e-28	8.07e-26
AEBP1	-2.3224	7.08e-28	9.29e-26
HR	-2.50119	9.31e-28	1.22e-25
RP11-449D8.1	-3.58561	1.03e-27	1.34e-25
PAGE1	1.59674	1.09e-27	1.4e-25
FAM102B	-2.16778	1.14e-27	1.47e-25
HIPK2	-2.70726	1.22e-27	1.56e-25
ACSL6	-2.76042	1.26e-27	1.61e-25
PITX2	5.75743	2.02e-27	2.56e-25
GMDS	2.2343	2.44e-27	3.08e-25
ROBO2	-2.11549	2.61e-27	3.28e-25
NDUFB7	2.47362	2.7e-27	3.38e-25
PYY	-3.98406	3.7e-27	4.6e-25
PRMT3	1.91142	3.84e-27	4.76e-25
CPE	1.66976	5.81e-27	7.16e-25
NDRG3	1.70994	6.81e-27	8.35e-25
HECTD4	-1.78028	6.89e-27	8.41e-25
ARR3	-4.26449	7.03e-27	8.55e-25
AVIL	-3.84973	7.09e-27	8.57e-25
NAA38	2.81193	8.53e-27	1.03e-24
UQCRQ	2.65083	9.24e-27	1.11e-24
GPC3	3.35687	1.13e-26	1.35e-24
SERPINE2	2.00269	1.16e-26	1.38e-24
NDUFB10	2.21553	1.53e-26	1.82e-24
UQCRH	1.66726	1.58e-26	1.86e-24
MYO9A	-1.93114	1.69e-26	1.98e-24
NUDT3	2.7149	2.29e-26	2.68e-24
CTXN1	4.16674	2.47e-26	2.88e-24
SLC40A1	2.36884	2.89e-26	3.34e-24
ANO2	-3.68099	3.11e-26	3.58e-24
INTS4P1	-3.21445	3.19e-26	3.66e-24
UNC13A	-5.00943	3.58e-26	4.09e-24
STAG3	-2.31172	3.66e-26	4.16e-24
PTPN3	4.64338	3.82e-26	4.33e-24
UNC13D	-3.27049	3.96e-26	4.47e-24
LRRC55	-7.36409	5.2e-26	5.83e-24
TNNC2	-4.60816	6.15e-26	6.87e-24
TNRC18	2.70114	6.75e-26	7.52e-24
MAFG-AS1	2.45802	7.23e-26	8.01e-24
PCSK1N	6.0534	7.32e-26	8.08e-24
MAN1A2	-1.86795	7.55e-26	8.3e-24
SGCD	-2.49418	7.93e-26	8.68e-24
RAMP1	2.38409	8.74e-26	9.53e-24
MYT1	-3.80857	8.78e-26	9.54e-24
RGS2	-1.89418	1.07e-25	1.15e-23
PSMB3	2.03376	1.15e-25	1.24e-23
ATP5D	2.28848	1.26e-25	1.35e-23
GPX4	2.26536	1.26e-25	1.35e-23
GPX7	4.59352	1.58e-25	1.68e-23
BAHCC1	4.31487	1.69e-25	1.78e-23
PRRX2	4.76106	1.68e-25	1.78e-23
CH17-264L24.1	-3.8569	1.78e-25	1.87e-23
PIK3C2B	5.24727	2.57e-25	2.69e-23
ANP32B	1.46853	3.14e-25	3.28e-23
C19orf43	1.92351	3.2e-25	3.32e-23
IGDCC3	-2.29638	3.29e-25	3.41e-23
SLC22A23	-2.52605	3.44e-25	3.55e-23
COX5B	2.30059	3.53e-25	3.63e-23
AC003102.3	-5.81402	3.61e-25	3.69e-23
RP11-259P6.2	-2.30423	3.77e-25	3.84e-23
KIAA0114	5.27652	4.42e-25	4.49e-23
PTRF	4.51208	4.5e-25	4.55e-23
KIAA0922	3.27714	4.72e-25	4.76e-23
FAU	2.38937	5.19e-25	5.21e-23
FSD1L	-2.36973	5.44e-25	5.44e-23
PRCD	-4.0741	5.47e-25	5.45e-23
ACPT	-4.08111	5.81e-25	5.77e-23
MASP2	-3.26582	6.25e-25	6.16e-23
UNC80	-3.29738	6.24e-25	6.16e-23
MYO3B	-2.09506	6.76e-25	6.63e-23
ZBTB37	-2.12004	6.84e-25	6.69e-23
RASSF2	5.16773	8.37e-25	8.15e-23
NPW	3.24609	8.45e-25	8.2e-23
PITPNC1	2.14135	9.27e-25	8.96e-23
RP11-701H24.2	-2.54011	1.16e-24	1.12e-22
C4orf32	2.13967	1.29e-24	1.24e-22
ATP5G1	2.29395	1.44e-24	1.37e-22
MMP24	-3.59135	1.44e-24	1.37e-22
ACVR2B	-2.00246	1.56e-24	1.48e-22
AP001891.1	-4.03175	1.67e-24	1.58e-22
SPN	-5.12356	1.85e-24	1.74e-22
WDR18	1.83119	1.85e-24	1.74e-22
BCO1	5.25348	1.86e-24	1.74e-22
CCND1	5.59044	1.92e-24	1.8e-22
B3GALT6	1.71957	2.17e-24	2.02e-22
RUNX2	-2.55418	2.7e-24	2.5e-22
RP11-259N19.1	2.35926	2.8e-24	2.59e-22
THEM6	2.17482	3.03e-24	2.78e-22
NENF	2.37449	3.23e-24	2.96e-22
AP3B2	-3.2028	3.29e-24	3.01e-22
C9orf66	-4.76785	3.36e-24	3.05e-22
MYL4	-4.82356	3.35e-24	3.05e-22
CDKN1B	2.42053	3.4e-24	3.08e-22
SLC10A4	2.98453	3.45e-24	3.11e-22
PLCH1	3.29681	3.5e-24	3.14e-22
SPDYE2	-3.5786	3.81e-24	3.41e-22
DZIP1L	-2.18911	4.16e-24	3.7e-22
MRPL52	1.70767	4.15e-24	3.7e-22
FREM1	-5.57179	4.52e-24	4e-22
KCNAB1	-2.93644	4.63e-24	4.09e-22
ATP8A2	-4.19831	5.17e-24	4.55e-22
SARM1	-2.28278	5.26e-24	4.61e-22
RP11-165I9.4	-4.3562	5.75e-24	5.03e-22
RP11-218F4.1	-6.16925	7.71e-24	6.72e-22
KCNH4	-2.59096	8.15e-24	7.08e-22
TTYH1	-4.44016	9.01e-24	7.8e-22
SNAPIN	1.89606	9.75e-24	8.39e-22
SPDYE5	-4.12329	9.75e-24	8.39e-22
AP1S1	2.6005	1.12e-23	9.63e-22
PMVK	1.99024	1.18e-23	1.01e-21
AKAP9	-2.02252	1.35e-23	1.15e-21
LSM10	1.87359	1.35e-23	1.15e-21
PRR7	2.17213	1.46e-23	1.23e-21
DOCK9	-2.53135	1.84e-23	1.55e-21
PALM3	3.08627	1.99e-23	1.67e-21
CDC42BPA	-1.74127	2.17e-23	1.82e-21
RASGRP1	-3.98629	2.3e-23	1.92e-21
SUCLG1	1.51508	2.3e-23	1.92e-21
RP11-287A8.2	-3.62023	2.75e-23	2.28e-21
NOG	4.22788	3.27e-23	2.71e-21
GPATCH2L	-1.83283	3.96e-23	3.27e-21
RHBDL3	-1.78674	4.15e-23	3.42e-21
LAG3	-3.59258	4.17e-23	3.42e-21
RP1-29C18.10	-6.04987	4.21e-23	3.44e-21
NAXE	1.86443	4.65e-23	3.79e-21
C19orf24	2.28816	4.86e-23	3.95e-21
STRA13	2.14963	5.23e-23	4.24e-21
NUTM2G	-3.62959	5.34e-23	4.32e-21
RUSC1-AS1	-2.83669	5.63e-23	4.53e-21
FAM151A	-4.31602	6.43e-23	5.16e-21
CTD-2547E10.2	-2.44749	6.8e-23	5.45e-21
SNRPG	2.18741	7.06e-23	5.64e-21
RP11-364C11.3	-5.0752	7.7e-23	6.13e-21
EMP3	2.76945	7.85e-23	6.23e-21
DNAAF1	-3.62115	8.01e-23	6.34e-21
SPAG5-AS1	-3.55101	8.03e-23	6.34e-21
KATNA1	1.57368	8.35e-23	6.56e-21
ANXA4	1.72937	9e-23	7.05e-21
TMEM151B	-2.81907	1.08e-22	8.44e-21
TMSB4X	2.11791	1.11e-22	8.62e-21
ACOT2	2.00222	1.13e-22	8.8e-21
RP4-781K5.4	-5.0733	1.31e-22	1.01e-20
C3orf65	-4.1294	1.39e-22	1.07e-20
LOXL1	-3.56119	1.59e-22	1.23e-20
JADE3	1.78379	1.84e-22	1.41e-20
SLC25A11	1.73087	1.83e-22	1.41e-20
AZGP1	7.72802	1.92e-22	1.47e-20
SUN3	-4.07994	2.06e-22	1.57e-20
RF00019	-2.61931	2.17e-22	1.65e-20
SORCS2	-4.01164	2.25e-22	1.7e-20
RP11-159D12.8	-3.52359	2.3e-22	1.74e-20
FEZ1	3.19154	2.48e-22	1.87e-20
GNB2	2.17423	2.7e-22	2.02e-20
GALNT8	-2.76101	2.71e-22	2.03e-20
CFL2	1.55771	2.83e-22	2.12e-20
ESPNL	-3.56418	2.86e-22	2.13e-20
RP11-115N4.1	-4.39337	2.99e-22	2.22e-20
SDK2	-2.06648	3.39e-22	2.51e-20
SIAH2	5.28095	3.53e-22	2.6e-20
TMEM106C	1.53577	3.67e-22	2.7e-20
DTNBP1	1.95472	4.12e-22	3.02e-20
C1QBP	2.04777	4.31e-22	3.16e-20
C4orf48	3.42697	4.64e-22	3.38e-20
RP5-965G21.3	-2.96697	4.65e-22	3.38e-20
GPD1L	2.34096	5.04e-22	3.66e-20
AC069513.3	-2.43046	5.53e-22	4e-20
LHX2	3.46372	5.62e-22	4.06e-20
KLF6	-1.671	6.14e-22	4.42e-20
FEZF1	5.87325	6.66e-22	4.78e-20
ZNF556	3.2162	7.19e-22	5.15e-20
SMAD3	-2.00784	8.06e-22	5.75e-20
RBM33	-1.43331	8.48e-22	6.04e-20
SPHK1	2.77552	8.87e-22	6.3e-20
RP11-480A16.2	-2.8633	8.99e-22	6.37e-20
SCAI	-1.87234	9.55e-22	6.75e-20
SLC17A7	-3.98016	1.04e-21	7.33e-20
GPANK1	1.81426	1.09e-21	7.66e-20
RHOBTB1	-1.46617	1.19e-21	8.38e-20
NTNG2	-3.32422	1.21e-21	8.45e-20
ARHGAP28	2.69997	1.27e-21	8.84e-20
TIMMDC1	1.61458	1.39e-21	9.65e-20
EIF3D	1.48615	1.41e-21	9.78e-20
ZCCHC17	1.85262	1.51e-21	1.04e-19
HMBS	1.72859	1.68e-21	1.16e-19
ABCA5	-2.08785	2.04e-21	1.41e-19
SLC4A1	-3.40355	2.31e-21	1.59e-19
MRPS15	1.61116	2.32e-21	1.59e-19
COX6A1	2.15706	2.38e-21	1.62e-19
SYT14	-2.06743	2.4e-21	1.63e-19
RN7SL381P	-3.59364	2.45e-21	1.67e-19
RAPGEF5	-1.63634	2.49e-21	1.69e-19
PCLAF	1.72929	2.55e-21	1.72e-19
RP11-165I9.8	-2.47461	2.56e-21	1.73e-19
DDX28	1.7746	2.74e-21	1.84e-19
PLPP3	5.36116	2.76e-21	1.85e-19
CMBL	1.90186	3.26e-21	2.18e-19
VPS72	1.63131	3.4e-21	2.27e-19
ERI3	1.53903	3.94e-21	2.63e-19
GSTA4	1.66277	4.25e-21	2.82e-19
EIF2B3	1.51155	4.34e-21	2.88e-19
PKD1	-2.20736	4.76e-21	3.14e-19
KLF12	-1.86432	6.14e-21	4.04e-19
CLYBL	1.93925	6.36e-21	4.18e-19
CHD2	-1.69148	7.28e-21	4.78e-19
COX6C	1.76316	7.47e-21	4.89e-19
PTGES2	1.75049	8.38e-21	5.47e-19
ZNF117	-2.76534	8.56e-21	5.57e-19
KRT10	2.1684	8.73e-21	5.67e-19
RP5-1086D14.5	-3.12087	1.02e-20	6.58e-19
TOR4A	-2.29864	1.02e-20	6.58e-19
C8orf46	-3.34014	1.06e-20	6.81e-19
UQCRFS1	1.96478	1.28e-20	8.23e-19
APOA1	10.0538	1.37e-20	8.8e-19
TTBK2	-1.89923	1.41e-20	9.02e-19
COL5A1	-4.48753	1.43e-20	9.11e-19
AC007743.1	-4.5656	1.47e-20	9.35e-19
CTD-2281M20.1	-8.172	1.52e-20	9.63e-19
GVINP2	-2.8371	1.56e-20	9.87e-19
SLC44A5	-2.5936	1.56e-20	9.87e-19
JAM2	-1.81429	1.6e-20	1.01e-18
IL18BP	-2.81454	1.66e-20	1.05e-18
CBL	-1.43572	1.72e-20	1.08e-18
HSPA1A	-1.81896	1.78e-20	1.11e-18
RP11-13K12.5	-2.69968	1.8e-20	1.13e-18
DNPH1	2.57833	1.84e-20	1.15e-18
MFSD14C	-1.65304	2e-20	1.25e-18
HEBP1	2.39281	2.17e-20	1.35e-18
CCDC177	3.47504	2.26e-20	1.4e-18
UBN2	-1.80211	2.37e-20	1.46e-18
POTEF	-3.47866	2.4e-20	1.48e-18
MYH1	-3.3661	2.45e-20	1.5e-18
TENM1	-2.54059	2.45e-20	1.5e-18
LPAR3	3.39305	2.52e-20	1.54e-18
PREP	2.19005	2.55e-20	1.55e-18
SERPINC1	7.29213	2.55e-20	1.55e-18
GPX8	2.10385	2.59e-20	1.58e-18
APOC3	9.73924	2.62e-20	1.59e-18
C19orf53	1.84867	2.82e-20	1.71e-18
SNRPD2	1.8257	2.86e-20	1.73e-18
RP11-13K12.1	-3.1858	2.92e-20	1.76e-18
POLR2J3	-2.36485	3.12e-20	1.88e-18
RP11-701H24.3	-3.89871	3.19e-20	1.91e-18
FAXDC2	-2.80856	3.29e-20	1.96e-18
ZNF777	2.16335	3.28e-20	1.96e-18
MSMO1	-1.70162	3.51e-20	2.09e-18
CHCHD2	1.46825	3.58e-20	2.13e-18
RP11-274B21.11	-2.68219	3.83e-20	2.27e-18
FAM186B	-3.65137	4.03e-20	2.38e-18
SEMA3A	2.01974	5.03e-20	2.97e-18
HINT1	1.68882	6.05e-20	3.56e-18
NME4	1.4684	6.04e-20	3.56e-18
AFF4	-1.57567	6.55e-20	3.84e-18
APOH	11.1994	6.73e-20	3.93e-18
RP11-295P9.3	-2.63913	7.37e-20	4.3e-18
GFY	-3.13414	8.11e-20	4.73e-18
RP1-29C18.8	-3.59495	8.21e-20	4.77e-18
C17orf89	2.82407	8.31e-20	4.82e-18
LCOR	-2.03419	8.46e-20	4.9e-18
ANXA5	1.69029	8.81e-20	5.09e-18
C11orf31	1.90619	9.3e-20	5.36e-18
RP1-29C18.9	-5.1388	9.55e-20	5.49e-18
NMB	2.72631	9.67e-20	5.55e-18
RP5-1086D14.6	-2.02144	9.97e-20	5.71e-18
NPIPB4	-2.42517	1.01e-19	5.74e-18
GLA	1.50919	1.13e-19	6.42e-18
COPRS	2.36562	1.15e-19	6.52e-18
AC068831.18	-2.1539	1.26e-19	7.16e-18
LAMTOR4	1.57562	1.37e-19	7.76e-18
CBR1	2.21169	1.39e-19	7.86e-18
ATRAID	1.49625	1.39e-19	7.86e-18
CLTA	1.4668	1.42e-19	8.01e-18
C9orf40	1.94602	1.43e-19	8.03e-18
AC008982.2	-3.80088	1.46e-19	8.15e-18
SERPINA1	13.5624	1.51e-19	8.46e-18
UCKL1-AS1	-3.83163	1.63e-19	9.1e-18
KIF21B	-1.93761	1.64e-19	9.12e-18
RPL39L	1.5843	1.92e-19	1.06e-17
MRPL21	1.52571	1.93e-19	1.07e-17
APOC1	3.76754	2.09e-19	1.16e-17
NPM3	2.41989	2.21e-19	1.22e-17
RP11-430C7.5	-6.5019	2.39e-19	1.32e-17
ORAI1	1.66852	2.44e-19	1.34e-17
L3MBTL3	2.27495	2.61e-19	1.43e-17
MRPL41	2.19174	2.69e-19	1.47e-17
RP11-883G14.1	-5.57084	2.82e-19	1.54e-17
EIF3I	1.29503	3.21e-19	1.75e-17
DHRS3	4.74133	3.52e-19	1.91e-17
DNMT3L	-6.10964	3.54e-19	1.92e-17
RP11-39E3.3	-2.50934	3.66e-19	1.99e-17
OPCML	-3.87024	3.69e-19	2e-17
NDUFA4	1.75203	4.1e-19	2.21e-17
SERTAD3	2.12938	4.22e-19	2.27e-17
LSM2	1.48201	4.26e-19	2.29e-17
LFNG	-2.2856	4.41e-19	2.37e-17
EYS	-1.89714	4.51e-19	2.41e-17
CTC-459F4.1	-3.88304	4.64e-19	2.48e-17
HOXC10	3.03369	4.66e-19	2.48e-17
GSS	1.65935	4.69e-19	2.49e-17
IRF2BPL	1.82062	4.86e-19	2.58e-17
DMD	2.05023	4.91e-19	2.6e-17
GXYLT2	4.05942	5.04e-19	2.67e-17
ADCY10	-3.75356	5.09e-19	2.69e-17
APEX1	1.41009	5.21e-19	2.74e-17
CLDN19	-3.19167	5.21e-19	2.74e-17
S100A10	6.93756	5.21e-19	2.74e-17
NTM	-2.98522	5.27e-19	2.76e-17
GVINP1	-3.21943	5.44e-19	2.84e-17
CPT1A	2.61244	5.49e-19	2.86e-17
SUGCT	1.91612	5.52e-19	2.87e-17
EXOSC4	2.552	5.87e-19	3.04e-17
KIAA0556	-1.58182	5.86e-19	3.04e-17
PSMA7	2.21886	5.94e-19	3.07e-17
UACA	2.2904	6e-19	3.1e-17
NR6A1	-1.64608	6.41e-19	3.3e-17
OPRL1	2.4015	6.83e-19	3.51e-17
BAZ2B	-1.66255	7.28e-19	3.74e-17
EPDR1	2.90727	7.35e-19	3.77e-17
AC139100.4	-3.81826	8.18e-19	4.18e-17
DCAF4L1	-3.66727	8.2e-19	4.19e-17
GUCY2D	-3.54639	8.29e-19	4.23e-17
MRPS18B	1.41438	8.38e-19	4.26e-17
EMILIN2	1.75131	8.53e-19	4.33e-17
RP11-543B16.3	-5.52056	8.83e-19	4.47e-17
ID3	2.91567	8.94e-19	4.52e-17
HMBOX1	-1.64753	8.97e-19	4.53e-17
SPOCK1	-3.99231	9.02e-19	4.54e-17
FAM220A	2.13312	9.46e-19	4.76e-17
CLTB	2.46412	1.04e-18	5.21e-17
MFSD4A	3.23121	1.1e-18	5.51e-17
SLC24A5	-5.14129	1.11e-18	5.56e-17
EHHADH	1.65599	1.14e-18	5.7e-17
PGM5P2	-2.33709	1.14e-18	5.7e-17
FARSA	1.97881	1.17e-18	5.79e-17
IL27RA	2.83183	1.2e-18	5.94e-17
NBPF12	-2.07609	1.25e-18	6.17e-17
COX7B	1.50013	1.28e-18	6.31e-17
RP11-74E22.8	-2.54748	1.28e-18	6.32e-17
GSN	2.50851	1.37e-18	6.75e-17
FAM46A	-2.05564	1.4e-18	6.91e-17
RP11-365P13.4	-2.51238	1.43e-18	7.01e-17
FAM86C2P	2.09603	1.45e-18	7.12e-17
ISL1	5.87324	1.48e-18	7.25e-17
IQCA1L	-4.60059	1.61e-18	7.86e-17
AC013400.2	-5.9638	1.65e-18	8.06e-17
S1PR5	3.30754	1.71e-18	8.34e-17
ELP6	1.85259	1.73e-18	8.42e-17
AOC2	-2.39846	1.77e-18	8.58e-17
METTL23	2.10437	1.84e-18	8.91e-17
UBE2E2	2.91464	1.88e-18	9.06e-17
ZNF771	1.71244	2.06e-18	9.9e-17
ICT1	1.46274	2.1e-18	1.01e-16
MATK	3.30196	2.11e-18	1.01e-16
FAM71F2	-4.32839	2.31e-18	1.11e-16
NOSIP	1.62098	2.32e-18	1.11e-16
CTD-2010I16.1	-3.50958	2.71e-18	1.29e-16
ALDH9A1	1.49826	2.9e-18	1.38e-16
COQ3	1.65873	2.9e-18	1.38e-16
TMEM187	2.21522	3.23e-18	1.54e-16
VWC2L	-5.98705	3.28e-18	1.55e-16
SLC26A4	-3.79739	3.34e-18	1.58e-16
FAM108C1	2.35384	3.49e-18	1.65e-16
ZNF621	-1.60128	3.55e-18	1.67e-16
N4BP2L2-IT2	-3.91651	3.6e-18	1.69e-16
PLEKHM3	-1.68226	3.64e-18	1.71e-16
MAP7D1	1.92509	3.66e-18	1.72e-16
COX7A2	1.86956	3.76e-18	1.76e-16
RP11-557N21.1	-5.71505	3.82e-18	1.78e-16
SALL1	-2.36359	3.86e-18	1.8e-16
RP11-56H2.1	6.23036	4.03e-18	1.87e-16
ENDOG	3.51288	4.05e-18	1.88e-16
PLPPR5	-1.91404	4.23e-18	1.96e-16
RNF217	-1.74299	4.25e-18	1.97e-16
TULP4	-2.06901	4.43e-18	2.05e-16
COX8A	2.48761	4.54e-18	2.1e-16
RFXANK	1.58875	4.74e-18	2.18e-16
RP11-21L23.2	-2.36175	4.95e-18	2.28e-16
OXSM	1.71708	5.13e-18	2.36e-16
FMN2	-2.36895	5.15e-18	2.36e-16
REL	-2.06155	5.24e-18	2.4e-16
MYSM1	-2.15322	5.4e-18	2.47e-16
AJUBA	3.27163	5.59e-18	2.55e-16
POLR2G	1.49064	5.72e-18	2.61e-16
HPD	3.54775	6.03e-18	2.74e-16
TUFM	1.75733	6.14e-18	2.79e-16
SKIL	-1.68271	6.23e-18	2.82e-16
MORC4	1.57892	6.35e-18	2.87e-16
MYO6	1.49352	6.79e-18	3.06e-16
PKIG	1.89297	6.81e-18	3.07e-16
NME1	2.44268	7.04e-18	3.17e-16
BOLA3	1.57799	7.12e-18	3.2e-16
SEMA5A	-3.56329	8.19e-18	3.67e-16
RYR2	-4.44255	8.29e-18	3.71e-16
AKR1B10	2.95016	8.43e-18	3.77e-16
MYBPC1	-5.36342	8.5e-18	3.79e-16
ZC3H12B	-2.41778	8.74e-18	3.89e-16
AC096669.3	-4.2477	8.98e-18	3.99e-16
RGS3	-2.09113	9.02e-18	4.01e-16
COL1A2	4.77982	9.74e-18	4.32e-16
CISD3	1.64024	9.86e-18	4.36e-16
STX10	2.00841	1e-17	4.43e-16
CD36	3.51736	1.02e-17	4.5e-16
RUVBL2	1.49354	1.02e-17	4.5e-16
ABCA4	-3.05579	1.05e-17	4.62e-16
BTG2	-1.89121	1.1e-17	4.81e-16
RF02246	-5.0349	1.12e-17	4.92e-16
UHRF2	-1.46631	1.15e-17	5.04e-16
RP11-481C4.2	-2.52402	1.16e-17	5.08e-16
TRIM38	-2.89172	1.2e-17	5.21e-16
CTU1	2.2689	1.23e-17	5.34e-16
ARF5	1.78647	1.24e-17	5.39e-16
UQCRC1	1.74505	1.24e-17	5.4e-16
FRMD4B	4.28741	1.27e-17	5.52e-16
CTD-2647L4.4	-2.89173	1.3e-17	5.64e-16
WDR61	1.44931	1.38e-17	5.97e-16
AC024937.6	-3.91344	1.39e-17	6e-16
PIEZO1	-2.20322	1.4e-17	6e-16
AP003900.6	-3.0094	1.41e-17	6.04e-16
GCAT	2.99989	1.43e-17	6.13e-16
AIMP2	1.74195	1.45e-17	6.22e-16
POP7	2.01637	1.57e-17	6.72e-16
MGST3	1.81133	1.58e-17	6.72e-16
TBL2	1.29297	1.59e-17	6.78e-16
PHC3	-1.66321	1.7e-17	7.25e-16
LL22NC03-86G7.1	-2.35306	1.73e-17	7.33e-16
PPP1R14B	2.51097	1.74e-17	7.38e-16
LSM4	1.74581	1.75e-17	7.41e-16
NOX4	2.09282	1.82e-17	7.68e-16
RP11-536C12.1	-6.03099	1.92e-17	8.12e-16
MRPL27	1.8898	1.93e-17	8.13e-16
RNPEP	1.46502	1.94e-17	8.14e-16
RAPGEF2	-1.47356	1.94e-17	8.15e-16
SGK494	-2.38467	1.97e-17	8.26e-16
NDN	2.25838	2.02e-17	8.44e-16
RAB29	1.71841	2.08e-17	8.68e-16
RD3	-2.01165	2.13e-17	8.9e-16
UTS2R	-3.21048	2.4e-17	9.99e-16
ECSIT	1.45038	2.43e-17	1.01e-15
RPP25L	2.30747	2.43e-17	1.01e-15
BRAF	-1.42863	2.48e-17	1.03e-15
SEC61B	1.37569	2.57e-17	1.06e-15
PARD6G	-1.88809	2.62e-17	1.08e-15
MAMDC4	-2.78917	2.67e-17	1.1e-15
SDC3	2.20623	2.67e-17	1.1e-15
TBCC	1.79389	2.74e-17	1.13e-15
CD177	-5.4507	2.79e-17	1.14e-15
ENAM	-4.32538	2.97e-17	1.22e-15
STON2	-1.86553	2.97e-17	1.22e-15
ST8SIA3	-3.67712	3.02e-17	1.23e-15
ZIC5	5.94874	3.03e-17	1.24e-15
RP11-752G15.3	-3.69554	3.11e-17	1.27e-15
RP11-417L19.6	-3.22875	3.21e-17	1.31e-15
PLCH2	-3.63663	3.25e-17	1.32e-15
RORA	-2.30613	3.45e-17	1.4e-15
RP5-1171I10.5	-4.36629	3.76e-17	1.52e-15
CGN	2.05208	3.82e-17	1.55e-15
RP11-797H7.1	-2.97622	3.91e-17	1.58e-15
ALKBH2	1.80741	4.05e-17	1.63e-15
PANK3	-1.85787	4.15e-17	1.67e-15
WDR66	-3.06803	4.22e-17	1.7e-15
CTSV	1.42847	4.34e-17	1.74e-15
SOBP	3.34005	4.41e-17	1.77e-15
RP11-282K24.3	-4.47526	4.48e-17	1.79e-15
TNRC6C	-1.72341	4.64e-17	1.85e-15
CCDC71	1.72285	4.9e-17	1.95e-15
RHOG	2.10123	4.95e-17	1.97e-15
FAM173A	2.49671	5.22e-17	2.08e-15
GSR	1.28019	5.54e-17	2.2e-15
COX6B1	1.74428	5.64e-17	2.23e-15
RP4-564F22.5	-3.35864	5.64e-17	2.23e-15
VANGL2	-1.51927	5.67e-17	2.24e-15
TXN	1.78287	5.72e-17	2.26e-15
CFAP44	-2.06518	5.85e-17	2.31e-15
PTPN13	-1.6059	6.05e-17	2.38e-15
RND3	2.71203	6.23e-17	2.45e-15
PSMB4	1.59297	6.25e-17	2.45e-15
CMSS1	1.35091	6.37e-17	2.5e-15
PPP1R12B	-1.45547	6.81e-17	2.67e-15
WDR34	2.22983	6.9e-17	2.7e-15
EGFL7	4.43032	6.91e-17	2.7e-15
PVT1	-2.07414	7.65e-17	2.98e-15
OSR2	2.44527	7.72e-17	3.01e-15
MAP3K2	-1.69444	7.74e-17	3.01e-15
EDA	1.61576	8.1e-17	3.14e-15
AP001628.6	-3.2807	8.46e-17	3.27e-15
EGFLAM	-2.01258	8.46e-17	3.27e-15
JOSD2	1.94924	8.7e-17	3.36e-15
USP37	-1.62756	8.98e-17	3.46e-15
SNRPB	1.54267	9.04e-17	3.48e-15
MAPKAPK3	1.37233	9.1e-17	3.5e-15
AP1S3	2.36915	9.25e-17	3.55e-15
STOML2	1.54417	9.36e-17	3.59e-15
CCDC167	2.36071	9.84e-17	3.77e-15
MRPL14	1.65928	1.01e-16	3.88e-15
GS1-124K5.10	-4.10541	1.03e-16	3.92e-15
MRPL23	1.99235	1.1e-16	4.2e-15
MESDC1	2.27988	1.11e-16	4.21e-15
STRIP2	-1.69555	1.13e-16	4.31e-15
CD200R1L	-4.42866	1.2e-16	4.55e-15
JMY	-1.61868	1.22e-16	4.63e-15
RP13-554M15.7	-3.12962	1.23e-16	4.67e-15
AKR7A2	1.58264	1.28e-16	4.84e-15
NDUFA2	1.74471	1.32e-16	4.98e-15
KCNT2	-2.06768	1.33e-16	5.02e-15
CCDC62	-3.42647	1.34e-16	5.04e-15
RCVRN	-7.39504	1.39e-16	5.22e-15
DCN	4.00067	1.4e-16	5.27e-15
AGT	6.84488	1.44e-16	5.39e-15
SORBS3	4.82763	1.44e-16	5.4e-15
NDUFS5	1.80533	1.58e-16	5.89e-15
RP11-45M22.2	-3.02454	1.6e-16	5.98e-15
SERPINF1	-1.46391	1.61e-16	5.99e-15
KIAA1958	-1.39096	1.63e-16	6.06e-15
CCDC17	-2.93045	1.68e-16	6.24e-15
GLDC	2.13012	1.77e-16	6.55e-15
ATOH7	-2.34547	1.83e-16	6.78e-15
C1orf220	-3.16156	1.89e-16	6.97e-15
GDPD4	-5.94974	1.89e-16	6.97e-15
RINL	1.95872	1.91e-16	7.05e-15
HRASLS	1.39642	2e-16	7.38e-15
RFTN2	-5.11379	2.01e-16	7.4e-15
NXT1	1.62422	2.17e-16	7.97e-15
EIF3K	1.31093	2.2e-16	8.09e-15
CLDN10	1.62293	2.23e-16	8.18e-15
PLXNA3	-2.19607	2.28e-16	8.36e-15
PTPRT	-4.0931	2.34e-16	8.55e-15
DPCD	1.94934	2.36e-16	8.6e-15
ZNF521	1.7807	2.4e-16	8.74e-15
IL12RB2	-3.75166	2.44e-16	8.9e-15
DENND2A	-3.16415	2.48e-16	9e-15
HPDL	1.96822	2.49e-16	9.04e-15
PNPLA3	-2.23606	2.51e-16	9.11e-15
RP11-1026M7.2	-3.38508	2.56e-16	9.26e-15
CLCN4	1.86477	2.66e-16	9.62e-15
RNF24	-1.41751	2.68e-16	9.66e-15
GPRIN3	-1.61952	2.81e-16	1.01e-14
C1R	3.6079	2.82e-16	1.02e-14
RP11-421P11.5	-2.71447	3.24e-16	1.17e-14
DHRS13	1.94674	3.3e-16	1.18e-14
GPR75	-3.39944	3.48e-16	1.25e-14
FAM63B	-1.46202	3.51e-16	1.26e-14
C14orf37	3.80618	3.62e-16	1.29e-14
CEP170B	-1.97119	3.67e-16	1.31e-14
NCR3LG1	-1.91868	3.68e-16	1.31e-14
SERTAD1	2.19618	3.88e-16	1.38e-14
AC092066.1	-1.73577	3.88e-16	1.38e-14
ASNA1	2.11349	3.93e-16	1.39e-14
TECR	1.2913	4.05e-16	1.44e-14
CACNA1F	-4.51666	4.08e-16	1.45e-14
TRAPPC2L	1.35538	4.16e-16	1.47e-14
CDK4	1.63499	4.18e-16	1.48e-14
MAP4K1	-2.21815	4.31e-16	1.52e-14
NDUFB1	1.89294	4.3e-16	1.52e-14
SNU13	1.46	4.32e-16	1.52e-14
AC068490.1	-4.98465	4.34e-16	1.52e-14
CARD9	-2.73661	4.42e-16	1.55e-14
CCDC51	1.46743	4.47e-16	1.57e-14
ENSA	1.31323	4.59e-16	1.61e-14
TAF1	-1.21997	4.61e-16	1.61e-14
TMEM160	3.04623	4.75e-16	1.66e-14
FAM57B	-2.82943	5.14e-16	1.79e-14
FCHO1	1.44478	5.2e-16	1.81e-14
FAM195B	2.34451	5.3e-16	1.84e-14
LRRC37A2	-1.96655	5.46e-16	1.9e-14
OLAH	-4.73749	5.49e-16	1.9e-14
PARP14	-3.78576	5.5e-16	1.9e-14
SMG1	-1.83075	5.5e-16	1.9e-14
PSMB5	1.67419	5.81e-16	2.01e-14
LAMB1	-1.39678	5.95e-16	2.05e-14
RP11-152D8.1	-4.33288	5.96e-16	2.05e-14
DBX1	12.5781	6.04e-16	2.08e-14
RSPH4A	-3.17367	6.15e-16	2.11e-14
INSIG1	-1.77944	6.2e-16	2.13e-14
TIAF1	-3.38645	6.81e-16	2.33e-14
KIAA1024	-2.67165	6.98e-16	2.39e-14
CTD-2349P21.3	-5.40143	7.18e-16	2.45e-14
DLX1	4.06824	7.44e-16	2.54e-14
GPX1	1.52946	7.62e-16	2.6e-14
HILPDA	1.60727	7.69e-16	2.62e-14
NNAT	-3.59696	7.75e-16	2.64e-14
RP11-135N5.3	-5.57618	7.8e-16	2.65e-14
PRSS23	3.96251	7.83e-16	2.66e-14
PSAP	1.22673	8.01e-16	2.71e-14
EEF1AKMT4	2.03109	8.11e-16	2.74e-14
SDHAF1	1.57915	8.12e-16	2.74e-14
C2orf71	1.85969	8.17e-16	2.76e-14
PLP2	1.39377	8.29e-16	2.79e-14
POLRMTP1	2.19263	8.31e-16	2.8e-14
RFC2	1.29432	8.73e-16	2.94e-14
BLVRB	3.97036	9.02e-16	3.03e-14
NR2C2	-1.4741	9.38e-16	3.15e-14
RP11-449P15.2	-3.46525	9.41e-16	3.15e-14
KMT2C	-1.33183	9.42e-16	3.15e-14
USF3	-2.0007	9.45e-16	3.16e-14
NOL7	1.4865	9.97e-16	3.33e-14
CCAT2	-5.7039	1.03e-15	3.42e-14
GOLGB1	-1.6489	1.04e-15	3.45e-14
BLOC1S4	1.98629	1.04e-15	3.46e-14
EFNA4	7.31538	1.04e-15	3.46e-14
IFT27	2.71231	1.06e-15	3.5e-14
GTF2E2	1.66956	1.09e-15	3.6e-14
HSD17B4	1.16619	1.13e-15	3.75e-14
GSTP1	1.34901	1.14e-15	3.76e-14
ARHGAP10	2.94267	1.17e-15	3.85e-14
APCS	7.34551	1.17e-15	3.87e-14
FDX1	2.44943	1.18e-15	3.9e-14
RNF182	2.24077	1.19e-15	3.91e-14
LDLRAP1	2.45198	1.2e-15	3.95e-14
FGB	13.2248	1.22e-15	3.98e-14
SNTA1	1.6869	1.23e-15	4.01e-14
NDUFA6	2.14527	1.24e-15	4.04e-14
GOLGA7B	-4.15659	1.24e-15	4.06e-14
MIS18A	1.18692	1.25e-15	4.07e-14
KCNG4	-6.60334	1.28e-15	4.17e-14
AKR1B1	1.25907	1.29e-15	4.19e-14
GJC2	-3.1044	1.29e-15	4.2e-14
C19orf76	-2.71798	1.31e-15	4.24e-14
IRF2BP1	1.63091	1.35e-15	4.38e-14
DHRS7	1.58485	1.36e-15	4.4e-14
MYH2	-3.09635	1.36e-15	4.4e-14
RP11-496H1.1	-3.42006	1.4e-15	4.54e-14
CASC10	1.66175	1.46e-15	4.72e-14
MDK	1.78142	1.49e-15	4.8e-14
PCBP4	-1.5246	1.57e-15	5.06e-14
EIF5A	1.9889	1.62e-15	5.2e-14
ECI1	2.00129	1.65e-15	5.29e-14
RXRA	2.82899	1.67e-15	5.35e-14
CDCA7L	1.25949	1.71e-15	5.48e-14
PHB2	1.50952	1.73e-15	5.52e-14
NFASC	-1.38202	1.77e-15	5.65e-14
FAM89A	1.69118	1.77e-15	5.66e-14
RSU1	1.5482	1.79e-15	5.72e-14
WNK3	-1.82954	1.81e-15	5.75e-14
LRRC37A	-2.50601	1.87e-15	5.93e-14
TMEM206	1.31251	1.88e-15	5.97e-14
TMEM98	2.3475	1.96e-15	6.23e-14
DLX5	3.87154	2e-15	6.35e-14
TBCB	1.43745	2.01e-15	6.37e-14
RP11-274B21.13	-3.132	2.05e-15	6.48e-14
ELAVL4	1.93407	2.06e-15	6.52e-14
ERH	1.65248	2.09e-15	6.6e-14
TLE2	2.53913	2.11e-15	6.65e-14
RP11-236P2.2	-4.73474	2.12e-15	6.67e-14
ZDHHC11	-2.32321	2.14e-15	6.72e-14
HEG1	-1.93572	2.3e-15	7.23e-14
SULF2	2.86952	2.34e-15	7.34e-14
2023-03-01	-2.31295	2.37e-15	7.42e-14
STOML1	1.93302	2.39e-15	7.46e-14
AGO2	-1.94708	2.47e-15	7.71e-14
AC069282.6	-2.0904	2.51e-15	7.83e-14
RP11-323P17.2	-4.44513	2.55e-15	7.95e-14
RGS19	1.69789	2.64e-15	8.23e-14
RP11-690D19.3	-2.32262	2.65e-15	8.23e-14
UBL5	1.82795	2.72e-15	8.46e-14
PPCDC	1.95345	2.79e-15	8.66e-14
RP11-1020A11.2	-2.12883	2.83e-15	8.76e-14
THAP7	1.54209	2.91e-15	9e-14
WNK4	-3.33609	2.91e-15	9e-14
CTAG2	3.85802	2.93e-15	9.06e-14
GMPS	1.62349	2.96e-15	9.12e-14
KCNC1	-3.47931	3.02e-15	9.3e-14
CRYZ	1.86469	3.05e-15	9.4e-14
ALG5	1.33833	3.08e-15	9.46e-14
ABCA10	-2.90157	3.17e-15	9.72e-14
KSR1	-1.78511	3.22e-15	9.86e-14
ZFC3H1	-1.64963	3.38e-15	1.04e-13
SCAPER	-1.42926	3.51e-15	1.07e-13
PAFAH1B3	1.89037	3.56e-15	1.09e-13
TMEM176B	5.69485	3.57e-15	1.09e-13
CTC-444N24.11	-1.88647	3.59e-15	1.1e-13
SLC16A4	-3.40893	3.66e-15	1.11e-13
COX7C	1.75087	3.69e-15	1.12e-13
NLRC4	-3.26761	3.73e-15	1.13e-13
CDH22	-2.78352	3.75e-15	1.14e-13
NQO1	2.51786	3.78e-15	1.14e-13
GC	10.0357	3.79e-15	1.15e-13
ARHGAP18	2.21822	3.82e-15	1.16e-13
CHAT	-2.38322	3.83e-15	1.16e-13
OSTF1	1.58907	3.87e-15	1.17e-13
TMSB10	1.76287	3.88e-15	1.17e-13
METTL5	1.33475	3.91e-15	1.18e-13
KCNJ8	2.16078	4.06e-15	1.22e-13
SPDYE1	-4.37816	4.09e-15	1.23e-13
SYNJ1	-1.68428	4.16e-15	1.25e-13
ATOH8	4.07572	4.27e-15	1.28e-13
SOD1	1.70723	4.28e-15	1.28e-13
S100A11	4.31674	4.32e-15	1.29e-13
HOXD13	1.77474	4.33e-15	1.29e-13
CTSD	1.65765	4.35e-15	1.3e-13
CHCHD1	1.61672	4.35e-15	1.3e-13
RBM15	-1.47909	4.44e-15	1.32e-13
SYNGR2	1.9166	4.62e-15	1.38e-13
TTC8	1.28792	4.69e-15	1.39e-13
HMGCS2	7.06169	4.76e-15	1.41e-13
FGL1	10.2824	4.81e-15	1.43e-13
NMRAL1	1.60506	4.96e-15	1.47e-13
AF254982.3	-4.08761	5.02e-15	1.49e-13
CTD-2521M24.11	-7.0211	5.05e-15	1.49e-13
ZDHHC21	-1.72332	5.29e-15	1.56e-13
CEP350	-1.77898	5.61e-15	1.65e-13
MYH4	-3.28213	5.95e-15	1.75e-13
MET	5.33107	6e-15	1.76e-13
CLU	3.12061	6.01e-15	1.77e-13
DAD1	1.44245	6.16e-15	1.81e-13
USPL1	-1.41004	6.3e-15	1.85e-13
CHPT1	1.32047	6.39e-15	1.87e-13
CD200R1	-2.9362	6.5e-15	1.9e-13
HMOX1	4.35093	6.62e-15	1.93e-13
PEX2	1.43073	6.8e-15	1.99e-13
BTN3A2	1.76324	6.83e-15	1.99e-13
IFT172	-1.24483	7.01e-15	2.04e-13
RB1	-1.82886	7.08e-15	2.06e-13
FGFR3	-2.11931	7.35e-15	2.14e-13
PSMD4	1.55634	7.46e-15	2.17e-13
ERF	1.48089	7.51e-15	2.18e-13
MANBAL	1.39242	7.56e-15	2.19e-13
RF02247	-4.37445	7.79e-15	2.25e-13
RICTOR	-1.54863	7.81e-15	2.26e-13
PPA1	1.14919	8.09e-15	2.33e-13
C12orf10	1.39845	8.22e-15	2.37e-13
FERMT3	-3.87117	8.45e-15	2.43e-13
SLC35F5	-1.43391	8.45e-15	2.43e-13
RP11-382B18.1	-4.41958	8.5e-15	2.44e-13
SNRPGP4	-4.52795	8.62e-15	2.47e-13
AIM1	1.91505	8.81e-15	2.53e-13
NUDT2	2.37471	8.89e-15	2.55e-13
KMT2D	-2.11736	9.05e-15	2.59e-13
LHX3	-3.74416	9.1e-15	2.6e-13
RAB31	3.27139	9.1e-15	2.6e-13
CLIC1	1.90081	9.16e-15	2.61e-13
MRPS26	1.89881	9.56e-15	2.72e-13
GLYATL1P2	-4.01581	9.61e-15	2.73e-13
COPS6	1.38334	9.8e-15	2.79e-13
DCTPP1	1.61921	9.98e-15	2.84e-13
SCAND1	2.19883	1.01e-14	2.86e-13
TIMM13	1.49806	1.01e-14	2.87e-13
TRIM69	2.14441	1.08e-14	3.06e-13
GCC2	-1.38367	1.09e-14	3.09e-13
SRSF9	2.06498	1.14e-14	3.21e-13
CHRND	-4.24799	1.15e-14	3.25e-13
RP11-114M11.2	-2.29617	1.16e-14	3.26e-13
RFC4	1.10253	1.23e-14	3.46e-13
PRTFDC1	1.61451	1.25e-14	3.51e-13
PCF11	-1.37353	1.29e-14	3.61e-13
IMP3	1.95353	1.31e-14	3.67e-13
RP11-12G12.7	2.07387	1.33e-14	3.74e-13
VPS13A	-1.47459	1.33e-14	3.74e-13
POU2F1	-1.32105	1.36e-14	3.82e-13
POPDC3	1.5476	1.37e-14	3.84e-13
NEIL2	1.40383	1.38e-14	3.86e-13
PLGRKT	1.32895	1.38e-14	3.86e-13
ACOT4	5.80081	1.41e-14	3.94e-13
AC000123.2	-2.6686	1.42e-14	3.95e-13
AQP1	-3.31314	1.45e-14	4.03e-13
PELO	1.4865	1.45e-14	4.04e-13
TMEM258	1.68686	1.53e-14	4.24e-13
SLA	-3.21647	1.55e-14	4.29e-13
DCHS1	-1.39222	1.65e-14	4.57e-13
AGXT	9.50789	1.65e-14	4.57e-13
SF3B5	1.3899	1.68e-14	4.65e-13
ATP10D	2.048	1.72e-14	4.75e-13
DFNB31	3.6298	1.75e-14	4.84e-13
NUDT11	1.79912	1.77e-14	4.86e-13
PGM2L1	-1.61205	1.77e-14	4.86e-13
SRD5A3	2.43585	1.77e-14	4.87e-13
MED13	-1.68169	1.78e-14	4.88e-13
ARHGAP26	-2.20436	1.81e-14	4.96e-13
RFK	2.39998	1.87e-14	5.12e-13
NRXN2	-2.062	1.88e-14	5.13e-13
H1FX	2.32848	1.96e-14	5.37e-13
SMOC1	2.73194	1.98e-14	5.42e-13
RHEB	1.20604	2.01e-14	5.49e-13
DOCK4	-1.54026	2.04e-14	5.57e-13
ACOT1	2.02043	2.08e-14	5.67e-13
CDHR5	-3.34967	2.1e-14	5.72e-13
TRBVB	-9.34043	2.1e-14	5.72e-13
PCK1	7.93803	2.18e-14	5.91e-13
SCLY	-2.17619	2.32e-14	6.28e-13
FAN1	-1.24454	2.32e-14	6.3e-13
FGG	13.1523	2.34e-14	6.33e-13
NOSTRIN	-3.03825	2.34e-14	6.34e-13
PARL	1.91847	2.36e-14	6.36e-13
TMEM261	1.56691	2.36e-14	6.36e-13
RMI1	1.33712	2.36e-14	6.37e-13
CDO1	3.84565	2.43e-14	6.54e-13
TNFRSF12A	2.38656	2.46e-14	6.62e-13
DYNC1LI2	-1.3251	2.48e-14	6.67e-13
AKAP6	-2.3053	2.52e-14	6.76e-13
C5AR1	-3.03826	2.58e-14	6.91e-13
CYP2W1	-4.31685	2.58e-14	6.91e-13
MYL12B	1.27671	2.58e-14	6.91e-13
NBEAL1	-1.84413	2.59e-14	6.93e-13
PYGL	1.36064	2.61e-14	6.98e-13
MRPL17	1.4531	2.62e-14	7e-13
EGF	-9.38316	2.65e-14	7.07e-13
RPL36AL	1.63759	2.68e-14	7.13e-13
UBAP1L	-1.51353	2.68e-14	7.14e-13
SPSB4	-2.57986	2.71e-14	7.19e-13
BRE	1.43983	2.76e-14	7.33e-13
ATG2B	-1.37721	2.79e-14	7.41e-13
CTD-2552B11.4	-2.58049	2.82e-14	7.47e-13
FAM171A2	1.9867	2.94e-14	7.77e-13
PLP1	9.47287	2.97e-14	7.84e-13
AGL	-1.91093	2.98e-14	7.87e-13
RP11-1085N6.3	-4.53895	3.16e-14	8.34e-13
PNKD	1.54528	3.26e-14	8.6e-13
RP11-491F9.1	-2.70355	3.28e-14	8.64e-13
RALGPS2	-2.11492	3.3e-14	8.67e-13
KIAA0232	-1.44169	3.31e-14	8.69e-13
PPP1R9A	-1.77609	3.34e-14	8.76e-13
FRMPD2	-2.03491	3.34e-14	8.77e-13
AC011747.6	-9.2034	3.36e-14	8.81e-13
RYR1	-3.33021	3.39e-14	8.87e-13
NDUFB11	1.38512	3.49e-14	9.12e-13
NUDT13	-3.78448	3.58e-14	9.34e-13
CHCHD8	1.41026	3.6e-14	9.39e-13
TXN2	1.17673	3.71e-14	9.67e-13
MALAT1	-2.10876	3.84e-14	1e-12
TCAP	-2.26279	3.95e-14	1.03e-12
PSMD8	1.36496	3.96e-14	1.03e-12
ST7	6.86039	3.97e-14	1.03e-12
TMEM14B	1.44793	3.98e-14	1.03e-12
FOLR1	-3.73028	4e-14	1.04e-12
NTMT1	1.66772	4.12e-14	1.07e-12
NBPF20	-1.88932	4.16e-14	1.08e-12
LDLR	-2.54994	4.21e-14	1.09e-12
MVB12A	2.03322	4.23e-14	1.09e-12
TIMM8B	1.89754	4.24e-14	1.09e-12
FSIP2	-3.3141	4.28e-14	1.1e-12
DNTTIP1	1.67486	4.32e-14	1.11e-12
HLA-E	2.04553	4.39e-14	1.13e-12
NFAT5	-1.71277	4.45e-14	1.14e-12
HSPA12A	-2.69806	4.57e-14	1.17e-12
TMEM208	1.41559	4.6e-14	1.18e-12
CASP8	-3.59409	4.77e-14	1.22e-12
CNPPD1	1.23937	4.77e-14	1.22e-12
TRMT112	1.50308	4.77e-14	1.22e-12
MLLT6	-1.17813	5.13e-14	1.31e-12
MRPL28	1.43656	5.2e-14	1.33e-12
MPC2	2.04287	5.41e-14	1.38e-12
AC074389.9	2.8278	5.44e-14	1.39e-12
NDUFA8	2.27928	5.44e-14	1.39e-12
FJX1	2.79799	5.57e-14	1.42e-12
UBAC2	1.25382	5.69e-14	1.44e-12
RP11-701H24.7	-3.41447	5.71e-14	1.45e-12
MAD2L2	1.28574	5.75e-14	1.46e-12
ASXL3	4.36526	5.79e-14	1.47e-12
CABP5	-4.95729	5.8e-14	1.47e-12
ATCAY	-3.39327	5.88e-14	1.49e-12
ZNF518A	-1.64885	6.09e-14	1.54e-12
FGA	12.7477	6.13e-14	1.55e-12
S1PR1	5.05019	6.13e-14	1.55e-12
TBCEL	-1.3285	6.23e-14	1.57e-12
COLGALT2	2.18692	6.31e-14	1.59e-12
SLC18B1	1.50609	6.32e-14	1.59e-12
RP9P	1.82574	6.46e-14	1.62e-12
SEC11C	2.16395	6.47e-14	1.62e-12
SPDYA	-4.19367	6.65e-14	1.67e-12
RP11-849F2.5	-2.57506	6.96e-14	1.74e-12
ZNF780B	-1.58991	7.06e-14	1.77e-12
ARGFXP2	-4.29209	7.09e-14	1.77e-12
MDH2	1.24152	7.24e-14	1.81e-12
OMG	-3.9361	7.27e-14	1.82e-12
ATOX1	1.8254	7.36e-14	1.83e-12
EIF4A1	-2.28135	7.46e-14	1.86e-12
PDCD2	1.1304	7.59e-14	1.89e-12
TLE1	1.86992	7.72e-14	1.92e-12
AGTRAP	1.58338	7.8e-14	1.94e-12
RP4-736L20.4	-2.74205	7.94e-14	1.97e-12
PQBP1	1.37203	7.97e-14	1.98e-12
ZNF546	-2.13762	8.11e-14	2.01e-12
MRPS10	1.30626	8.22e-14	2.03e-12
ATP5L	1.59435	8.35e-14	2.07e-12
PKD1L1	-5.69171	8.56e-14	2.11e-12
TF	7.17505	8.88e-14	2.19e-12
CSRP2	1.27529	9.14e-14	2.25e-12
PAQR7	1.45733	9.15e-14	2.25e-12
MYL1	-9.32035	9.19e-14	2.26e-12
HIST1H2BK	3.97184	9.35e-14	2.3e-12
PTRHD1	2.07347	1.01e-13	2.49e-12
BCL2L2-PABPN1	-3.17184	1.02e-13	2.5e-12
RP5-1074L1.4	-3.1879	1.05e-13	2.57e-12
ACOT13	1.63031	1.06e-13	2.58e-12
CCDC56	1.725	1.06e-13	2.59e-12
KMT2A	-1.47863	1.06e-13	2.59e-12
SEMA6D	-1.65216	1.06e-13	2.59e-12
CTD-2561J22.2	-2.80019	1.07e-13	2.61e-12
CCNO	7.28197	1.11e-13	2.7e-12
SYNE2	-1.36064	1.12e-13	2.73e-12
COX14	2.40807	1.13e-13	2.74e-12
ERVK3-1	-2.14595	1.13e-13	2.74e-12
MORN2	2.10319	1.15e-13	2.78e-12
ERP29	1.36166	1.21e-13	2.94e-12
HOXB7	2.19876	1.26e-13	3.06e-12
LARGE	-1.48908	1.3e-13	3.15e-12
RP11-746P2.3	-3.55861	1.31e-13	3.16e-12
KRT18	3.87877	1.32e-13	3.19e-12
FARSB	1.09783	1.33e-13	3.2e-12
RASL10A	3.2044	1.33e-13	3.2e-12
AKR1C2	9.84372	1.34e-13	3.22e-12
SNRPA	1.26097	1.39e-13	3.34e-12
IRGQ	-1.32939	1.41e-13	3.39e-12
SEM1	1.84185	1.43e-13	3.43e-12
RPL26L1	1.89508	1.43e-13	3.43e-12
MYH7B	-2.84173	1.43e-13	3.44e-12
CCDC34	1.95819	1.44e-13	3.45e-12
EMD	1.179	1.49e-13	3.56e-12
ABL2	-1.64958	1.51e-13	3.61e-12
PTMS	1.70041	1.51e-13	3.61e-12
MTX3	-1.59869	1.52e-13	3.62e-12
ZNF221	-2.51998	1.53e-13	3.65e-12
CCDC124	1.57628	1.56e-13	3.71e-12
STX1B	-3.56351	1.57e-13	3.73e-12
UBXN7	-1.34871	1.65e-13	3.92e-12
LTBP1	5.94263	1.66e-13	3.94e-12
USMG5	1.5345	1.67e-13	3.97e-12
ZNF891	-1.55896	1.71e-13	4.05e-12
PLBD1	3.41888	1.74e-13	4.14e-12
PLIN3	1.75983	1.77e-13	4.19e-12
NHP2	1.42683	1.77e-13	4.2e-12
SSNA1	1.73479	1.78e-13	4.21e-12
TVP23C	-2.89405	1.79e-13	4.23e-12
PAPPA	-3.26714	1.8e-13	4.26e-12
MATR3	-2.61664	1.83e-13	4.32e-12
ARL4C	-2.97043	1.84e-13	4.35e-12
CYB5R1	1.46258	1.86e-13	4.38e-12
ACTN3	-5.54397	1.88e-13	4.42e-12
GINS4	1.57583	1.91e-13	4.5e-12
NOVA1	3.55027	1.92e-13	4.51e-12
C14orf156	1.77397	1.93e-13	4.53e-12
WNT11	4.01318	1.93e-13	4.54e-12
CENPM	1.32422	2.03e-13	4.75e-12
PRDX5	2.16011	2.03e-13	4.76e-12
MRPS21	1.33313	2.1e-13	4.92e-12
PTX3	3.00513	2.2e-13	5.15e-12
TP53AIP1	-5.57747	2.21e-13	5.15e-12
CFHR1	5.41133	2.29e-13	5.34e-12
SDF2L1	2.90939	2.29e-13	5.35e-12
AP000240.4	-3.44385	2.36e-13	5.49e-12
PFDN6	1.5653	2.36e-13	5.49e-12
SYNGAP1	-1.97938	2.38e-13	5.52e-12
CPLX4	4.11684	2.41e-13	5.6e-12
RP5-1054A22.4	-4.00484	2.41e-13	5.6e-12
ADCK2	1.56874	2.42e-13	5.61e-12
NSMCE4A	1.32776	2.43e-13	5.62e-12
NDUFS8	1.48456	2.45e-13	5.67e-12
EEF2K	-1.45603	2.56e-13	5.92e-12
NOP2	-2.95619	2.61e-13	6.03e-12
RP11-328P23.2	-4.54739	2.61e-13	6.04e-12
ZNF32	1.83564	2.63e-13	6.07e-12
TTN	-1.67609	2.64e-13	6.08e-12
GEMIN6	1.50823	2.72e-13	6.26e-12
RP11-412P11.1	-2.48003	2.78e-13	6.38e-12
SATB2	1.87692	2.79e-13	6.4e-12
LGALS1	1.74437	2.8e-13	6.43e-12
HIRIP3	1.5713	2.85e-13	6.54e-12
APOB	9.26004	2.98e-13	6.84e-12
PYGO1	3.62555	2.99e-13	6.84e-12
EPB41L4A	-2.29759	3e-13	6.86e-12
RP11-174G17.3	-6.65478	3.05e-13	6.98e-12
RP11-685G9.4	-2.57642	3.09e-13	7.06e-12
IRS1	-1.2318	3.15e-13	7.18e-12
CTC-444N24.7	-3.87509	3.3e-13	7.53e-12
CBY1	2.05364	3.3e-13	7.53e-12
ANKRD54	1.4992	3.33e-13	7.59e-12
MRPL43	1.75073	3.39e-13	7.71e-12
TEAD2	2.13091	3.43e-13	7.79e-12
TSSC1	1.33419	3.43e-13	7.8e-12
MLANA	-4.58903	3.47e-13	7.88e-12
PRIMPOL	1.64731	3.63e-13	8.22e-12
CDPF1	2.01321	3.79e-13	8.57e-12
NISCH	-1.51442	3.78e-13	8.57e-12
GAGE12H	2.22341	3.79e-13	8.57e-12
RNF213	-1.83407	3.99e-13	9.02e-12
ARPC3	1.29444	4.01e-13	9.05e-12
UCHL1	1.54398	4.04e-13	9.1e-12
TMEM177	1.22479	4.05e-13	9.12e-12
AAAS	1.35711	4.06e-13	9.14e-12
CCDC144C	-4.56312	4.08e-13	9.18e-12
SYP	-1.71194	4.11e-13	9.24e-12
HOMER2	-1.11981	4.13e-13	9.26e-12
CTA-363E19.2	-4.31276	4.14e-13	9.29e-12
NTHL1	1.72571	4.16e-13	9.33e-12
SV2C	-1.46605	4.26e-13	9.54e-12
SLC2A9	-4.29016	4.4e-13	9.85e-12
LEFTY2	-6.65108	4.48e-13	1e-11
RPN1	1.26688	4.53e-13	1.01e-11
CUEDC2	1.52477	4.7e-13	1.05e-11
DPP8	-1.33629	4.7e-13	1.05e-11
NDUFS6	1.90743	4.69e-13	1.05e-11
UQCR11	1.68759	4.69e-13	1.05e-11
SLC29A4	1.46091	4.73e-13	1.05e-11
C7orf73	1.08474	4.74e-13	1.05e-11
RP11-677M14.8	-3.71039	4.74e-13	1.05e-11
DCBLD1	1.96406	4.84e-13	1.08e-11
RAB8B	-1.36627	4.85e-13	1.08e-11
SAC3D1	2.23436	4.95e-13	1.1e-11
SDHAF3	1.26218	4.95e-13	1.1e-11
RP3-467K16.4	-3.61606	4.96e-13	1.1e-11
ANKRD12	-1.51809	5.02e-13	1.11e-11
RP11-403C10.2	-3.73282	5.02e-13	1.11e-11
RP5-1022I14.1	-2.24183	5.04e-13	1.11e-11
DYNLT1	1.48753	5.07e-13	1.12e-11
RP11-10N23.2	-3.03782	5.2e-13	1.15e-11
YIF1A	1.5036	5.21e-13	1.15e-11
RP11-384P7.7	-1.67899	5.28e-13	1.16e-11
PTK6	-2.69545	5.36e-13	1.18e-11
AGO3	-1.40862	5.5e-13	1.21e-11
NECTIN2	-1.31494	5.5e-13	1.21e-11
MIR17HG	-1.94951	5.57e-13	1.22e-11
PRR13	1.47512	5.62e-13	1.23e-11
MDFI	2.99368	5.76e-13	1.26e-11
RUVBL1	1.64146	5.92e-13	1.29e-11
ITIH1	5.25757	5.95e-13	1.3e-11
YBX3	1.28678	6.03e-13	1.32e-11
CYB5A	1.68408	6.06e-13	1.32e-11
RP11-141C7.3	-5.03443	6.25e-13	1.36e-11
EBPL	1.4425	6.35e-13	1.38e-11
RP11-1105G2.4	-4.93059	6.4e-13	1.39e-11
ZNF587	-1.95974	6.52e-13	1.42e-11
ARL5B	-1.39496	6.56e-13	1.42e-11
RP11-402P6.9	-5.51499	6.59e-13	1.43e-11
CTB-119C2.1	-2.89148	6.67e-13	1.45e-11
AC012146.7	2.61257	6.85e-13	1.48e-11
ZNF81	-1.7695	6.86e-13	1.48e-11
RUNDC3A	-2.9377	7.27e-13	1.57e-11
TMEM102	2.84733	7.35e-13	1.59e-11
BMPR2	-1.61797	7.43e-13	1.6e-11
CTD-2335A18.1	-1.9375	7.43e-13	1.6e-11
TMEM147	1.60245	7.44e-13	1.6e-11
AOC3	-3.12946	7.47e-13	1.61e-11
NDUFA12	1.77138	7.62e-13	1.64e-11
TRIM65	1.33297	7.91e-13	1.7e-11
PSMB1	1.44516	8.07e-13	1.73e-11
ZNF280A	-1.57556	8.16e-13	1.75e-11
AP4M1	1.28896	8.22e-13	1.76e-11
PNMA1	1.325	8.23e-13	1.76e-11
SAYSD1	1.93635	8.71e-13	1.87e-11
FGFRL1	1.89488	8.82e-13	1.89e-11
G6PC3	1.18423	9.27e-13	1.98e-11
NT5C3B	1.30459	9.52e-13	2.03e-11
GAS2L1	2.16003	9.85e-13	2.1e-11
EIF3S5P1	-5.35125	9.89e-13	2.11e-11
GRIK3	-2.1217	9.91e-13	2.11e-11
HPS6	1.94554	1e-12	2.13e-11
ACSS2	1.26495	1.01e-12	2.14e-11
POR	1.76422	1.01e-12	2.14e-11
ZNF33A	-1.2941	1.01e-12	2.14e-11
RNF130	1.26852	1.01e-12	2.15e-11
RNF125	2.35724	1.01e-12	2.15e-11
CYP19A1	-3.41339	1.04e-12	2.21e-11
ADH4	4.60256	1.06e-12	2.24e-11
SLC39A8	1.98407	1.06e-12	2.24e-11
SHANK3	3.34093	1.07e-12	2.26e-11
TUBA3D	-3.64659	1.09e-12	2.29e-11
MTMR9	-1.40323	1.09e-12	2.3e-11
HAUS1	1.47434	1.12e-12	2.36e-11
PIGC	1.23145	1.15e-12	2.42e-11
ACAA2	1.30006	1.16e-12	2.44e-11
FOXD1	2.74038	1.22e-12	2.57e-11
P2RX2	-4.50049	1.23e-12	2.58e-11
SNRPGP2	2.2277	1.23e-12	2.58e-11
FER1L6	-5.1378	1.26e-12	2.64e-11
PFDN1	1.3729	1.26e-12	2.65e-11
C14orf2	1.45045	1.27e-12	2.65e-11
PYY2	-3.25665	1.37e-12	2.86e-11
F2	3.71444	1.38e-12	2.88e-11
NDUFS2	1.6183	1.38e-12	2.88e-11
AC127904.2	-3.61424	1.4e-12	2.93e-11
MRPL22	1.33463	1.41e-12	2.95e-11
LMAN2	1.36888	1.42e-12	2.96e-11
NSMCE1	1.22789	1.43e-12	2.98e-11
SDHAP1	-1.52078	1.44e-12	2.99e-11
TMEM161A	1.31106	1.44e-12	2.99e-11
ERCC6L2	-1.54184	1.46e-12	3.04e-11
HOXD8	3.25065	1.47e-12	3.06e-11
PSMD13	1.51687	1.48e-12	3.07e-11
PGAP1	-1.6342	1.49e-12	3.09e-11
RBMS3	1.91527	1.52e-12	3.16e-11
KIAA2026	-1.39455	1.54e-12	3.18e-11
SIX1	3.52459	1.54e-12	3.19e-11
NKTR	-1.55811	1.56e-12	3.23e-11
AC018816.3	-5.19674	1.57e-12	3.24e-11
GRK5	-2.09924	1.57e-12	3.24e-11
PCGF1	1.49309	1.58e-12	3.27e-11
AGA	1.50029	1.6e-12	3.3e-11
PAFAH2	1.33133	1.66e-12	3.42e-11
RAD54L2	-1.39121	1.66e-12	3.43e-11
RP11-295D4.3	-2.64347	1.7e-12	3.5e-11
SSSCA1	1.73917	1.71e-12	3.51e-11
EAF2	2.45782	1.74e-12	3.57e-11
TOMM34	1.35526	1.74e-12	3.57e-11
PPIL1	1.15384	1.77e-12	3.63e-11
CHRM5	-3.76889	1.81e-12	3.71e-11
EFNA3	3.77406	1.83e-12	3.76e-11
GALNT12	2.80234	1.91e-12	3.9e-11
RP11-274B21.2	-2.28836	1.91e-12	3.91e-11
S100A16	-1.69582	1.94e-12	3.97e-11
MUC20	-2.565	2.01e-12	4.1e-11
TFPI2	2.25286	2.06e-12	4.21e-11
ATP6V1E2	1.41332	2.08e-12	4.23e-11
MRPS34	1.81338	2.08e-12	4.23e-11
PTMA	1.31589	2.09e-12	4.24e-11
SYNDIG1	-3.30242	2.1e-12	4.28e-11
AC137932.4	-2.85495	2.12e-12	4.31e-11
LIPA	1.29921	2.15e-12	4.36e-11
ZNF750	-7.57018	2.16e-12	4.39e-11
BDP1	-1.65418	2.17e-12	4.4e-11
CTA-280A3.2	-5.19443	2.23e-12	4.52e-11
PLG	8.8792	2.24e-12	4.53e-11
RP11-45A17.4	-3.44243	2.28e-12	4.61e-11
AKIP1	1.63959	2.29e-12	4.63e-11
RP11-191L9.4	-2.55984	2.3e-12	4.64e-11
WNT5A	2.59945	2.36e-12	4.76e-11
ECHDC3	1.76523	2.38e-12	4.8e-11
PSMG3	1.37036	2.42e-12	4.87e-11
RF02250	-3.99529	2.46e-12	4.95e-11
SEZ6L	4.73566	2.51e-12	5.05e-11
ITPR3	-1.87271	2.61e-12	5.24e-11
HOXD9	1.91918	2.63e-12	5.29e-11
APRT	1.45735	2.73e-12	5.49e-11
IL13RA1	3.54837	2.77e-12	5.55e-11
CAPNS1	1.37601	2.79e-12	5.59e-11
RP11-362K14.5	-3.12449	2.9e-12	5.81e-11
ARSI	2.94871	2.91e-12	5.83e-11
CERS1	4.01094	2.91e-12	5.83e-11
AC131097.4	-4.85034	2.92e-12	5.83e-11
RP11-362F19.1	-1.22289	2.98e-12	5.95e-11
COL1A2-AS1	-5.19482	2.98e-12	5.95e-11
LY6E	1.73357	3.02e-12	6.02e-11
RP11-308B5.2	-6.45685	3.02e-12	6.02e-11
RP11-1023L17.2	-2.90045	3.03e-12	6.03e-11
TATDN3	1.3485	3.04e-12	6.04e-11
MARCKS	1.29682	3.14e-12	6.25e-11
ITGA10	-3.93401	3.18e-12	6.31e-11
MMAA	1.90921	3.18e-12	6.31e-11
RP11-160C18.2	-4.60123	3.22e-12	6.38e-11
RP3-394A18.1	-3.01657	3.23e-12	6.39e-11
RP11-6L6.2	-5.34366	3.24e-12	6.42e-11
KB-1836B5.1	-3.33816	3.25e-12	6.44e-11
RP11-527N22.1	-3.04035	3.31e-12	6.55e-11
BSCL2	-2.60049	3.39e-12	6.69e-11
RP11-342K2.1	-2.55363	3.4e-12	6.71e-11
APH1A	1.13846	3.51e-12	6.92e-11
FAM174B	1.36617	3.51e-12	6.92e-11
CTA-390C10.10	-2.20005	3.54e-12	6.97e-11
PROM2	-3.08315	3.55e-12	6.99e-11
NKX2-4	1.40077	3.62e-12	7.13e-11
MAN1A1	6.04454	3.63e-12	7.14e-11
NT5M	1.76912	3.65e-12	7.17e-11
NSMCE3	1.35402	3.67e-12	7.21e-11
ATP5J	1.59817	3.69e-12	7.23e-11
RP11-169K17.3	-3.44201	3.69e-12	7.24e-11
WDR70	1.26331	3.73e-12	7.3e-11
PLCE1	-1.55974	3.77e-12	7.38e-11
PDC	-4.38904	3.87e-12	7.57e-11
ZFHX3	-1.69328	3.89e-12	7.6e-11
FADD	2.14059	3.91e-12	7.64e-11
AVPR2	-6.41317	3.92e-12	7.64e-11
HS1BP3	1.60334	3.92e-12	7.65e-11
TMEM53	1.88548	3.96e-12	7.72e-11
POLR2I	3.40422	4e-12	7.78e-11
ACTL10	2.72783	4.05e-12	7.88e-11
ECM2	-3.19906	4.13e-12	8.04e-11
RP11-728G15.1	5.36696	4.19e-12	8.14e-11
APOO	1.69365	4.21e-12	8.17e-11
MPHOSPH9	-1.2463	4.3e-12	8.33e-11
AC011747.4	-3.61344	4.38e-12	8.5e-11
ATF7IP	-1.20653	4.42e-12	8.55e-11
GRAMD4	2.93346	4.45e-12	8.61e-11
PLEKHM1P	-2.23619	4.48e-12	8.66e-11
RP11-245J9.2	-3.45328	4.48e-12	8.66e-11
ECEL1	4.01987	4.5e-12	8.68e-11
RP11-349A22.5	-1.39767	4.5e-12	8.68e-11
POLD2	1.19631	4.51e-12	8.69e-11
TYW5	-1.68275	4.58e-12	8.82e-11
RP11-257O5.2	-1.63812	4.65e-12	8.96e-11
TRIO	-1.19208	4.95e-12	9.53e-11
NDUFV1	1.0793	5.04e-12	9.69e-11
AC099057.8	-2.50033	5.06e-12	9.72e-11
CHST3	8.75208	5.06e-12	9.72e-11
FMO11P	-8.74266	5.07e-12	9.73e-11
S100A14	-4.67892	5.11e-12	9.79e-11
FHL1	1.0262	5.12e-12	9.81e-11
FZD2	2.20291	5.16e-12	9.88e-11
GCK	-2.13809	5.24e-12	1e-10
TNKS	-1.10815	5.32e-12	1.02e-10
FARS2	1.72251	5.36e-12	1.02e-10
WHAMML1	-1.73163	5.4e-12	1.03e-10
PRADC1	1.66873	5.51e-12	1.05e-10
OXLD1	2.17419	5.68e-12	1.08e-10
DTD1	1.7352	5.69e-12	1.08e-10
SRI	1.58578	5.7e-12	1.09e-10
PKD1P6	-1.65923	5.73e-12	1.09e-10
CABLES1	3.25643	5.83e-12	1.11e-10
ELK4	-1.44153	5.83e-12	1.11e-10
GGH	1.08772	5.82e-12	1.11e-10
TXNRD1	1.13208	5.82e-12	1.11e-10
RP11-439E19.10	-2.47671	5.87e-12	1.11e-10
C4BPA	9.16809	5.88e-12	1.11e-10
RC3H1	-1.69441	5.93e-12	1.12e-10
RP3-329A5.8	-2.93	6.01e-12	1.14e-10
FUT8	1.71355	6.19e-12	1.17e-10
RP11-21I4.1	-2.15091	6.2e-12	1.17e-10
SPG21	1.18682	6.25e-12	1.18e-10
SLC25A15	1.32951	6.27e-12	1.18e-10
ZNF445	-1.21601	6.29e-12	1.19e-10
AF131216.6	-3.98643	6.3e-12	1.19e-10
RNF135	1.26944	6.44e-12	1.21e-10
ZBTB18	-1.4873	6.49e-12	1.22e-10
AC138655.4	-2.90263	6.85e-12	1.29e-10
AP003068.22	-4.56623	7.04e-12	1.32e-10
UBE2T	1.11026	7.2e-12	1.35e-10
RP11-415J8.3	-2.86218	7.23e-12	1.36e-10
TBCA	1.14184	7.31e-12	1.37e-10
NAMPT	1.23483	7.35e-12	1.38e-10
PRELID1	1.89249	7.4e-12	1.38e-10
FMO9P	-8.59618	7.59e-12	1.42e-10
TTC3	-1.16089	7.64e-12	1.43e-10
EBNA1BP2	1.76644	7.98e-12	1.49e-10
CFAP36	1.34716	8.09e-12	1.51e-10
DYNC1I1	4.78273	8.1e-12	1.51e-10
WNT10B	2.70656	8.11e-12	1.51e-10
CABP1	2.1224	8.15e-12	1.52e-10
UQCRC2	1.03606	8.18e-12	1.52e-10
GTF3A	1.25374	8.28e-12	1.54e-10
ITPA	1.62018	8.28e-12	1.54e-10
RP11-230G5.2	-3.41616	8.29e-12	1.54e-10
NUDT16P1	-4.66937	8.61e-12	1.6e-10
NAA10	1.40837	8.65e-12	1.6e-10
SRA1	1.27166	8.68e-12	1.61e-10
MRPL11	1.69173	8.73e-12	1.62e-10
RP4-736L20.5	-2.13872	8.73e-12	1.62e-10
APOA2	11.25	8.81e-12	1.63e-10
NRCAM	-1.49088	8.98e-12	1.66e-10
SLC38A1	-1.24101	9.1e-12	1.68e-10
THOC3	1.80283	9.12e-12	1.68e-10
COMMD3	1.7088	9.19e-12	1.69e-10
FAM135B	-2.56978	9.22e-12	1.7e-10
VWA7	-3.07613	9.24e-12	1.7e-10
ZNF232	1.24086	9.24e-12	1.7e-10
ATG10	1.36807	9.56e-12	1.76e-10
NDUFS3	1.32014	9.56e-12	1.76e-10
SDHB	1.38468	9.75e-12	1.79e-10
MAP3K9	-1.76294	9.85e-12	1.81e-10
RP11-343H5.4	2.40872	9.92e-12	1.82e-10
BIRC6	-1.68183	1e-11	1.84e-10
RILPL2	1.7308	1.01e-11	1.84e-10
COPZ1	1.03821	1.01e-11	1.85e-10
SYN2	1.78212	1.01e-11	1.85e-10
ACAT1	1.19278	1.04e-11	1.91e-10
CEP97	-1.36048	1.04e-11	1.91e-10
PPP1R17	-3.1031	1.05e-11	1.91e-10
ADGRE5	2.56995	1.06e-11	1.93e-10
SERPINE3	-4.2684	1.06e-11	1.94e-10
TIMM17B	1.19138	1.07e-11	1.95e-10
RP11-332H14.2	-1.87777	1.09e-11	1.99e-10
JAG1	1.95294	1.09e-11	1.99e-10
SLC25A20	1.54164	1.09e-11	1.99e-10
AKR1C1	7.57606	1.1e-11	2e-10
NR2F2	2.11027	1.11e-11	2.01e-10
NDUFAF3	1.87817	1.11e-11	2.02e-10
RP11-26F2.1	-1.9287	1.12e-11	2.02e-10
ANAPC11	1.38753	1.13e-11	2.05e-10
HSPA1B	-1.42096	1.14e-11	2.06e-10
CENPV	1.50114	1.16e-11	2.1e-10
CDC6	1.04085	1.17e-11	2.12e-10
ANKS6	1.20183	1.18e-11	2.14e-10
SETX	-1.07222	1.21e-11	2.18e-10
SURF1	1.89708	1.22e-11	2.21e-10
NDUFAF2	1.35495	1.24e-11	2.23e-10
SERPINI1	1.82076	1.24e-11	2.24e-10
PFN1	1.98909	1.25e-11	2.24e-10
ZNF660	-1.9571	1.25e-11	2.26e-10
ATP5C1	1.42763	1.26e-11	2.26e-10
POLE4	1.45529	1.26e-11	2.26e-10
SCG3	-2.58371	1.28e-11	2.29e-10
PIN1	1.40785	1.29e-11	2.32e-10
EPG5	-1.42885	1.3e-11	2.33e-10
PFDN2	1.53428	1.31e-11	2.35e-10
RP11-1277A3.2	-2.28479	1.33e-11	2.37e-10
ADAMTS14	-3.80942	1.35e-11	2.42e-10
FMO8P	-8.80038	1.36e-11	2.43e-10
MRPS23	1.02224	1.36e-11	2.43e-10
TCEAL4	1.11301	1.39e-11	2.48e-10
ZNF460	-2.53959	1.41e-11	2.52e-10
PTMAP5	1.78947	1.42e-11	2.53e-10
ZNF154	-3.01353	1.43e-11	2.54e-10
MYOD1	-2.98234	1.43e-11	2.55e-10
PREB	1.58709	1.44e-11	2.56e-10
COQ9	1.19273	1.46e-11	2.6e-10
LAMTOR1	1.21836	1.47e-11	2.61e-10
RAX2	-5.77077	1.47e-11	2.61e-10
ENOX2	1.25916	1.5e-11	2.66e-10
NSL1	1.16243	1.51e-11	2.68e-10
RP11-3D4.2	-4.51508	1.53e-11	2.7e-10
PUS7L	-1.5748	1.54e-11	2.72e-10
IDH3G	1.27246	1.55e-11	2.74e-10
RP11-761E20.1	-2.8206	1.58e-11	2.79e-10
LIMD2	1.4489	1.59e-11	2.8e-10
FHAD1	-1.29864	1.6e-11	2.82e-10
CARD14	-3.29426	1.61e-11	2.84e-10
COMMD1	1.34673	1.64e-11	2.9e-10
TEAD1	-1.72135	1.67e-11	2.94e-10
DPYSL2	-1.50195	1.67e-11	2.95e-10
RP11-382A18.3	-4.60492	1.68e-11	2.95e-10
TRBV5-4	-8.67163	1.68e-11	2.95e-10
LRIG2	-1.41612	1.69e-11	2.96e-10
HEBP2	1.16743	1.7e-11	2.99e-10
HOXA5	2.41905	1.72e-11	3.01e-10
MMP15	2.36721	1.72e-11	3.02e-10
PURB	-1.38815	1.73e-11	3.03e-10
AFMID	1.00945	1.74e-11	3.04e-10
ZNF519	-1.76883	1.74e-11	3.06e-10
TMEM56	2.47671	1.79e-11	3.13e-10
WLS	1.54808	1.79e-11	3.13e-10
SLC9C1	-4.69885	1.81e-11	3.17e-10
CTA-722E9.1	-4.71501	1.82e-11	3.18e-10
ZNF431	-1.49161	1.85e-11	3.23e-10
LACTBL1	-2.94083	1.85e-11	3.23e-10
RP11-265M18.2	-4.18426	1.86e-11	3.24e-10
RP11-298I3.6	-2.65265	1.87e-11	3.26e-10
UGT2B4	8.90721	1.89e-11	3.29e-10
C9	9.00737	1.89e-11	3.29e-10
NEURL1	-4.02952	1.89e-11	3.29e-10
RP11-540B6.6	-1.91905	1.91e-11	3.32e-10
NKX6-1	2.3187	1.92e-11	3.33e-10
CYTH3	1.48173	1.93e-11	3.34e-10
RP3-410C9.1	-2.41351	1.93e-11	3.36e-10
KNG1	8.90403	1.94e-11	3.36e-10
OTUB1	1.33364	1.95e-11	3.38e-10
PSMB6	1.71928	1.96e-11	3.39e-10
AFAP1	1.77291	1.99e-11	3.44e-10
RP11-576D8.1	2.29579	2.01e-11	3.47e-10
LRP6	-1.29819	2.01e-11	3.48e-10
PRPH2	-1.32123	2.02e-11	3.49e-10
FIGN	-1.34693	2.05e-11	3.54e-10
RP1-121G13.2	-4.47671	2.08e-11	3.59e-10
LYSMD1	1.78464	2.09e-11	3.61e-10
OST4	1.61784	2.11e-11	3.63e-10
CTA-714B7.6	-2.36447	2.12e-11	3.65e-10
CYP2C9	9.06148	2.12e-11	3.65e-10
AC093495.4	-2.54477	2.13e-11	3.67e-10
RP11-184I16.4	-3.50959	2.16e-11	3.71e-10
PSMA5	1.47249	2.25e-11	3.86e-10
IQGAP3	-1.32178	2.27e-11	3.89e-10
PTPRVP	-3.69674	2.28e-11	3.9e-10
REEP4	1.14086	2.28e-11	3.9e-10
UBE2E3	1.339	2.31e-11	3.96e-10
FAM46B	2.3002	2.33e-11	3.98e-10
TMOD2	-1.44889	2.35e-11	4.02e-10
RP11-552E20.4	-4.02276	2.37e-11	4.04e-10
PRDX1	1.89985	2.38e-11	4.06e-10
LCORL	-1.41491	2.38e-11	4.06e-10
TSEN15	1.11707	2.39e-11	4.08e-10
AC007038.7	-2.87929	2.41e-11	4.11e-10
WIZ	1.04603	2.43e-11	4.15e-10
DUSP16	1.18922	2.46e-11	4.18e-10
LRP8	-1.30656	2.49e-11	4.23e-10
MAT1A	3.90168	2.5e-11	4.24e-10
RP11-676J12.8	-4.26745	2.55e-11	4.33e-10
OTUD3	-1.1557	2.55e-11	4.33e-10
C20orf24	2.62977	2.57e-11	4.36e-10
CACNA1S	-4.77993	2.65e-11	4.48e-10
TACO1	1.38837	2.64e-11	4.48e-10
RP3-485C17.1	-4.58011	2.65e-11	4.48e-10
YDJC	1.63962	2.68e-11	4.53e-10
AF254983.5	-1.17107	2.68e-11	4.54e-10
FNDC3A	-1.13414	2.7e-11	4.56e-10
RP11-715J22.2	-2.80368	2.74e-11	4.63e-10
KLHL11	-1.8369	2.86e-11	4.83e-10
NDUFB6	1.48596	2.91e-11	4.91e-10
WNT2B	-2.72653	2.93e-11	4.94e-10
ANXA11	1.33177	2.94e-11	4.96e-10
INTS4L2	-2.83488	3e-11	5.06e-10
MITF	2.14461	3.03e-11	5.1e-10
DERA	1.06468	3.03e-11	5.1e-10
JAGN1	1.08446	3.04e-11	5.11e-10
DISC1	2.88394	3.06e-11	5.14e-10
RP11-1334A24.4	-3.20953	3.08e-11	5.17e-10
MECP2	-1.13619	3.09e-11	5.18e-10
AP000648.5	-2.24633	3.1e-11	5.19e-10
RP11-933H2.4	-3.72062	3.12e-11	5.23e-10
KB-1460A1.5	-2.03257	3.13e-11	5.24e-10
PECR	1.3503	3.16e-11	5.29e-10
MESP1	4.89873	3.19e-11	5.34e-10
ARNTL2	1.74447	3.21e-11	5.36e-10
RP11-133N21.10	-4.85375	3.23e-11	5.39e-10
CYP3A4	4.89529	3.23e-11	5.4e-10
RP11-573D15.9	-2.42828	3.25e-11	5.43e-10
RP11-379F4.4	-3.16425	3.27e-11	5.46e-10
TOMM22	1.31792	3.28e-11	5.46e-10
CIAPIN1	1.23498	3.33e-11	5.55e-10
PGAP2	1.6096	3.33e-11	5.55e-10
MTSS1	-1.65385	3.41e-11	5.67e-10
SLFNL1	-2.20803	3.41e-11	5.67e-10
AC010761.13	-3.2233	3.45e-11	5.73e-10
SLC6A13	-4.20955	3.45e-11	5.73e-10
TEX15	2.57722	3.49e-11	5.79e-10
RP11-165I9.9	-1.88483	3.51e-11	5.82e-10
POTEE	-3.41369	3.54e-11	5.85e-10
AC007969.5	2.57723	3.54e-11	5.86e-10
CTD-2366F13.1	3.02407	3.55e-11	5.87e-10
RAB9A	1.19827	3.64e-11	6.02e-10
VWA5A	1.92014	3.7e-11	6.1e-10
MRPS27	1.04231	3.75e-11	6.2e-10
FH	1.30504	3.76e-11	6.21e-10
CADPS	-1.86528	3.79e-11	6.25e-10
RP11-563E2.2	-3.54742	3.89e-11	6.41e-10
DPYSL5	-1.2417	3.92e-11	6.45e-10
ETFB	2.32412	3.93e-11	6.47e-10
RNF122	1.45324	3.95e-11	6.5e-10
GPRC5A	5.49488	3.99e-11	6.56e-10
CYP2J2	2.94152	4e-11	6.57e-10
SIPA1L3	-1.89892	4.02e-11	6.61e-10
DNAAF2	1.24009	4.03e-11	6.61e-10
TAS2R14	-2.66283	4.13e-11	6.77e-10
STIM2	1.51875	4.15e-11	6.81e-10
ATP5A1	1.20722	4.23e-11	6.93e-10
ZNF414	2.10531	4.26e-11	6.98e-10
RP11-572C15.5	-8.16267	4.35e-11	7.11e-10
GDPD5	-2.90411	4.38e-11	7.17e-10
EDIL3	-3.2952	4.4e-11	7.18e-10
FOXJ3	-1.06903	4.43e-11	7.23e-10
FAM126B	-1.76892	4.49e-11	7.33e-10
RXFP4	-8.34931	4.52e-11	7.37e-10
GABRA2	3.50214	4.55e-11	7.42e-10
MRPS7	1.59832	4.55e-11	7.42e-10
SEZ6L2	-1.84078	4.6e-11	7.49e-10
XRN1	-1.55113	4.64e-11	7.54e-10
TESC	5.69125	4.66e-11	7.58e-10
RP11-426D19.1	-4.83718	4.68e-11	7.6e-10
RP11-844P9.3	-3.4045	4.74e-11	7.7e-10
ARHGAP21	-1.05923	4.77e-11	7.73e-10
AC090018.3	-3.94459	4.86e-11	7.88e-10
RP11-64P12.2	-2.59456	4.95e-11	8.01e-10
PPEF1	-1.94225	4.96e-11	8.03e-10
RP11-1094M14.11	1.29241	4.96e-11	8.03e-10
CEP19	1.40106	4.97e-11	8.04e-10
GOLPH3	1.08227	4.97e-11	8.04e-10
EFHD1	4.80179	4.99e-11	8.06e-10
TMEM11	1.35141	4.99e-11	8.06e-10
DYRK4	-1.80295	5.06e-11	8.17e-10
PCDHGC3	-2.38126	5.09e-11	8.21e-10
NDFIP2	1.56695	5.12e-11	8.26e-10
DRC3	-1.60235	5.13e-11	8.27e-10
NUBP2	1.28409	5.21e-11	8.39e-10
TEX264	1.076	5.25e-11	8.45e-10
YAP1	2.44686	5.31e-11	8.54e-10
PIH1D1	1.04092	5.33e-11	8.56e-10
UROS	1.71241	5.36e-11	8.61e-10
TSPEAR	-2.57059	5.42e-11	8.71e-10
AC093162.5	-4.2073	5.43e-11	8.71e-10
KCTD6	-1.3048	5.47e-11	8.77e-10
KLF7	-1.36099	5.49e-11	8.8e-10
GEM	4.00649	5.51e-11	8.82e-10
INPP1	2.8561	5.64e-11	9.03e-10
DMXL2	-1.10194	5.68e-11	9.08e-10
ATP5G2	1.55729	5.69e-11	9.09e-10
EP400	-1.1893	5.71e-11	9.13e-10
DAAM1	-1.28193	5.74e-11	9.16e-10
NPAS4	-4.46405	5.77e-11	9.2e-10
AKT3	-1.20508	5.8e-11	9.25e-10
STKLD1	-2.61827	5.91e-11	9.41e-10
PIKFYVE	-1.22243	5.93e-11	9.45e-10
ZFP36L1	1.63526	6.01e-11	9.57e-10
ACTR3B	1.22887	6.03e-11	9.6e-10
JUNB	2.06527	6.04e-11	9.61e-10
BMS1P1	-2.64852	6.07e-11	9.65e-10
SVOP	-2.7729	6.09e-11	9.67e-10
GCDH	1.58932	6.1e-11	9.68e-10
RP11-251G23.5	-2.07281	6.12e-11	9.71e-10
RNF187	1.41697	6.17e-11	9.79e-10
PYCRL	1.54262	6.19e-11	9.81e-10
PFN1P3	-4.23153	6.21e-11	9.83e-10
RP5-1057J7.6	-3.43358	6.22e-11	9.84e-10
INSR	-1.04074	6.28e-11	9.93e-10
RAB39A	-1.9886	6.28e-11	9.93e-10
DTD2	1.48041	6.34e-11	1e-09
RP4-784A16.4	-7.15318	6.44e-11	1.02e-09
RP11-39E3.4	-4.72062	6.56e-11	1.03e-09
DPY19L3	-1.27298	6.61e-11	1.04e-09
PTK7	1.89583	6.62e-11	1.04e-09
CDKN2C	1.82327	6.71e-11	1.06e-09
ASIP	-2.70633	6.76e-11	1.06e-09
MRPL55	1.41891	6.92e-11	1.09e-09
AGFG1	-1.21673	6.98e-11	1.1e-09
MKRN3-AS1	-2.95697	6.99e-11	1.1e-09
RP1-274L14.2	-5.67112	7.14e-11	1.12e-09
BOLA1	2.20617	7.15e-11	1.12e-09
ZNF428	1.57607	7.23e-11	1.13e-09
PDE2A	-1.87857	7.29e-11	1.14e-09
ST3GAL3	-2.22632	7.35e-11	1.15e-09
HERC1	-1.28068	7.38e-11	1.15e-09
RP11-381E24.1	-2.10729	7.45e-11	1.17e-09
CHD6	-1.1266	7.54e-11	1.18e-09
CACNA1G	-2.89889	7.73e-11	1.21e-09
FGF17	-2.49984	7.73e-11	1.21e-09
EMC4	1.12209	7.76e-11	1.21e-09
SF3B6	1.03801	7.82e-11	1.22e-09
HECW2	1.99133	7.84e-11	1.22e-09
SLBP	1.06004	7.88e-11	1.23e-09
NFYC	1.2394	8.02e-11	1.25e-09
CHRNA10	-2.86884	8.06e-11	1.25e-09
EMC10	1.34085	8.06e-11	1.25e-09
SIGMAR1	1.05355	8.21e-11	1.28e-09
FRG1	1.25329	8.27e-11	1.28e-09
SPC24	1.59842	8.59e-11	1.33e-09
C1QTNF4	2.40761	8.83e-11	1.37e-09
MSS51	-2.51664	8.94e-11	1.39e-09
PWP1	1.24161	9.03e-11	1.4e-09
RP11-798M19.3	-3.5167	9.14e-11	1.42e-09
ISCA2	1.27551	9.16e-11	1.42e-09
ERICH5	6.5751	9.16e-11	1.42e-09
RALGPS1	-1.48674	9.33e-11	1.44e-09
SPR	1.88905	9.33e-11	1.44e-09
ORM1	8.92647	9.36e-11	1.45e-09
COMMD8	1.16515	9.43e-11	1.45e-09
FRMD5	-2.52485	9.46e-11	1.46e-09
PLEKHJ1	1.21506	9.57e-11	1.48e-09
DECR1	2.0961	9.58e-11	1.48e-09
POP5	1.62762	9.73e-11	1.5e-09
AC024560.3	-1.49803	9.89e-11	1.52e-09
TMEM136	1.75656	9.96e-11	1.53e-09
WWC1	1.21958	9.98e-11	1.53e-09
KCNQ5	-1.57594	1.01e-10	1.55e-09
POLR2F	1.70125	1.02e-10	1.56e-09
AC007254.3	-5.15002	1.02e-10	1.57e-09
RPS26	1.18727	1.02e-10	1.57e-09
MRPS12	1.72907	1.04e-10	1.59e-09
RF00017	-2.21303	1.05e-10	1.61e-09
B4GAT1	1.45245	1.06e-10	1.62e-09
TMEM107	1.97664	1.1e-10	1.68e-09
SIPA1	1.53109	1.1e-10	1.69e-09
MRPL34	1.73878	1.11e-10	1.69e-09
FLYWCH2	1.24598	1.13e-10	1.73e-09
UGT2B7	8.25161	1.14e-10	1.74e-09
CLEC18B	-5.00453	1.14e-10	1.75e-09
HSD17B10	1.61927	1.18e-10	1.8e-09
CASD1	-1.36063	1.18e-10	1.8e-09
MPG	2.02519	1.18e-10	1.8e-09
RP11-75C10.6	-3.97441	1.2e-10	1.83e-09
VAMP1	-2.34647	1.21e-10	1.84e-09
EDEM2	1.72045	1.21e-10	1.84e-09
SNRPC	1.32392	1.22e-10	1.85e-09
RP11-981G7.6	-4.20176	1.24e-10	1.88e-09
FMO10P	-8.23058	1.26e-10	1.91e-09
GPR27	1.79181	1.27e-10	1.92e-09
TMEFF1	2.56544	1.31e-10	1.98e-09
TRAPPC3	1.27459	1.32e-10	2e-09
ZDHHC12	1.42281	1.32e-10	2e-09
RP11-689D3.4	-8.20105	1.33e-10	2.02e-09
MPLKIP	1.093	1.34e-10	2.02e-09
NFKBIB	1.57792	1.34e-10	2.03e-09
AC009120.5	-3.42955	1.36e-10	2.05e-09
RP11-258C19.4	-3.85659	1.36e-10	2.05e-09
PYURF	1.18431	1.37e-10	2.06e-09
FDXACB1	2.53712	1.37e-10	2.07e-09
CNBP	0.864901	1.37e-10	2.07e-09
TCF19	1.71972	1.38e-10	2.08e-09
FECH	1.18096	1.4e-10	2.1e-09
RP11-165I9.6	-2.99427	1.41e-10	2.12e-09
WRB	1.02511	1.41e-10	2.12e-09
PPIA	1.30205	1.42e-10	2.13e-09
SMYD3	1.18242	1.43e-10	2.14e-09
AUP1	1.12096	1.43e-10	2.14e-09
DNAJC19	1.04385	1.44e-10	2.15e-09
POLR2H	1.28207	1.44e-10	2.16e-09
STRADA	-1.76954	1.47e-10	2.2e-09
TMEM203	1.58525	1.48e-10	2.21e-09
SZT2	-1.63052	1.48e-10	2.21e-09
RP11-32K4.2	-2.5228	1.49e-10	2.22e-09
HLA-C	2.80407	1.51e-10	2.26e-09
RP11-66B24.7	-2.93883	1.51e-10	2.26e-09
SAA1	11.4404	1.53e-10	2.29e-09
CTD-2017D11.2	-2.93912	1.54e-10	2.29e-09
PRDM5	6.05018	1.55e-10	2.32e-09
SLC7A8	1.47355	1.55e-10	2.32e-09
UROD	1.08323	1.58e-10	2.36e-09
ATP5F1	1.04878	1.59e-10	2.37e-09
RP13-152O15.2	-2.7239	1.61e-10	2.39e-09
ASH1L	-1.52206	1.62e-10	2.41e-09
MAGI1	-1.03032	1.63e-10	2.43e-09
CYLD	-1.23148	1.64e-10	2.43e-09
TUBB1	-3.70594	1.64e-10	2.44e-09
CCDC188	-3.8622	1.65e-10	2.45e-09
AGPAT2	1.85299	1.66e-10	2.47e-09
CLN5	-1.45762	1.67e-10	2.47e-09
RGS14	2.21925	1.68e-10	2.49e-09
ACAA1	1.51759	1.73e-10	2.56e-09
ARHGEF6	-3.26166	1.77e-10	2.62e-09
ZNF185	2.22112	1.78e-10	2.63e-09
RPA2	1.04944	1.78e-10	2.63e-09
AADAT	-1.22311	1.79e-10	2.65e-09
RAB2A	1.318	1.81e-10	2.68e-09
P3H2	2.00452	1.84e-10	2.72e-09
RP11-599B13.9	-5.47293	1.86e-10	2.74e-09
TGFBI	5.36123	1.86e-10	2.74e-09
NR4A1	-1.60323	1.86e-10	2.75e-09
ARID5B	3.47456	1.87e-10	2.75e-09
COL4A3BP	-1.23735	1.88e-10	2.77e-09
AP001629.8	-3.99604	1.92e-10	2.82e-09
LRP1B	7.16812	1.95e-10	2.87e-09
RP11-158H5.8	-4.03312	1.96e-10	2.88e-09
PRMT1	1.00773	2.04e-10	3e-09
HUNK	-2.1956	2.1e-10	3.08e-09
STON1	-1.57434	2.11e-10	3.1e-09
TUSC1	2.87195	2.12e-10	3.1e-09
ATP1B3	1.32569	2.13e-10	3.13e-09
PEX3	1.22781	2.17e-10	3.17e-09
PLXNB1	-1.12617	2.19e-10	3.2e-09
AC000095.10	-3.08221	2.19e-10	3.21e-09
CRISPLD1	1.68122	2.2e-10	3.21e-09
RP11-958N24.1	-2.10281	2.2e-10	3.21e-09
PRRC2B	-1.21878	2.22e-10	3.24e-09
TAOK1	-1.67071	2.23e-10	3.25e-09
POMGNT2	1.38623	2.25e-10	3.28e-09
IGFBP2	1.2152	2.26e-10	3.3e-09
FAM96A	0.997471	2.27e-10	3.32e-09
AURKAIP1	1.49631	2.28e-10	3.32e-09
MAGED1	0.977804	2.28e-10	3.32e-09
TMEM246	6.1084	2.3e-10	3.35e-09
CLHC1	-1.70352	2.32e-10	3.37e-09
LA16c-358B7.3	-2.44211	2.32e-10	3.37e-09
MT-ND4L	-0.962595	2.33e-10	3.39e-09
NPSR1-AS1	-8.22027	2.34e-10	3.39e-09
NDUFA3	1.60192	2.37e-10	3.43e-09
RP11-797A18.5	-4.49958	2.38e-10	3.46e-09
USP34	-1.50833	2.4e-10	3.49e-09
NUFIP2	-1.7703	2.42e-10	3.51e-09
CECR2	-1.09488	2.44e-10	3.53e-09
C6orf203	1.2246	2.46e-10	3.56e-09
CTD-2568A17.3	1.96904	2.48e-10	3.59e-09
RP3-329A5.4	-2.54236	2.49e-10	3.61e-09
PNMA2	-1.04279	2.5e-10	3.61e-09
NDUFS4	1.19183	2.53e-10	3.65e-09
ING1	1.43051	2.54e-10	3.66e-09
RNU6-1178P	-3.38507	2.56e-10	3.69e-09
AC141586.5	-2.22768	2.62e-10	3.77e-09
SENP5	-1.03112	2.62e-10	3.78e-09
CTC-426B10.1	-1.86455	2.63e-10	3.78e-09
LRRC23	2.10003	2.64e-10	3.8e-09
2023-03-08	-1.13079	2.65e-10	3.81e-09
DIP2C	4.03074	2.65e-10	3.81e-09
CHD9	-1.213	2.68e-10	3.84e-09
CTA-941F9.10	-2.90014	2.69e-10	3.87e-09
RP11-483E23.8	-2.65774	2.71e-10	3.89e-09
RP11-566E18.1	-2.78225	2.72e-10	3.9e-09
PMS2L1	1.22632	2.76e-10	3.95e-09
ALMS1	-1.39899	2.77e-10	3.96e-09
KANSL1	-1.03263	2.76e-10	3.96e-09
LRP10	1.69146	2.76e-10	3.96e-09
MYEOV2	1.47016	2.76e-10	3.96e-09
DOPEY1	-1.60767	2.77e-10	3.96e-09
PSMC3	1.57411	2.78e-10	3.97e-09
RBMX2	1.37361	2.81e-10	4.01e-09
ATP6V0B	1.37563	2.83e-10	4.04e-09
TFE3	1.51379	2.86e-10	4.08e-09
AP001469.5	-4.75638	2.88e-10	4.11e-09
ERVW-1	-7.90521	2.89e-10	4.12e-09
WDR26	-1.02622	2.93e-10	4.17e-09
FAM96B	1.0819	2.98e-10	4.24e-09
FAM98C	2.09171	2.99e-10	4.25e-09
MTF1	-1.63698	3.02e-10	4.29e-09
RP11-368J21.1	-2.99259	3.02e-10	4.29e-09
DGKE	-1.27394	3.04e-10	4.32e-09
HLA-B	4.6988	3.04e-10	4.32e-09
ASXL2	-1.48941	3.06e-10	4.34e-09
AC010976.2	-2.99942	3.08e-10	4.37e-09
SLC5A3	-1.5826	3.09e-10	4.37e-09
LAMTOR2	1.21151	3.1e-10	4.4e-09
DIABLO	-2.55388	3.12e-10	4.42e-09
SDC1	3.23131	3.13e-10	4.43e-09
IFI35	2.87021	3.16e-10	4.47e-09
VAT1	1.31137	3.16e-10	4.47e-09
ATP5J2	1.98965	3.19e-10	4.51e-09
RP5-968D22.3	-3.65568	3.24e-10	4.58e-09
THNSL1	1.2319	3.24e-10	4.58e-09
SETD3	0.942076	3.26e-10	4.6e-09
ATP6V0E2	1.57202	3.32e-10	4.68e-09
HTRA2	1.35073	3.35e-10	4.73e-09
LINC00934	-4.75848	3.38e-10	4.77e-09
RP11-87H9.4	-2.28491	3.39e-10	4.77e-09
RP11-294J22.7	-4.24909	3.48e-10	4.9e-09
GATM	1.79092	3.48e-10	4.9e-09
SRR	-1.33551	3.48e-10	4.9e-09
STRC	-2.72796	3.49e-10	4.9e-09
HMGCS1	-1.54695	3.53e-10	4.95e-09
UTP18	1.22637	3.54e-10	4.97e-09
RP5-832C2.8	-2.37711	3.56e-10	5e-09
2023-09-12	-3.42162	3.59e-10	5.03e-09
RP11-547C18.3	-3.79034	3.62e-10	5.07e-09
KLHL12	1.14156	3.65e-10	5.11e-09
CENPW	1.7257	3.66e-10	5.12e-09
MND1	2.01548	3.66e-10	5.12e-09
ANKRD10	-1.23803	3.68e-10	5.14e-09
MAP7D3	1.12643	3.69e-10	5.16e-09
HAVCR1	-1.5941	3.7e-10	5.17e-09
PALD1	1.87645	3.72e-10	5.19e-09
DDX50	1.09508	3.72e-10	5.2e-09
OSBPL1A	1.32462	3.73e-10	5.2e-09
RP11-338H14.1	-6.93045	3.74e-10	5.22e-09
ILVBL	1.04435	3.77e-10	5.25e-09
SNX30	-1.00643	3.79e-10	5.28e-09
CHRNA9	-5.39559	3.86e-10	5.37e-09
RP11-1085N6.4	-3.58138	3.89e-10	5.41e-09
ZNF287	1.50605	3.95e-10	5.48e-09
UHMK1	-1.75831	3.99e-10	5.55e-09
PDLIM4	1.34048	4e-10	5.55e-09
RBX1	1.47424	4.01e-10	5.57e-09
RP11-87H9.5	-2.14036	4.01e-10	5.57e-09
RSL24D1P3	-5.47322	4.03e-10	5.59e-09
TMEM55A	3.71959	4.03e-10	5.59e-09
IFITM3	4.69058	4.05e-10	5.61e-09
AC068044.1	-8.06013	4.05e-10	5.61e-09
ANKRD33	-3.17609	4.13e-10	5.71e-09
SLC44A4	-3.76236	4.14e-10	5.73e-09
RP11-119H12.4	-4.14735	4.22e-10	5.83e-09
RP11-252A24.2	-1.79053	4.22e-10	5.83e-09
RP11-819C21.1	-2.07889	4.24e-10	5.86e-09
CTD-3193K9.7	-1.78789	4.26e-10	5.88e-09
ALK	-2.85979	4.29e-10	5.91e-09
CCDC8	1.6866	4.3e-10	5.93e-09
IFI27	-2.79448	4.33e-10	5.97e-09
MSX2	5.83464	4.46e-10	6.14e-09
RP13-554M15.2	-3.90067	4.5e-10	6.19e-09
KLHL15	-1.41262	4.54e-10	6.25e-09
PROZ	-2.85786	4.58e-10	6.3e-09
ALDH1A1	9.83127	4.61e-10	6.34e-09
GPS1	1.31581	4.66e-10	6.4e-09
PDXP	3.32235	4.66e-10	6.4e-09
AMPD3	-1.75279	4.67e-10	6.41e-09
SMCO4	1.18986	4.67e-10	6.41e-09
NDFIP1	0.979745	4.69e-10	6.43e-09
PYROXD2	-2.556	4.74e-10	6.49e-09
NAP1L3	2.24742	4.78e-10	6.55e-09
TMEM9	1.1085	4.86e-10	6.66e-09
GABRR3	-2.75066	4.87e-10	6.66e-09
TMED3	0.935785	4.89e-10	6.68e-09
EIF4A3	1.52382	4.95e-10	6.76e-09
MED17	-1.89726	4.97e-10	6.79e-09
FBXL20	-1.19377	5.01e-10	6.83e-09
TMEM170B	-1.329	5.01e-10	6.84e-09
CCNT2	-1.0213	5.06e-10	6.9e-09
RP5-1171I10.4	-4.37057	5.07e-10	6.91e-09
PCCB	1.20536	5.08e-10	6.93e-09
RABEPK	1.85921	5.15e-10	7e-09
RP11-96K19.4	-2.99204	5.14e-10	7e-09
MIR143HG	-4.60074	5.15e-10	7.01e-09
RHOB	-1.73016	5.16e-10	7.01e-09
HLA-DPA1	3.17679	5.18e-10	7.04e-09
MAGEF1	1.00057	5.18e-10	7.04e-09
RUNX1T1	-1.22238	5.24e-10	7.11e-09
FGFR1	2.00054	5.25e-10	7.12e-09
BOC	3.71747	5.28e-10	7.16e-09
PSMC5	1.57029	5.29e-10	7.17e-09
VRK1	1.08121	5.32e-10	7.2e-09
HSD11B1	7.9159	5.33e-10	7.22e-09
HIPK1	-1.33832	5.44e-10	7.36e-09
GPR173	-2.15922	5.47e-10	7.4e-09
ORM2	4.08567	5.49e-10	7.43e-09
THAP4	1.19107	5.56e-10	7.51e-09
SMARCE1	-1.6604	5.57e-10	7.52e-09
UBE2Q2	-1.23559	5.61e-10	7.58e-09
ADH1C	8.55946	5.62e-10	7.58e-09
CKMT1A	1.16853	5.65e-10	7.62e-09
TALDO1	1.22166	5.65e-10	7.62e-09
MANSC1	4.03084	5.71e-10	7.7e-09
AIF1L	4.51872	5.78e-10	7.78e-09
ATP6AP2	0.964316	5.8e-10	7.8e-09
BEX3	1.28439	5.82e-10	7.83e-09
PTGFR	-1.84016	5.87e-10	7.9e-09
ANGPTL2	-2.51239	5.89e-10	7.92e-09
AC068490.2	-2.47137	5.95e-10	7.99e-09
ALKBH4	1.46556	6e-10	8.06e-09
LRRC75A	-2.09162	6.03e-10	8.09e-09
PEX7	1.77988	6.1e-10	8.17e-09
ZBTB4	-1.18294	6.1e-10	8.17e-09
ALDH7A1	0.967618	6.18e-10	8.28e-09
MRPL54	1.52354	6.19e-10	8.29e-09
RP11-375I20.6	-4.3835	6.32e-10	8.46e-09
RP11-413P11.1	-5.91508	6.35e-10	8.49e-09
RP11-496N17.2	-3.20202	6.39e-10	8.54e-09
RP11-53O19.1	-1.95133	6.4e-10	8.55e-09
GAMT	1.61535	6.51e-10	8.69e-09
RP11-323P17.1	-2.36201	6.55e-10	8.74e-09
TTYH2	-1.10453	6.55e-10	8.74e-09
IQGAP2	1.73549	6.57e-10	8.77e-09
CYP4A11	8.00665	6.58e-10	8.77e-09
KLHL14	8.71182	6.59e-10	8.78e-09
PSMB7	1.52858	6.63e-10	8.82e-09
TWIST1	4.32481	6.65e-10	8.85e-09
IDH2	1.81057	6.66e-10	8.85e-09
GLRX2	1.3236	6.69e-10	8.89e-09
POLR3K	1.83684	6.69e-10	8.89e-09
FAM13B	-1.04813	6.81e-10	9.04e-09
GLIPR1	-3.25935	6.86e-10	9.11e-09
PDPR	-1.16685	6.95e-10	9.22e-09
IKZF5	-1.18526	6.96e-10	9.23e-09
VDAC3	1.75721	7.08e-10	9.38e-09
[truncated: 25,566 more rows]

## Sheet: 1. DEG in H146
	log2FoldChange	pvalue	padj
IL1R2	8.32629	3.03e-11	5.17e-10
TMEM100	7.97991	1.21e-09	1.61e-08
CTD-2533K21.4	7.91427	1.87e-10	2.81e-09
CTD-2194F12.1	7.53272	5.1e-09	6.15e-08
B3GNT6	7.34226	6.25e-08	6.29e-07
LRRTM1	7.33871	5.51e-122	9.56e-119
GNAT3	7.14538	1.52e-08	1.69e-07
IL2RB	7.07351	5.08e-08	5.19e-07
FGF4	7.03765	5.9e-08	5.97e-07
OR52E2	6.83204	6.71e-08	6.71e-07
RP11-211N8.5	6.78319	9.7e-07	7.84e-06
TMPRSS11F	6.61899	3.66e-07	3.21e-06
BHLHA9	6.51355	1.73e-08	1.9e-07
RP11-422J15.1	6.45678	6.86e-07	5.7e-06
GSDMC	6.44911	3.27e-09	4.06e-08
LINC01127	6.44338	2.89e-06	2.12e-05
CALB2	6.39438	1.59e-79	1.13e-76
RP11-405K6.1	6.38013	4.24e-06	3e-05
ASB2	6.36122	2.8e-05	0.000166867
MIR100HG	6.1914	1.24e-71	6.37e-69
FAM86C2P	6.14598	1.9e-05	0.0001177
PSG9	6.1182	1.89e-05	0.000117509
GPRC5A	6.08471	8.38e-50	1.67e-47
GLP1R	6.07568	9.77e-06	6.45e-05
POM121L2	6.05506	5.7e-06	3.94e-05
RP11-573G6.4	6.01098	3.75e-06	2.68e-05
MIR137HG	5.97479	1.01e-05	6.66e-05
OR52A4	5.96447	9.28e-06	6.15e-05
PHOX2B	5.94576	2.69e-05	0.000160669
RP11-120E5.2	5.93202	3.88e-05	0.000222653
FOXL2	5.90214	3.51e-05	0.000203807
RP11-718D19.2	5.88084	2.63e-05	0.000157666
CER1	5.83099	2.3e-05	0.000139784
IGLVIVOR22-1	5.82981	2.33e-05	0.000141282
LRRC3B	5.79885	1.37e-10	2.12e-09
RP11-572N21.1	5.7636	1.11e-10	1.73e-09
RP11-115N12.1	5.7555	0.000328949	0.00148928
XXbac-BPG34I8.3	5.60736	0.000728195	0.00300844
VIP	5.59999	1.57e-13	3.52e-12
PRSS35	5.59122	1.97e-43	3.13e-41
AL845154.2	5.58344	0.000128189	0.000645735
RAB28P3	5.58059	0.000219825	0.00104105
VAX1	5.55446	4.48e-09	5.45e-08
FOXD4	5.52336	4.04e-08	4.18e-07
FGD5P1	5.47242	0.000163108	0.000800862
CTD-2527I21.15	5.46284	9.83e-05	0.000510583
AC015849.15	5.4552	0.00246079	0.00871553
RP11-755J8.1	5.45349	0.000305284	0.0013951
TFAP2C	5.45272	1.24e-07	1.19e-06
DKK1	5.4499	0.00022167	0.00104819
RP11-328P23.2	5.42133	0.000175964	0.000854617
RP11-435M3.2	5.38804	3.48e-05	0.000202148
DLX3	5.35817	7.26e-05	0.000388686
RP11-267N12.1	5.32308	0.00016415	0.000805267
MIR1180	5.31898	0.000119654	0.000608034
GUCA1C	5.30195	0.00015052	0.00074538
CYP4F3	5.27071	2.68e-06	1.98e-05
RP11-699A5.2	5.25619	3.1e-06	2.25e-05
RP11-85M11.2	5.22874	0.000109335	0.000560896
CTA-989H11.1	5.22818	0.000196404	0.000942515
GRM5	5.18399	0.0033031	0.0112401
RP11-384F7.2	5.18355	4.74e-06	3.32e-05
TRGV7	5.17849	0.000743124	0.0030601
CDH19	5.16509	2.8e-07	2.51e-06
RP1-40E16.2	5.16295	9.95e-05	0.000516275
RP11-895M11.2	5.16082	0.00200184	0.0072995
EBF1	5.15654	0.000146853	0.000728909
RP11-1072C15.6	5.13851	0.000305958	0.00139747
FZD4	5.129	8.67e-21	3.91e-19
RP11-297A16.2	5.12249	0.000406987	0.00180061
RP11-460N20.4	5.12074	9.63e-05	0.000500977
MUC7	5.11534	0.00248685	0.00879664
FOXD4L5	5.10762	4.53e-05	0.000255523
HTR1A	5.10734	0.00158299	0.00593749
GREM2	5.09645	1.32e-39	1.8e-37
COL23A1	5.09461	2.59e-12	5.03e-11
ATOH1	5.09227	1.96e-05	0.000120927
RP11-400N9.1	5.09029	0.000562173	0.00239486
SLC19A3	5.07432	0.000127336	0.000641681
LIX1	5.0552	4.82e-10	6.81e-09
ADH6	5.05093	0.000608168	0.00256795
MIR4322	5.05088	0.000358785	0.00160862
RP11-736K20.6	5.03403	0.00123168	0.0047532
RP11-143M1.4	5.03203	4.15e-12	7.84e-11
CNTN6	5.00538	6.89e-08	6.86e-07
RNU6-415P	5.00464	0.000665064	0.00277737
RP11-356O9.2	5.00457	0.00332834	0.0113176
AC099754.1	4.99784	0.000884115	0.00356711
GUCY1A3	4.99485	0.000761954	0.00312512
CTC-344H19.4	4.98184	0.00139912	0.00532115
RP11-133N21.7	4.98147	0.000158821	0.000782717
BSX	4.97092	1.24e-09	1.64e-08
TLE4	4.96064	6.04e-137	1.86e-133
TRDN	4.95833	1.15e-53	2.71e-51
AC064875.2	4.95517	0.00554348	0.0175116
IQCA1L	4.95354	0.00170742	0.00634164
KB-1269D1.8	4.93182	7.56e-09	8.89e-08
FABP7	4.92431	5.61e-133	1.56e-129
RP4-781B1.5	4.92305	0.000228581	0.00107811
RP11-168O22.1	4.90318	0.000723063	0.00299035
LHX4	4.90095	3.18e-39	4.28e-37
AC009955.8	4.89077	0.000838632	0.00340641
RP11-106M3.4	4.88241	0.00190347	0.00698116
RP11-8H2.1	4.87215	2.48e-07	2.25e-06
RP11-746P2.5	4.85999	0.00129059	0.00495658
AC108039.2	4.83793	0.00159807	0.00598515
CALHM4	4.83573	0.00421988	0.0138836
VHLL	4.83137	0.00344033	0.01164
RP11-68I3.7	4.79321	0.00190936	0.00700091
GPR87	4.78299	0.0035859	0.0120635
PCDH17	4.78174	6.21e-126	1.23e-122
MIR181B1	4.77784	0.00768487	0.0231874
COL3A1	4.77078	4.72e-26	3.09e-24
RP11-57H12.5	4.76732	0.00038532	0.00171349
FAM225A	4.76588	8.28e-07	6.78e-06
LPP-AS2	4.7556	0.0033131	0.01127
UPK1B	4.75376	7.37e-07	6.09e-06
RP11-252C24.3	4.7523	0.00157102	0.00590172
ACTL8	4.74796	8.32e-05	0.000438812
PRIMA1	4.74593	9.25e-09	1.07e-07
TRABD2A	4.74184	6.66e-18	2.37e-16
ACKR2	4.73937	0.00302532	0.0104319
RP11-377B2.2	4.73368	0.00324215	0.0110679
AC118063.1	4.72309	0.00294262	0.0101945
SNX6P1	4.72226	0.00336477	0.0114233
PSG4	4.71192	0.000459384	0.00200559
EVX1	4.70356	0.000607493	0.0025662
LRRTM3	4.68887	6.16e-10	8.51e-09
SOX3	4.67598	1.92e-14	4.76e-13
RNA5SP218	4.66588	0.00278057	0.00970335
FOXD4L1	4.66423	1.73e-05	0.000108633
RP11-141J13.4	4.65957	0.00288564	0.0100247
RP11-676J12.4	4.65516	0.00059001	0.00250003
RNU6-703P	4.65502	0.0028531	0.00992901
CHRM1	4.64708	0.0146633	0.039767
RP11-346C4.3	4.6443	2.13e-15	5.86e-14
RP11-171A24.3	4.63874	0.0097296	0.0282459
RP5-1186N24.3	4.63485	0.00245432	0.00869595
LL21NC02-1C16.2	4.62885	0.0126676	0.035192
NPBWR1	4.6262	0.000331529	0.00149949
RNU2-11P	4.6213	0.00834613	0.0248665
RP11-252E3.2	4.61135	0.00305574	0.0105208
MATN1	4.60897	0.00105286	0.00415561
CTD-2555C10.3	4.60702	0.00263882	0.00926689
RP11-151A10.3	4.60373	5.9e-05	0.000323546
RP3-431P23.6	4.59081	0.00404486	0.0133965
CTD-2035E11.5	4.58555	0.0050303	0.0161611
RP11-104L21.3	4.58186	0.00560657	0.0176892
RP11-15E1.5	4.57748	0.00342445	0.0115891
AC009237.11	4.57656	0.00575026	0.0180666
RP13-157F18.2	4.56641	0.00895779	0.026372
FAM209A	4.5664	0.00770689	0.0232412
AC005532.5	4.56019	0.00126975	0.00488667
RP11-629B11.5	4.55951	0.00127348	0.00489966
PCTP	4.55252	3.53e-10	5.08e-09
RP11-468O2.1	4.54909	0.0046343	0.0150649
ZNF835	4.54724	2.23e-10	3.31e-09
SST	4.5446	0.000156503	0.000772529
MUC16	4.53928	3.95e-08	4.11e-07
ERICD	4.5267	0.000440201	0.00193106
RP11-876F14.1	4.51547	0.00718674	0.0218841
RNF222	4.51152	0.0104918	0.0301063
PGR	4.51121	0.000116102	0.000591501
PTGIS	4.50595	4.57e-19	1.82e-17
TXNIP	4.48982	2.08e-76	1.34e-73
PROK2	4.48915	0.00230019	0.00822186
RP11-411B10.2	4.48733	0.000158114	0.000779512
PSORS1C1	4.48626	5.59e-15	1.47e-13
GRHL3	4.48457	8.17e-11	1.31e-09
LYRM9	4.48328	0.00111961	0.00438295
RP11-90L9.4	4.48078	0.00454547	0.0148056
AXDND1	4.47209	0.00028797	0.00132455
RP11-373N24.2	4.4701	0.00459379	0.0149472
RP11-145M9.5	4.46548	0.0123522	0.0344652
RP11-435O5.4	4.45742	0.000104468	0.000539755
C10orf128	4.45254	0.00633117	0.0196319
RP11-397H6.1	4.44768	0.0138699	0.03799
RP11-60A1.1	4.43993	0.0123906	0.0345494
AC009236.2	4.43765	0.00188135	0.00690823
CNTNAP3B	4.43319	4.13e-25	2.53e-23
CTC-548H10.2	4.42957	0.00744522	0.0225549
SOHLH1	4.41974	4.27e-06	3.02e-05
HCG15	4.41706	1.98e-07	1.83e-06
AC064850.4	4.41505	9.02e-08	8.83e-07
CLDN2	4.41158	0.00178695	0.00659387
CCDC168	4.41051	0.00151574	0.00571611
TEAD2	4.40025	1.12e-15	3.17e-14
CTD-2162K18.3	4.39891	0.0014294	0.00542295
KCNJ9	4.38676	2.71e-07	2.44e-06
RP11-659E9.2	4.37782	0.0138875	0.0380233
AC084082.3	4.37679	0.00741371	0.0224718
CEACAM21	4.36856	0.00625004	0.0194106
SSX8	4.36856	0.00625004	0.0194106
CFL1P4	4.36845	0.00754169	0.0228074
RP11-680F8.3	4.36417	0.00845324	0.0251371
RP11-56H2.1	4.36265	0.00188945	0.00693432
RP11-404E6.1	4.35871	1.86e-14	4.61e-13
RP11-435O5.7	4.35483	0.00438803	0.0143731
AC012363.8	4.3494	0.0138179	0.0378738
CTB-108O6.2	4.3451	0.0121957	0.0341383
COL5A3	4.32428	0.00215213	0.007771
CTC-353G13.1	4.32134	0.00778432	0.0234416
RP11-838N2.5	4.3212	0.00902045	0.0265255
NEUROD6	4.31495	0.00752377	0.0227606
RP11-722G7.1	4.31308	0.000205874	0.000983373
RGS5	4.30321	7.86e-95	9.09e-92
RP11-807H7.2	4.29929	4.79e-13	1.03e-11
RP11-588H23.3	4.29535	0.00743695	0.0225323
RP11-307N16.6	4.295	0.00698017	0.021337
RP11-203I2.1	4.29098	0.000576914	0.00245164
RP11-707O23.1	4.28905	0.00703495	0.0214784
RP11-806O11.1	4.28335	0.00398152	0.0132198
RP5-1153D9.5	4.2827	0.0116536	0.0328368
RNA5SP85	4.28176	0.00787239	0.0236657
CTC-756D1.1	4.27661	0.0180131	0.0471657
CTSG	4.2752	0.0090878	0.0266755
TNFRSF8	4.27514	0.000366832	0.00163994
RP11-12K11.2	4.27335	0.0178652	0.0468494
RP1-313L4.4	4.26724	0.00283068	0.00985591
RP11-299J3.6	4.26161	0.00352823	0.0118882
RP11-83N9.6	4.25848	0.000264295	0.00122831
AC159540.1	4.25685	0.000772462	0.00316542
RP11-504G3.2	4.25502	0.020915	0.0534686
FCGR2C	4.25407	0.00263982	0.00926923
RP11-216L13.21	4.25182	5.48e-13	1.17e-11
RP11-789F5.1	4.2467	0.0227468	0.0574089
CPB2	4.24502	0.00489881	0.01581
C2orf27B	4.24467	0.0268154	0.0657795
AMBN	4.24357	1.98e-97	2.39e-94
VN1R21P	4.24124	0.0210981	0.0538673
MUC3A	4.23575	0.0093117	0.0272234
RP11-122G18.10	4.23307	0.0111105	0.0315653
RP11-1195F20.2	4.23299	0.00274991	0.0096048
CXCR2	4.22949	0.00297355	0.0102809
RP11-697E2.9	4.22916	0.00907074	0.0266395
RP11-32F11.2	4.22568	0.0106089	0.0303875
RP11-425A23.1	4.21913	0.00976076	0.0283186
RP11-1D12.2	4.21796	1.35e-06	1.06e-05
ZNF648	4.21763	0.00866038	0.0256516
RP11-114H21.2	4.21665	0.0135411	0.0372512
RP11-561O23.7	4.2133	0.00310291	0.0106555
CYP26A1	4.20954	2.22e-37	2.79e-35
RP11-2H3.6	4.20899	0.0223701	0.0565833
RNA5SP343	4.20582	0.0122081	0.0341653
KLHL5	4.20304	3.99e-08	4.14e-07
MIR125B1	4.2007	0.00886405	0.0261514
LL09NC01-139C3.1	4.19782	0.0177563	0.0466167
RP1-18D14.3	4.19668	0.0100752	0.029058
RP11-358M11.4	4.19353	0.00987697	0.0285961
RP13-638C3.5	4.18534	1.32e-05	8.45e-05
CTA-714B7.4	4.18475	0.012584	0.0349985
RP11-510C10.3	4.18292	0.0258047	0.0636884
CNNM1	4.17487	8.05e-13	1.67e-11
PTX4	4.17415	0.0142058	0.0387342
TCL1A	4.17072	0.0144813	0.0393654
ANGPTL1	4.16167	0.0178795	0.0468779
RP11-74E22.6	4.16167	0.0178795	0.0468779
NKX3-2	4.1607	3.38e-37	4.23e-35
RP11-368I7.6	4.16014	0.000481323	0.00208889
RP4-621F18.2	4.15058	0.0175174	0.0460764
AC073464.5	4.14712	0.0322051	0.0763388
RP11-474P2.4	4.14677	0.0063682	0.0197423
RP11-44N11.3	4.14662	0.025792	0.0636796
RNU4-39P	4.146	0.000396921	0.00175804
RP11-510M2.2	4.14461	0.0335211	0.0788646
ZFP36L1	4.14433	1.1e-110	1.69e-107
TPO	4.1324	0.014294	0.0389404
CEACAMP10	4.13164	0.0199354	0.0513282
RP11-368J22.2	4.13161	0.00400229	0.0132666
PHACTR3	4.13003	4.69e-18	1.69e-16
CYP4F11	4.12832	0.0775126	0.155307
KCNA3	4.12584	0.00510723	0.0163609
FAM177B	4.12556	0.0115614	0.0326424
RP11-54O7.3	4.12321	5.5e-23	2.93e-21
HTR3B	4.12297	0.0137073	0.0376152
UNC13C	4.12175	0.0118898	0.0334
RP1-283K11.3	4.11825	0.0123678	0.034502
AC083867.4	4.11697	0.00253541	0.00894722
AC108448.2	4.11547	0.0154172	0.0414011
RNU6-483P	4.11304	0.0366231	0.0848257
RP11-873E20.1	4.11298	0.00530506	0.016903
HIST1H2BB	4.11261	0.00159246	0.00596498
CTXN3	4.11028	5.38e-28	3.94e-26
ZNF385D	4.10437	1.3e-15	3.68e-14
CTB-88F18.5	4.09846	0.012723	0.0353224
AC015849.16	4.09741	0.000103672	0.000536042
RP11-552O4.2	4.09082	0.015983	0.0426424
XXbac-BPG308K3.6	4.08979	0.0160075	0.0426953
RP11-571G1.2	4.07867	0.0176245	0.0463232
LINC00304	4.0751	0.0177171	0.0465357
RP11-413E1.4	4.07133	0.00685636	0.0210078
TRPC4	4.06814	1.25e-42	1.93e-40
RNF175	4.06347	0.00462971	0.0150535
RP11-423H2.4	4.06039	0.0320725	0.0761205
ADGRE1	4.05639	0.033311	0.0784497
RP11-328P23.3	4.05439	8.67e-12	1.58e-10
ARHGAP24	4.05396	0.0316955	0.075419
METTL7B	4.05133	7.97e-14	1.85e-12
RP11-155O18.3	4.04706	0.00181563	0.00668901
CCKAR	4.04583	5.41e-14	1.28e-12
CTD-3025N20.2	4.0449	0.0213452	0.0544147
FOSB	4.04391	0.000320486	0.00145642
CRISP1	4.04167	0.0317434	0.0755071
CTD-3138B18.1	4.03777	0.0194803	0.0503478
SRSF10P1	4.03398	0.0168737	0.0446754
IRX1	4.03287	0.00804617	0.0241366
RP11-352D13.6	4.03069	0.00117882	0.0045786
AC098823.3	4.03039	0.0375653	0.0866395
FOXL2NB	4.02856	0.00481526	0.0155838
GPR50	4.02091	0.0362156	0.0840235
FAM26E	4.01836	2.62e-06	1.94e-05
FTMT	4.00749	0.0338821	0.0795654
RP11-93B14.9	4.00677	0.0194452	0.0502992
GPR155	4.00633	5.62e-36	6.35e-34
MYH13	4.00619	0.0161654	0.043071
CTC-559E9.4	4.00566	0.0153286	0.0412053
RP11-67H24.2	4.00171	0.0215111	0.0547607
SCNN1G	4.00071	2.67e-18	9.82e-17
CEACAM8	3.99882	2.16e-09	2.75e-08
CTB-35F21.3	3.99802	0.0196964	0.0508304
CTC-523E23.1	3.99802	0.0196964	0.0508304
AC131180.2	3.99765	0.0168935	0.0447065
MOXD1	3.99604	6.18e-37	7.53e-35
FAM66A	3.99433	0.0192323	0.0498596
RP11-72O9.4	3.99417	0.0332368	0.0783015
RP11-165H4.1	3.99015	0.0342376	0.0802559
RP11-101E7.2	3.98804	0.0209492	0.0535413
RP1-292L20.3	3.98692	0.0050198	0.0161311
RP11-363E6.4	3.97551	0.00862778	0.0255876
RORB	3.9731	6.67e-12	1.24e-10
RP11-674E16.1	3.97256	0.0220558	0.0559015
CTD-2374C24.1	3.97003	0.0287459	0.0695265
RP5-1065J22.8	3.96137	6.18e-07	5.18e-06
RN7SL262P	3.96028	0.00113736	0.00443992
AC005009.1	3.96005	0.0267709	0.0656877
RP11-25O3.1	3.95977	0.00023253	0.0010934
LRRN3	3.95949	7.82e-67	3.5e-64
RP11-209A2.1	3.95947	0.0107349	0.0306613
RP11-283G6.3	3.95865	0.0269409	0.0660582
POU5F1P6	3.95715	5.64e-08	5.72e-07
RP5-1041C10.3	3.95076	0.0458644	0.101937
C2orf58	3.95053	0.00310141	0.0106543
NT5CP1	3.94779	0.0103661	0.0297948
CACNG8	3.9453	3.86e-05	0.00022152
RP11-561B11.2	3.94279	0.0118647	0.0333527
XXbac-B444P24.14	3.94167	0.0014582	0.00551938
RP11-361H10.5	3.93966	0.00712773	0.0217206
RP1-153P14.8	3.92924	0.0254152	0.0629061
WSCD2	3.92539	0.00607727	0.018961
GMNC	3.92534	5.29e-11	8.71e-10
RP11-49G2.3	3.91433	0.0321529	0.0762721
RP6-159A1.4	3.91399	0.00754885	0.0228191
RP11-667M19.9	3.91372	0.00138507	0.00527347
LRRC53	3.91256	0.0101113	0.0291498
RP11-1143G9.2	3.9116	0.0242949	0.0605976
RP11-286N22.14	3.90987	0.0261428	0.064397
RP1-274L7.4	3.90958	0.0409657	0.0929079
ZNF729	3.90253	0.0212898	0.0543019
LINC00216	3.9013	0.0275764	0.067266
RP11-145G20.1	3.9013	0.0275764	0.067266
VIPR2	3.89826	0.00902658	0.0265323
LENEP	3.89568	0.0107583	0.0307116
TUSC5	3.89439	0.0100308	0.0289568
RP11-120K18.2	3.8939	0.00274867	0.00960411
IGHV7-27	3.89157	0.0317575	0.0755276
RP11-74M11.2	3.89157	0.0317575	0.0755276
RP11-161M6.6	3.89065	0.0268785	0.0659285
RP11-469J4.3	3.89003	0.0227567	0.0574263
RP11-511B23.2	3.88888	0.0227958	0.0574883
RP11-384O8.1	3.8886	3.02e-07	2.68e-06
RP11-6B19.1	3.88829	0.026973	0.0661136
SLC26A1	3.88825	5.64e-05	0.000310246
RP11-131M11.4	3.88759	0.0547072	0.117764
RP11-262H14.13	3.8861	4.47e-62	1.57e-59
RP11-363N22.3	3.88559	1.76e-12	3.49e-11
P2RX2	3.88493	8.61e-24	4.77e-22
RP5-973M2.2	3.88476	1.45e-08	1.62e-07
RP11-90M2.5	3.88457	0.00790859	0.0237591
TRPV3	3.88387	0.00158826	0.00595323
GRIA1	3.88289	1.77e-05	0.000110632
RP11-432I13.3	3.88254	0.0109265	0.031122
RP11-25O10.1	3.88129	0.0425997	0.0960178
ANKRD20A7P	3.88027	0.0219951	0.0558037
RP11-504G3.4	3.88026	0.001276	0.00490801
CTD-2528L19.3	3.87545	0.0429599	0.0966572
RP11-288D15.2	3.87545	0.0429599	0.0966572
RP11-504P24.1	3.87179	0.0257532	0.0636121
CTD-2201G3.1	3.87173	0.0111762	0.0317324
HCG16	3.87171	0.000130988	0.000658281
LRRC4	3.87133	9.57e-10	1.29e-08
AC012368.1	3.87061	0.0257985	0.0636884
RP11-785G3.1	3.86889	0.00888806	0.0262084
RP11-96K19.4	3.86788	0.00815291	0.0243981
OR1L3	3.86565	0.00947379	0.0276043
RP11-409K20.7	3.86211	0.0180638	0.047281
CTC-329D1.3	3.86093	0.0438551	0.098368
SNORA2B	3.86093	0.0438551	0.098368
CRTAM	3.85792	0.0282031	0.0684774
BRINP3	3.85739	5.09e-39	6.83e-37
RP11-104G3.5	3.84735	0.0499679	0.109187
C3orf36	3.84654	0.01369	0.0375714
VRTN	3.84372	0.0387292	0.0888358
RP11-579D7.8	3.84131	0.0130149	0.0360139
OLFM2	3.84057	1.34e-53	3.13e-51
KCNK15	3.83833	1.95e-11	3.4e-10
RP11-583F2.2	3.83576	0.000396681	0.00175753
RP5-843L14.1	3.83024	0.0558454	0.119837
TDRP	3.82841	1.26e-39	1.73e-37
GJA1	3.82618	1.67e-37	2.12e-35
AC000095.12	3.82359	0.00205102	0.00745241
ALDH3B2	3.8209	0.0144291	0.039266
MAGEB1	3.8208	0.0598947	0.1267
RP11-40A7.2	3.81917	2.29e-05	0.000139271
LRFN5	3.81797	8.29e-27	5.79e-25
RNA5SP123	3.8166	0.0653576	0.135847
AP002954.6	3.81572	0.064515	0.134468
RASL12	3.81412	2.11e-25	1.31e-23
CEP120	3.81061	0.00167591	0.00624052
RP11-401N18.1	3.81012	0.061934	0.130172
RP11-211N8.6	3.8005	0.00887673	0.0261833
AC005013.5	3.79343	0.000269973	0.00125208
RP11-477B16.5	3.7916	1.66e-49	3.3e-47
RP1-167G20.1	3.78992	0.0320054	0.0760136
RP1-170O19.17	3.78955	0.0341441	0.0800722
RP11-973D8.5	3.78921	0.000555003	0.00236728
ST7OT2	3.78838	0.0105493	0.0302399
SMAD6	3.7827	1.78e-22	9.16e-21
CTC-457L16.2	3.78118	0.0337699	0.0793568
RP11-74C13.3	3.77914	0.0565244	0.120944
RP11-360N9.2	3.77793	0.0521067	0.113113
G6PC	3.77751	0.0347401	0.0811958
AC010642.2	3.77546	0.00235217	0.00838216
GPR15	3.77176	0.0394937	0.090218
RP11-182J1.12	3.77102	0.0300681	0.0722336
KB-1507C5.3	3.77035	0.0351079	0.0819106
SNORA16B	3.76914	0.0158892	0.0424353
CTC-543D15.1	3.76885	0.0396468	0.0904636
HEPACAM	3.76885	0.0396468	0.0904636
RP4-694B14.4	3.76347	0.0541832	0.116872
RP11-178F10.2	3.76308	0.0542379	0.116962
PPIC	3.7624	0.0561119	0.120238
RP11-219B17.2	3.76225	0.0291372	0.0703196
RP11-23P11.2	3.76095	0.0333788	0.0785699
RP11-435O5.5	3.76064	0.0383607	0.0881373
AC005197.2	3.75868	0.00315159	0.010804
CCDC87	3.75747	1.95e-07	1.81e-06
AC020915.2	3.75385	0.0405056	0.0919996
VEGFC	3.7499	9.56e-23	4.98e-21
CTD-2015H6.1	3.74903	0.0127271	0.0353268
FABP1	3.74825	0.0340006	0.0797762
RP11-405F3.4	3.73922	0.0148161	0.0400915
FRG2	3.73888	0.03379	0.0793861
RP11-188P20.2	3.73757	0.0113868	0.0322149
ACTRT3	3.73715	0.0359994	0.0836672
CTC-327F10.3	3.7326	0.0370795	0.0856684
C8orf77	3.73153	2.65e-17	8.82e-16
PSAPL1	3.72861	0.0605625	0.127812
RP11-141J13.3	3.72842	0.00301982	0.0104178
IL1B	3.72794	0.000780412	0.00319281
FOXQ1	3.72486	0.0608618	0.128307
CXorf21	3.71995	0.0119275	0.0334955
GAGE1	3.71719	0.0441454	0.0988202
CRYGD	3.71704	0.0217024	0.0551612
C2orf16	3.71647	1.32e-20	5.89e-19
LA16c-313D11.12	3.71587	0.000545924	0.00233208
LINC01597	3.7126	0.0163139	0.0434166
RP11-4M23.7	3.71259	0.0683622	0.14066
NTRK3	3.71117	0.000129275	0.000650731
LRRN4CL	3.71059	0.0180227	0.0471822
RP11-1134I14.2	3.71044	0.0662477	0.137368
GJA5	3.70956	0.00334734	0.0113767
MRVI1	3.70916	0.00336806	0.0114317
IGHV3-15	3.70858	0.0181928	0.0475693
CTD-2533K21.3	3.70852	0.067962	0.140065
AC000095.8	3.7083	0.0173458	0.0457074
LINC00506	3.70455	1.14e-07	1.09e-06
RF00265	3.70356	0.0691888	0.142182
LL0XNC01-116E7.5	3.70307	0.0159716	0.0426159
RNA5SP443	3.70284	0.0692569	0.142311
FCGR3A	3.70225	0.000337629	0.00152411
CREG2	3.70216	0.00243714	0.00864281
RP11-392P7.3	3.69713	0.0183461	0.0478888
GDA	3.6939	0.0173968	0.0458112
HPGD	3.6924	0.0036275	0.0121916
NCAN	3.6909	4.44e-31	3.9e-29
SALRNA1	3.69009	0.00303982	0.0104739
RP11-51M24.1	3.68695	0.020194	0.051912
RP11-681L4.2	3.68446	0.0251418	0.0623738
RP11-23J14.1	3.68406	8.37e-05	0.000440773
RP11-295D4.5	3.68124	0.00302542	0.0104319
ATP9A	3.67776	5.62e-47	1.05e-44
RP4-753M9.1	3.67424	0.000346988	0.00156229
RP11-43P8.2	3.65838	0.0462012	0.102497
RP11-613D13.8	3.65061	0.037709	0.0869132
AC008697.1	3.64886	0.0181545	0.0474824
RP11-251B9.1	3.64676	2.16e-15	5.95e-14
RP11-335G20.7	3.64574	0.00280811	0.00978961
RP11-20G13.5	3.64475	0.0768479	0.154363
RP11-893F2.5	3.64475	0.0768479	0.154363
RP5-1048B16.1	3.64268	0.0412126	0.093384
XDH	3.64194	3.2e-09	3.99e-08
MIR7851	3.63885	0.0501917	0.109607
RN7SKP266	3.63635	0.0776744	0.155567
RP11-830F9.5	3.63502	0.022262	0.0563416
RP11-298J20.3	3.63466	0.0676419	0.139511
CD68	3.63385	0.0452382	0.10086
CYP39A1	3.63385	0.0452382	0.10086
RP11-87G24.5	3.633	0.0401933	0.09147
RP5-958B11.2	3.633	0.0401933	0.09147
RP11-551L14.7	3.63233	0.0402336	0.0915391
AC064836.3	3.63005	0.0713764	0.145803
AC008746.5	3.62813	0.000534487	0.00228815
GAB4	3.62802	0.0194397	0.0502943
HS3ST2	3.62674	0.048326	0.106268
LINC00637	3.62602	0.0520736	0.113059
RP11-156K13.3	3.62263	3.7e-07	3.24e-06
CTC-246B18.12	3.62202	0.0424656	0.095765
RP11-1000B6.5	3.62159	0.001221	0.00471671
RANBP3L	3.62125	0.0460658	0.102293
AC003005.2	3.61966	0.000481738	0.00209036
RP11-63C8.1	3.61735	0.0411171	0.0932209
SLC6A11	3.61488	0.0174726	0.0459805
PLK5	3.61479	0.00343092	0.0116096
CTA-292E10.8	3.61351	0.0220396	0.0558704
RP11-83J16.3	3.61287	0.0718554	0.146545
OTOA	3.61164	0.0466973	0.103366
AC006115.7	3.61124	0.0494013	0.108162
RP11-736K20.5	3.61124	0.0494013	0.108162
RP11-718D19.1	3.61011	1.38e-17	4.74e-16
UGT2A3	3.60757	0.0359089	0.0834919
FAM26F	3.60733	0.0496616	0.108646
AC003973.4	3.60658	0.0470443	0.103919
RP11-736K20.4	3.60658	0.0470443	0.103919
AC138430.4	3.60588	0.0470926	0.104009
RP11-80A15.1	3.60479	0.0365104	0.0846069
ASAP1-IT2	3.60469	0.00116736	0.00453982
NAP1L2	3.60363	8.24e-07	6.76e-06
RP11-157B13.6	3.60317	0.0177126	0.0465282
RP11-390B4.5	3.60207	6.48e-13	1.36e-11
RP3-322L4.2	3.60174	0.047368	0.1045
XX-FW80269A6.1	3.59859	0.0785343	0.156894
SLC35F4	3.59661	0.0504298	0.110006
FCRL2	3.59452	0.0544304	0.117276
SLC25A52	3.59452	0.0544304	0.117276
CTA-217C2.2	3.59425	0.00381083	0.0127369
RP11-39K24.7	3.59318	0.0749949	0.151479
EOMES	3.5929	3.24e-23	1.75e-21
RP11-34C15.1	3.59091	0.058079	0.123604
SLX1B	3.59091	0.058079	0.123604
RP11-1105G2.3	3.58951	0.0026223	0.00921823
RP11-529G21.2	3.5885	0.0742232	0.15027
AC008565.1	3.58732	0.0233154	0.0585806
CTD-2616J11.10	3.58697	0.0743788	0.15053
RP11-436I9.2	3.58697	0.0743788	0.15053
RP11-154B12.4	3.5857	0.0158093	0.0422478
RP11-162A12.4	3.58552	0.00550779	0.017425
RP11-753C18.4	3.58481	0.0894887	0.174131
ARF4-AS1	3.58319	0.076009	0.153026
RP11-557B23.3	3.5798	0.0855456	0.167964
RP11-501J20.2	3.57911	0.059046	0.125269
GPR22	3.57773	6.86e-08	6.83e-07
RP11-407P15.2	3.57759	0.0807225	0.160423
FSCN3	3.57665	0.00658504	0.0202934
RP13-314C10.5	3.57614	0.00354345	0.0119322
RP11-46A10.2	3.57603	0.000777264	0.00318228
TRPS1	3.57527	5.3e-07	4.5e-06
PTCH1	3.57506	9.14e-85	8.46e-82
SERPINE3	3.57419	0.000461602	0.00201432
RP11-19N8.4	3.5701	0.0847192	0.166695
AC016772.4	3.56931	0.0848073	0.166821
RP11-87C12.5	3.56851	0.0320056	0.0760136
RP11-230B22.1	3.56514	3.44e-10	4.97e-09
RP5-1139B12.3	3.56351	0.0265015	0.0651189
RP3-400N23.9	3.56326	3.71e-16	1.11e-14
AC005009.2	3.56113	0.0252505	0.0625819
RP11-346I3.4	3.56073	0.0228045	0.0574998
RP11-346C20.4	3.55936	0.0045153	0.0147332
RP11-645C24.5	3.55795	0.0925779	0.179
HLA-DPB2	3.55467	7.87e-10	1.07e-08
RNU6-1205P	3.54713	0.0269765	0.0661165
CTC-490G23.5	3.54657	3.29e-08	3.46e-07
RP5-1142J19.1	3.54443	0.0272395	0.0666022
BTBD17	3.54055	8.3e-05	0.000437765
IGHVIV-44-1	3.53977	0.0047771	0.0154801
MAB21L3	3.53905	0.0289387	0.0698954
ITLN1	3.53619	0.0486109	0.106734
PNMAL2	3.53377	9.48e-11	1.5e-09
RP11-341A11.2	3.53258	0.030084	0.0722532
AP001619.2	3.52395	0.00645667	0.0199719
SLC46A3	3.52387	0.0041663	0.0137299
NEFL	3.52356	1.01e-11	1.83e-10
RPL32P34	3.52181	0.0982376	1
RP11-365F18.6	3.51967	0.0162263	0.0432168
DMRTC1B	3.51017	0.0842642	1
RNF43	3.50875	5.64e-31	4.92e-29
VGLL3	3.50848	6.14e-75	3.55e-72
NANOGNBP3	3.50601	0.0217273	0.0552049
ODF3L2	3.5055	0.0220312	0.0558544
RN7SL192P	3.50371	0.00795177	0.0238734
VWC2	3.50367	0.0600477	1
RP11-305O4.3	3.50214	0.0601765	1
RP11-484N16.1	3.49949	0.0519579	0.112864
AC096918.1	3.49806	0.087941	1
KBTBD12	3.49777	0.0122701	0.0342981
MIR4795	3.49724	0.0880356	1
CTD-2529P6.4	3.49689	0.0606106	1
RP11-475O23.2	3.49669	0.0959091	1
CTD-2353F22.1	3.49357	0.086096	1
NUTM2E	3.49159	0.0239035	0.0597717
AC125634.1	3.49127	0.059164	1
GPR151	3.49127	0.059164	1
CTD-2104P17.2	3.49051	0.0592279	1
RP11-57C19.6	3.49051	0.0592279	1
CSN3	3.48837	0.0382909	0.0880133
NTF4	3.48585	0.0554018	1
TRPV5	3.4851	0.0554617	1
CXCL12	3.48456	0.061661	1
RAET1L	3.48449	0.0931673	1
RP11-147G16.1	3.48241	0.00335718	0.0114032
TECRL	3.48185	0.0197173	0.0508658
RP11-415J8.7	3.48077	0.0600275	1
RN7SL833P	3.47985	0.06643	1
MIR150	3.47829	0.0665744	1
ACTC1	3.47801	0.0447222	0.0998938
RP11-667F9.1	3.4765	0.0077558	0.0233684
RP11-359P14.2	3.47532	0.0906235	1
SLITRK2	3.47515	0.0282373	0.068544
CTD-2335A18.2	3.47449	0.0605671	1
MIR659	3.47449	0.0605671	1
CLUHP5	3.47373	0.0563668	1
RP5-885L7.10	3.47295	0.0606994	1
SHANK1	3.46945	1.35e-11	2.4e-10
FAM183B	3.4672	0.070705	1
PCDH20	3.46672	0.00071786	0.0029707
RP11-632L2.2	3.46243	0.0261713	0.0644615
CTD-3030D20.1	3.46204	0.0636304	1
FPR2	3.46127	0.0637003	1
FOXD4L6	3.46093	7.02e-06	4.75e-05
EPDR1	3.46024	6.63e-05	0.000359049
RP11-557H15.1	3.45855	0.116291	1
RP11-44N12.5	3.45765	0.0462133	0.102515
AC010492.2	3.45728	0.102041	1
FGFBP2	3.45682	0.0620864	1
RP11-101C11.1	3.45682	0.0620864	1
LINC01202	3.45657	0.0965367	1
AP000475.2	3.4564	0.0904062	1
RP11-477I4.3	3.45637	3.09e-08	3.27e-07
GAPT	3.45508	0.00505338	0.0162202
RP11-637O11.2	3.45486	0.0454142	0.101163
RP11-400F19.6	3.45458	0.0471156	0.104035
GJD2	3.45278	0.0241305	0.0602757
RN7SL513P	3.45135	0.0645747	1
CD1C	3.44954	0.000115903	0.000590596
RP11-245J9.9	3.44898	0.0252167	0.0625205
RNA5SP473	3.44809	0.0288811	0.0697805
AC012360.4	3.44646	0.0543422	0.11716
RP11-278A23.4	3.44637	0.0150679	0.0406026
RP11-416A17.6	3.44587	0.0132933	0.036653
MIR563	3.44457	0.0728793	1
PCDHA2	3.44319	3.32e-10	4.81e-09
RP11-727F15.12	3.43713	0.0951671	1
SP8	3.43592	1.19e-123	2.21e-120
MIR5091	3.4347	0.0246483	0.0613414
RP11-814E24.2	3.43421	0.109555	1
OTUB2	3.43382	3.03e-22	1.53e-20
CTD-2314I6.1	3.43323	1.25e-10	1.93e-09
AC140542.2	3.43247	0.0740921	1
CTD-2017F17.2	3.43247	0.0740921	1
LINC00052	3.43247	0.0740921	1
RP11-612B6.2	3.42725	0.0316189	0.0753013
RP1-278C19.8	3.42522	1.37e-06	1.07e-05
C6orf38	3.42437	7.19e-05	0.000385024
OR11H7	3.42286	0.105255	1
RP11-1167A19.6	3.42286	0.105255	1
RP11-274H2.2	3.41856	0.00873569	0.0258433
GPR88	3.41794	0.0092724	0.0271233
FST	3.41755	5.39e-39	7.2e-37
RP11-573G6.9	3.41688	0.107356	1
RP1-29K1.4	3.41601	0.107474	1
RP11-753H16.5	3.41401	0.0252496	0.0625819
RP11-528A10.1	3.41298	0.0320704	0.0761205
SNORD116-1	3.41143	0.00164342	0.00613434
RP13-415G19.2	3.41094	0.0594969	0.126025
RP11-611E13.3	3.41058	0.112674	1
EPHA5	3.40937	2.27e-52	5.09e-50
RP1-221C16.7	3.40766	0.0275945	0.0672984
MYPN	3.40645	8.9e-07	7.23e-06
FAM217B	3.40381	1.41e-20	6.25e-19
RP5-968P14.2	3.40347	9.33e-06	6.18e-05
CTD-2609K8.3	3.40332	0.0309562	0.0739909
VSNL1	3.40211	7.23e-44	1.17e-41
RP5-1047A19.4	3.40182	0.029188	0.0704302
GPRIN2	3.4013	0.0404507	0.0919202
RNU6-80P	3.39702	0.0124073	0.0345878
ZNF725P	3.39599	0.0368097	0.0851443
CTD-2287O16.5	3.395	9.46e-10	1.28e-08
RP11-659E9.6	3.39374	0.0135575	0.0372853
CTC-428G20.4	3.3937	0.0129386	0.0358368
OTOP2	3.39317	2.16e-05	0.000132206
TGIF1	3.39309	7.98e-38	1.03e-35
RP11-268G12.3	3.38949	0.0457231	0.101704
SUSD5	3.38943	5.79e-18	2.08e-16
RP11-349H17.2	3.38797	0.0433793	0.0974745
OR8R1P	3.38698	0.0363552	0.0842896
RP11-789C17.3	3.38644	0.0512808	0.111608
RP11-499E14.1	3.38509	5.98e-08	6.04e-07
CHRDL2	3.38289	8.53e-07	6.96e-06
RP11-277G24.1	3.38256	0.0352515	0.0821697
NR2E1	3.38152	1.85e-08	2.03e-07
RPS2P41	3.37512	0.0405042	0.0919996
CTD-2189E23.1	3.37367	0.0481622	0.105984
CLDN6	3.37128	3.3e-07	2.91e-06
CLEC18C	3.37053	0.0547921	0.117929
RP11-60E8.2	3.36886	0.0311038	0.0742911
HOXC6	3.36851	0.0338083	0.0794121
WIF1	3.3671	0.000327004	0.00148216
RP1-81D8.5	3.36464	0.0021553	0.00777941
SFRP2	3.36346	5.13e-05	0.000284717
RP11-159H22.2	3.36214	4.33e-28	3.2e-26
RP11-168P13.1	3.35611	4.58e-05	0.000257977
KCTD1	3.35482	3.18e-21	1.48e-19
LUM	3.35364	0.00609996	0.0190168
RP11-9E17.1	3.35165	4.7e-22	2.33e-20
ERC2-IT1	3.35057	0.113101	1
GATA1	3.34948	0.110636	1
DPY19L2P4	3.34876	0.113356	1
AC025171.1	3.34836	5.94e-08	6.01e-07
PLEKHN1	3.34621	0.000277396	0.00128265
RP11-24M17.3	3.3457	0.0312468	0.0745813
ST8SIA6	3.34569	2.76e-07	2.48e-06
SNORA49	3.34445	0.0565617	0.120973
RP11-247L20.3	3.34319	0.0122184	0.0341778
RP11-510I6.3	3.3382	0.114816	1
RP11-946P6.6	3.33715	0.112326	1
KIRREL3-AS3	3.3366	5.56e-11	9.13e-10
CLDND2	3.33654	0.0310815	0.0742442
RP11-501E14.1	3.33525	0.0377163	0.0869227
COLGALT2	3.33498	7.25e-25	4.3e-23
RP11-571I18.2	3.33496	0.112656	1
RP3-403L10.2	3.33496	0.112656	1
RP11-596C23.6	3.32988	0.0391985	0.0896985
RP11-122G18.6	3.328	0.0804007	1
CTC-490G23.4	3.32734	0.000183311	0.000885346
FAM35BP	3.32716	0.0804937	1
GPR81	3.32666	1.17e-18	4.5e-17
RNU4-14P	3.32336	0.0882087	1
HIST1H4PS1	3.32215	0.0810277	1
ADAMTSL3	3.3213	0.0811218	1
AL133245.2	3.3213	0.0811218	1
RP5-967N21.2	3.3213	0.0811218	1
TRIM80P	3.3213	0.117158	1
ZBP1	3.32076	0.0885142	1
PLET1	3.31831	0.123787	1
RP11-272K23.3	3.31721	0.115138	1
RP11-162G10.1	3.31552	0.124208	1
CITF22-49E9.3	3.3153	0.0869062	1
RP11-466P24.5	3.31431	0.0819014	1
AC079135.1	3.31357	0.0871081	1
LTBP1	3.31185	5.3e-50	1.07e-47
AP000255.6	3.3109	0.0388466	0.0890575
RP11-709D24.8	3.31043	9.85e-07	7.94e-06
RP11-99E15.2	3.30928	0.0824485	1
RP4-545C24.1	3.30836	0.0774587	1
RP4-784A16.2	3.30836	0.0774587	1
RP11-439H8.4	3.30783	0.0620966	0.130465
AC069257.8	3.30688	0.119333	1
PRSS48	3.3065	0.129457	1
RF00334	3.30337	0.0882724	1
HACD1	3.30321	3.94e-38	5.13e-36
AC006947.1	3.30132	0.0908173	1
MOGAT2	3.29696	0.126998	1
RP11-286E11.2	3.29696	0.126998	1
RP11-365P13.5	3.29601	1.29e-16	3.98e-15
PABPC1L2B	3.29547	0.0840034	1
RP3-433F14.3	3.29547	0.0840034	1
RPS27AP2	3.29547	0.0840034	1
CTD-2270P14.5	3.29357	1.38e-12	2.78e-11
RP11-203J24.9	3.29351	0.0600494	0.126951
PLCXD3	3.29158	0.00263552	0.00925883
WDR87	3.28825	0.0127058	0.0352843
RP11-549B18.2	3.28683	0.101331	1
RP11-106A1.3	3.28633	0.0592803	0.12567
ATP5A1P1	3.28113	0.0932569	1
DYNLRB2	3.28069	0.12314	1
AP000963.3	3.27881	0.123428	1
RP11-473M20.16	3.27879	8.59e-07	7e-06
KMO	3.27663	0.000185999	0.000896767
RP11-217E22.1	3.27522	0.134283	1
AGGF1P10	3.27521	0.0916423	1
AC096582.10	3.2744	0.121433	1
AC097532.3	3.2744	0.121433	1
RP11-438H8.8	3.2744	0.121433	1
MIR3671	3.27434	0.0718994	0.146602
CTB-133G6.2	3.27266	0.0129365	0.0358363
PRRG1	3.2726	0.0379165	0.0872901
HOXA4	3.27043	0.041424	0.0937789
LINC00476	3.27043	0.041424	0.0937789
AF011889.2	3.26895	0.094745	1
RP11-1008C21.1	3.26895	0.094745	1
RP11-387D10.3	3.26895	0.094745	1
RP4-555D20.1	3.26747	0.0108685	0.0309856
VCAN	3.26624	1.73e-42	2.64e-40
RP11-844P9.5	3.26508	0.0461017	0.102325
CTD-2011G17.1	3.26498	0.135955	1
CTD-2527I21.11	3.26498	0.135955	1
RP11-438D8.2	3.26498	0.135955	1
SLC22A11	3.26401	0.136111	1
HNRPA3P2	3.25867	0.132989	1
RP11-554D14.2	3.25867	0.132989	1
RP13-228J13.1	3.25867	0.132989	1
RP11-138B4.1	3.25771	0.133144	1
RP11-85G18.4	3.25511	0.0387319	0.0888358
FUT8-AS1	3.25309	1.31e-06	1.03e-05
MUC22	3.25213	0.134024	1
KCNJ2-AS1	3.2498	1.19e-05	7.7e-05
TMEM56-RWDD3	3.24756	0.0156806	0.0419605
RP11-25O10.2	3.24576	0.0391708	0.08965
SNAP23P	3.24525	0.13912	1
TBC1D3I	3.24525	0.13912	1
RP11-44N21.2	3.24522	0.0403697	0.0917736
PARP15	3.24248	0.0163102	0.0434111
RP11-6O2.2	3.23429	0.0026256	0.00922749
RP11-440K22.1	3.23169	6.94e-05	0.000373232
FCER2	3.23118	2.5e-21	1.17e-19
CTB-47B11.3	3.2208	0.0504847	0.110091
RP11-661A12.12	3.21998	0.000445207	0.00195044
RP11-104L21.2	3.21974	0.00144876	0.00548665
RP11-395L14.3	3.21844	0.0438584	0.098368
RP4-562J12.2	3.21731	0.00419626	0.0138155
NOS1	3.21652	0.0163996	0.0435989
SYT6	3.21565	0.0644163	0.134353
ZNF849P	3.2153	7.39e-05	0.000394477
RP11-133N21.10	3.2149	0.00498252	0.0160243
CTC-297N7.1	3.21356	0.0746013	0.15087
RP11-368I23.3	3.21351	0.000742396	0.00305755
RP11-44N11.2	3.21278	0.0373898	0.0862706
WWC2	3.21103	1.63e-09	2.11e-08
AP001347.5	3.21003	0.0165073	0.043839
RP4-676J13.2	3.20511	0.0219647	0.0557416
RP11-445N18.2	3.20139	0.0703772	0.144064
KCNJ10	3.20003	0.0226943	0.0572948
RP11-58A11.2	3.19819	0.0163666	0.0435277
RP11-148K14.3	3.19787	0.0800872	0.159354
WI2-3697E2.2	3.19366	0.118773	0.21795
FRG2EP	3.19295	0.0730916	0.148499
RP11-275B14.1	3.19243	0.00282753	0.00984864
TLR10	3.19234	0.000204568	0.000978311
RP11-502P1.2	3.19121	0.0125482	0.0349204
ST8SIA2	3.18838	4.79e-05	0.000268263
LGALS12	3.18816	0.0153727	0.0413078
C2-AS1	3.18797	0.0768563	0.154363
FGF7	3.18776	0.0184013	0.048006
MIR212	3.18736	0.0798803	0.15901
RP11-21C4.1	3.18687	3.14e-05	0.000184568
CTC-471J1.10	3.18565	0.000161314	0.000793318
RP4-599G15.5	3.18447	0.057033	0.121742
RP11-455O6.9	3.18286	1.46e-07	1.38e-06
RP11-265N6.4	3.18241	0.0675398	0.13935
RP3-377H17.2	3.1783	0.0506652	0.110459
CTC-548K16.2	3.17661	1.2e-06	9.5e-06
RP11-651L5.2	3.17223	0.0614567	0.129375
RP11-61E11.2	3.17184	0.0381667	0.0877496
RP11-190A12.10	3.17048	1.97e-10	2.96e-09
RP11-348H3.5	3.17037	0.0456092	0.101497
RP11-574K11.27	3.1693	0.0249685	0.0620327
RNA5SP111	3.1679	0.115839	0.213582
BMP3	3.16753	3.05e-34	3.15e-32
CTD-3105H18.10	3.16709	0.0503639	0.109905
INHBA	3.16559	0.0458794	0.101962
RP11-58D2.1	3.16512	0.000149383	0.000740146
SULT1B1	3.16306	0.0234544	0.0588181
AC011551.3	3.16293	0.0151426	0.0407841
FCRL6	3.16261	0.0523086	0.113489
CTC-296K1.4	3.16148	0.0184213	0.0480535
RP1-69D17.3	3.15925	0.0777583	0.155646
RP11-156K13.1	3.15575	0.000157105	0.000775085
GALNT4	3.1548	0.000230469	0.00108536
BMP5	3.15444	0.0528256	0.114383
SOX1	3.15291	3.05e-17	1.01e-15
SLC1A3	3.15233	9.03e-10	1.22e-08
CTD-2589H19.6	3.1504	0.000615333	0.00259348
RP11-346M10.2	3.14859	0.0468267	0.103583
TFPI	3.14782	6.6e-05	0.000357247
RP11-429B14.2	3.14754	0.00487628	0.0157512
RP11-800A3.7	3.1467	0.0628538	0.131757
NKX6-3	3.14654	4.97e-05	0.000276904
AC093901.1	3.14647	0.0425659	0.0959495
RP11-91J19.2	3.14581	0.0533702	0.11536
ST6GAL2	3.14411	0.00135244	0.00516767
RP11-764I5.1	3.14045	0.159075	1
ADGB	3.1397	0.0537749	0.116081
RP11-680F20.4	3.13906	0.149911	1
RNU6-621P	3.13782	0.156894	1
RP11-227D13.4	3.1373	0.159644	1
SFRP4	3.1373	0.159644	1
AC114877.3	3.1333	0.00824505	0.0246128
LHFPL4	3.13291	0.000699474	0.0029023
SOX15	3.13063	6.27e-09	7.46e-08
MEOX2	3.12946	0.117028	1
NEFM	3.12903	3.69e-10	5.31e-09
RBPJP6	3.12899	0.0008426	0.00341953
AC002407.3	3.12827	0.111288	1
AC003051.1	3.12827	0.111288	1
MIR10B	3.12827	0.111288	1
AC006030.1	3.12751	0.117318	1
TM4SF4	3.12641	0.00117432	0.00456306
RP11-88H12.2	3.12312	0.0515994	0.112196
RP11-296A18.6	3.12273	0.118006	1
RP11-424M24.5	3.12273	0.118006	1
RP11-818F20.5	3.12273	0.118006	1
RP11-90H3.2	3.12259	0.00139649	0.00531267
RP11-177J6.1	3.12244	0.00113231	0.00442331
RF00066	3.12162	0.112227	1
RP11-119H12.4	3.12162	0.112227	1
ALPPL2	3.12157	0.0668751	0.138404
RNU6-689P	3.12102	0.162616	1
RP11-313P18.2	3.12078	0.1183	1
RP11-181G12.4	3.11996	0.162811	1
CAV1	3.11736	0.0203219	0.0521879
RP11-472K22.1	3.11636	0.160714	1
OPRM1	3.11526	0.154095	1
RP11-702M1.1	3.11526	0.154095	1
RP11-875H7.5	3.11526	0.154095	1
KCTD15	3.11438	6.25e-10	8.62e-09
LINC00205	3.11414	2.4e-14	5.88e-13
FAM108A9P	3.1137	0.119368	1
RNU1-120P	3.1137	0.119368	1
RP11-108M9.4	3.1137	0.119368	1
RP11-546B8.6	3.1137	0.119368	1
DRC7	3.11315	2.32e-08	2.52e-07
CTC-559E9.2	3.11272	0.119517	1
RP11-227D2.3	3.11272	0.119517	1
ZNF630	3.11238	0.00780765	0.0234991
RP11-57K17.1	3.11139	0.0821932	0.162774
RP11-458J1.1	3.11007	0.000994992	0.00394855
UNC5C	3.10971	0.000891029	0.00359036
RP11-211N8.8	3.10952	0.0770832	0.154673
AC005488.11	3.10768	0.155469	1
RP5-933K21.2	3.10768	0.155469	1
AC079325.6	3.10698	0.114352	1
RP11-545P7.9	3.10698	0.114352	1
SNORA24B	3.10698	0.114352	1
SPATA31A7	3.10698	0.114352	1
SPRR1B	3.10601	0.114496	1
RP11-31H5.3	3.10486	0.000803472	0.00327943
RP11-313P13.4	3.10452	0.156044	1
WNT2	3.10385	0.176304	1
CTD-3007L5.1	3.10375	0.0947184	0.182415
FOXD4L4	3.1033	3.29e-13	7.16e-12
TMEM266	3.1009	2.9e-08	3.09e-07
RP11-490G2.2	3.10012	0.121392	1
AP000963.2	3.09975	0.0853685	0.167699
CTD-2314B22.2	3.09913	0.121544	1
RP4-771M4.2	3.09913	0.121544	1
RP11-32K4.2	3.09889	0.000660546	0.00276265
LRFN1	3.09883	1.38e-22	7.14e-21
LILRB1	3.09756	0.13036	1
MRGPRF	3.09756	0.13036	1
RP5-1077I2.3	3.09756	0.13036	1
AC002472.16	3.09662	0.0836062	0.16502
RP11-799D4.4	3.09527	0.000763832	0.00313237
SERPINA7	3.09198	0.167926	1
IGLCOR22-2	3.09099	0.122809	1
RP11-503G7.1	3.09099	0.122809	1
RAB27B	3.09072	0.158552	1
SAA1	3.0886	0.158946	1
RP11-261A1.1	3.08817	0.00233909	0.00834412
UMODL1	3.08798	3.64e-06	2.61e-05
RP11-865A20.1	3.08732	3.55e-12	6.77e-11
IGLV1-51	3.08612	0.000246578	0.0011532
NPIPA8	3.08598	0.210998	0.338219
RP1-34B20.4	3.08553	0.000885109	0.00357013
CTC-548K16.1	3.0843	0.0639902	0.133641
SCRT2	3.08271	5.98e-07	5.03e-06
RP13-254B10.1	3.0827	0.000320036	0.00145486
RP11-844P9.3	3.08137	0.00517232	0.016537
PLG	3.08045	2.19e-05	0.000133658
PEX12	3.08018	4.3e-22	2.14e-20
FAM225B	3.07854	0.0993321	0.189409
AC011742.4	3.07667	0.133673	1
ARRDC4	3.07568	3.26e-61	1.05e-58
AC106875.1	3.07513	0.00544999	0.0172831
PRRX1	3.07417	1.04e-11	1.87e-10
PVALB	3.07312	0.171533	1
RP11-810P12.1	3.07312	0.171533	1
RP11-816J6.3	3.07312	0.171533	1
RP13-140E4.2	3.07312	0.171533	1
RP11-271M1.2	3.07203	0.171743	1
RP11-574F21.3	3.07203	0.171743	1
CTC-296K1.3	3.07068	0.0005805	0.0024665
BHLHE22	3.06932	4.23e-31	3.75e-29
SLC6A1	3.06679	0.00076913	0.0031527
L29074.3	3.066	0.000907284	0.0036495
RP1-78O14.1	3.06599	0.00121043	0.00468565
AC068134.6	3.06587	0.170143	1
RP11-259O2.1	3.06587	0.170143	1
RPSAP2	3.06587	0.170143	1
RP11-803F22.1	3.06478	0.170353	1
RP5-915N17.9	3.06478	0.170353	1
LHFPL3-AS2	3.06369	0.0158047	0.0422438
LINC00266-1	3.06248	0.0236554	0.0592579
RP11-447J13.3	3.06089	0.0603973	0.127526
VSTM2A	3.06065	0.0012209	0.00471671
RP5-890O3.3	3.05848	0.0652623	0.135699
BX664724.4	3.05826	0.17436	1
AC093611.1	3.05717	0.174575	1
RP11-287F9.2	3.05717	0.174575	1
TLR5	3.05717	0.174575	1
TAAR6	3.05571	0.0981766	0.187747
CALCRL	3.05441	1.78e-25	1.12e-23
CCND2-AS1	3.05234	0.0232865	0.0585273
RP11-104N10.1	3.05133	8.67e-08	8.52e-07
C8orf48	3.0505	0.0136844	0.0375597
KLHL34	3.04853	0.0138439	0.0379337
GRIA3	3.0485	0.00539606	0.0171556
ARHGEF35	3.04774	0.00489202	0.0157917
SPIN2A	3.04584	0.0219268	0.0556507
RP1-140J1.1	3.04283	0.0634718	0.132862
DUX4L35	3.04239	7.57e-05	0.000403336
RP11-12N13.1	3.04177	0.0860691	0.168718
CTC-461F20.1	3.04133	2.7e-07	2.43e-06
CTD-3083F21.5	3.04113	0.0212992	0.054316
AC006385.4	3.04032	0.00027095	0.00125535
RP11-848P1.2	3.03963	1.05e-10	1.65e-09
RP11-895M11.3	3.03846	0.00615328	0.0191615
RNVU1-6	3.03685	0.0585022	0.124365
CYP4F12	3.03571	0.0585914	0.124513
CTD-2298J14.2	3.0343	0.0208687	0.0533797
INTS4L2	3.03356	8.05e-16	2.31e-14
RP11-20G13.1	3.03112	0.066882	0.138404
RP11-173C20.1	3.02937	0.0644958	0.134447
B3GNTL1	3.02928	1.09e-30	9.4e-29
CTD-2313J17.7	3.02895	0.0864579	0.169313
RP11-285J16.1	3.02865	0.00168516	0.0062674
AC105344.2	3.02757	0.00968441	0.0281469
MSRB3	3.02521	0.0268898	0.0659503
RP11-133K1.7	3.02492	0.0914636	0.177204
RP11-403P17.4	3.02199	0.0761975	0.153328
RP11-248N22.1	3.02127	0.0773726	0.155123
SI	3.021	0.0651531	0.135543
A2ML1	3.01997	0.00683085	0.0209381
CD177	3.01739	2.52e-128	5.37e-125
VTRNA1-1	3.01664	0.0915092	0.177255
AGGF1P2	3.01585	0.032446	0.07681
SLITRK3	3.01484	1.03e-23	5.72e-22
WNT5A	3.01185	1.2e-29	9.73e-28
H19	3.01175	0.00756891	0.0228723
RP11-477B16.4	3.01116	3.45e-07	3.03e-06
RP11-478C6.1	3.00863	0.000759969	0.00311883
RP11-973F15.2	3.00808	0.0313747	0.074816
CTD-2529P6.3	3.00745	0.00185273	0.00680822
TMPRSS12	3.00691	0.0895934	0.174298
HIST1H2BE	2.99917	4.69e-05	0.000263594
CTD-2206N4.4	2.99909	0.000337371	0.00152319
RP11-875H7.4	2.99902	2.55e-07	2.31e-06
ADCYAP1R1	2.99759	1.06e-05	6.94e-05
MEIS1-AS3	2.99727	0.000144188	0.000716963
AC083843.4	2.99682	0.000266082	0.00123609
FGL1	2.99524	1.65e-13	3.68e-12
QSOX1	2.99429	8.59e-67	3.79e-64
RP11-1000B6.8	2.99348	0.0319602	0.0759319
CDH10	2.99258	7.38e-16	2.12e-14
ADAMTS5	2.9922	7.21e-17	2.28e-15
CTC-756D1.2	2.99179	0.0329947	0.0778632
ANXA1	2.99103	1.87e-26	1.28e-24
PFN1P4	2.99101	0.0014522	0.00549817
AP004782.1	2.99054	0.0832242	0.164417
FDPSP4	2.99038	0.105664	0.198976
CTD-2588J6.2	2.99038	0.105675	0.198976
XXbac-BPG283O16.9	2.98626	4.96e-11	8.2e-10
RP11-4L24.4	2.98569	2.1e-35	2.28e-33
USP51	2.98454	0.000151264	0.000748532
SOX21	2.98406	4.4e-33	4.34e-31
RP11-351I24.1	2.98126	9.37e-08	9.12e-07
LOX	2.97897	1.58e-19	6.45e-18
CD70	2.97836	0.000180352	0.000873181
RP11-494O16.4	2.97795	0.0249952	0.0620877
RP4-604K5.3	2.97593	0.0840177	0.165638
ERCC6L2	2.97514	0.0224298	0.0567198
ALOX12B	2.97505	3.7e-05	0.000213825
RNA5SP221	2.97106	0.099043	0.188986
CYP1B1	2.9683	1.79e-05	0.000111931
MBL3P	2.96707	0.0687969	0.14146
RP11-68L18.1	2.96513	7.12e-05	0.000382068
SP9	2.96408	1.79e-28	1.35e-26
CTA-14H9.7	2.96086	0.000245873	0.00115068
HIST2H2AA4	2.96064	0.0174852	0.046005
LINC00482	2.9599	0.0979314	0.187381
CTD-3239E11.2	2.95862	0.105782	0.199097
RP11-196G18.23	2.95707	0.0755595	0.152353
CARTPT	2.95636	2.02e-09	2.58e-08
GDF10	2.95462	0.0262908	0.0647099
RP11-453E17.2	2.95397	0.000320791	0.00145757
BAAT	2.95386	0.00881244	0.0260352
ENPP7P2	2.95215	0.0707735	0.144721
DKKL1	2.95173	0.0720154	0.146784
AC018442.1	2.94886	0.0783646	0.156652
MIR17HG	2.94736	1.67e-10	2.53e-09
RP11-177F15.1	2.94718	0.0785217	0.156887
LL0XNC01-221F2.2	2.94689	0.099379	0.189485
LRRC55	2.9468	0.0126751	0.035207
TEX22	2.94518	1.09e-18	4.21e-17
AC009970.1	2.94494	0.0049138	0.0158491
USH1G	2.94335	4.37e-07	3.76e-06
COL25A1	2.94287	0.0809921	0.160843
RP11-54O7.1	2.94261	1.21e-12	2.46e-11
RP11-174G6.5	2.94247	4.42e-13	9.52e-12
RP11-1118M6.3	2.94006	0.0697949	0.143141
ANG	2.93919	0.108107	0.202595
C6orf227	2.93692	0.0393063	0.0899156
RP11-763B22.3	2.9369	0.00414601	0.0136777
ACKR1	2.93573	0.0721814	0.147015
TEKT3	2.93464	0.0722765	0.147166
NDST4	2.93421	9.13e-17	2.86e-15
RP11-864N7.4	2.93282	0.0411322	0.0932399
ZIC4	2.93082	0.000217237	0.00103003
RP11-262M14.1	2.93077	0.0296119	0.0713165
AMHR2	2.93026	0.082213	0.162776
RP5-1090E8.1	2.92951	0.10628	0.19975
RP11-276H19.2	2.9293	0.0269582	0.0660832
AC016689.1	2.92806	0.10552	0.198805
RP3-477M7.3	2.92806	0.10552	0.198805
AC091633.3	2.92749	0.0803666	0.159812
GNAS-AS1	2.92608	0.203961	1
RP11-549B18.1	2.92602	2.61e-06	1.93e-05
RP11-488I20.9	2.92547	0.0145277	0.0394533
RP11-261P13.5	2.92506	0.00202124	0.00735866
AC006014.8	2.92485	0.0883596	0.172351
AC008592.3	2.92458	0.197143	1
RP11-295D4.7	2.92458	0.197143	1
RP11-58B2.1	2.92458	0.197143	1
TNFSF14	2.92458	0.197143	1
RNU1-129P	2.9238	0.0785802	0.156974
AC015849.14	2.92367	0.204477	1
MIR6740	2.92367	0.204477	1
SNORA35B	2.92367	0.204477	1
LIPI	2.92041	0.0256912	0.0634987
CYP21A2	2.91982	0.0776798	0.155567
OR1F2P	2.91815	0.077836	0.155756
RP11-280G19.2	2.91722	0.0834888	0.1648
RP11-867G23.12	2.91669	0.00326065	0.0111202
SLC16A13	2.91637	2.77e-07	2.48e-06
CCNI2	2.91593	0.0303915	0.072872
RP11-161H23.10	2.9159	0.000367298	0.00164123
RP11-440D17.4	2.91562	0.106988	0.200862
RP11-227G15.9	2.91524	0.0250023	0.0620998
ERVW-1	2.91488	0.0318855	0.0757672
AC004383.4	2.91482	9.19e-05	0.000479777
PNMA3	2.91328	4.91e-05	0.000273945
MLNR	2.9118	0.00016746	0.000819188
FSD2	2.91122	0.0274743	0.0670797
COL10A1	2.91086	0.0785255	0.156887
RP13-46G5.4	2.91061	0.0743862	0.150534
RP11-48J8.2	2.90964	0.207444	1
CPTP	2.90927	9.67e-18	3.38e-16
AP000569.9	2.90825	0.200566	1
CRYGB	2.90825	0.200566	1
RP11-163F15.1	2.90825	0.200566	1
AP000221.1	2.90781	0.102349	0.193977
CTD-2026K11.4	2.90721	0.207972	1
RP11-715F3.1	2.90721	0.207972	1
KB-1554H10.1	2.90672	0.208117	1
RP11-471M2.1	2.90672	0.208117	1
RP5-1096D14.6	2.90672	0.208117	1
RP13-467H17.1	2.90671	0.0760074	0.153026
RP11-7F18.2	2.90664	3.6e-07	3.16e-06
RP11-688I9.4	2.90631	0.00365493	0.0122719
HSPA2	2.9061	0.00890154	0.0262425
MFAP5	2.9055	0.208382	1
RN7SL806P	2.9055	0.208382	1
RP11-809N15.2	2.9055	0.208382	1
NR5A2	2.90494	0.032192	0.0763249
PGAM4	2.90454	0.0288474	0.0697294
RP11-681L4.1	2.90044	0.10473	0.197559
PAGE2	2.89805	0.0274775	0.0670797
RFX6	2.89788	0.0947743	0.18251
RP11-647P12.1	2.89781	0.161291	1
RP11-326L17.1	2.89763	0.0832593	0.164449
SEMA5A	2.89715	3.97e-06	2.83e-05
RP11-139I14.2	2.89668	0.161506	1
RP11-23D24.2	2.89575	0.017316	0.0456506
RP5-966M1.7	2.89522	0.00863923	0.0256106
OLFM1	2.89517	7.6e-11	1.22e-09
OLFM3	2.89485	3.68e-29	2.9e-27
FTLP12	2.89392	0.000281734	0.00129887
FAM8A2P	2.89107	0.143047	0.252178
APLNR	2.88888	0.162963	1
F11	2.88888	0.162963	1
RP11-535M15.2	2.88888	0.162963	1
LLNLR-304A6.2	2.88867	0.0503178	0.109822
RP11-1275H24.2	2.88774	3.76e-07	3.29e-06
RP11-108K1.2	2.88739	0.00871041	0.0257858
CEACAM4	2.8871	0.222063	1
PCBP2P1	2.8871	0.222063	1
RIMS1	2.88394	0.0146123	0.0396441
RP11-442N24__B.1	2.88381	0.0424142	0.0956775
RP11-333J10.3	2.88173	0.213519	1
RP11-400F19.12	2.8805	0.213794	1
CTD-2510L9.1	2.87944	0.171471	1
RP11-46O21.2	2.8781	0.165092	0.281452
RP11-77K12.9	2.87732	8.67e-14	2e-12
NTN1	2.87634	1.01e-17	3.52e-16
LL0XNC01-240C2.1	2.87532	0.0110758	0.0314795
BPIFB3	2.87174	0.208504	1
C14orf64	2.87174	0.208504	1
RP5-837I24.4	2.87174	0.208504	1
SNORA22C	2.87171	0.166264	1
IGLC6	2.87085	0.123325	0.224639
LLNLR-271C9.1	2.86928	0.209052	1
RP11-409I10.2	2.86928	0.209052	1
RP11-345F18.1	2.86769	0.0210823	0.053832
CTC-453G23.7	2.86768	0.000380965	0.00169629
C1QTNF6	2.86688	7.54e-07	6.22e-06
OTX1	2.86583	4.52e-43	7.09e-41
RP11-557J10.4	2.86393	0.0372357	0.0859507
RP11-560A15.3	2.8635	0.174572	1
SPINK2	2.8635	0.174572	1
RP3-355L5.5	2.86145	0.00216082	0.00779732
RP11-770J1.3	2.85896	0.0549243	0.118167
AC009237.8	2.85803	3.78e-11	6.36e-10
COL20A1	2.85793	0.00140162	0.00532773
TM4SF18	2.85486	0.00339807	0.0115153
RP11-753G20.1	2.85378	0.0489197	0.107277
GABRA1	2.85299	0.229665	1
RP11-234O6.2	2.85281	9.1e-06	6.04e-05
ZDHHC15	2.85255	0.0300666	0.0722336
AP001469.7	2.85246	0.0378986	0.0872632
RP1-46F2.3	2.85245	0.0246194	0.0612749
DSCR9	2.85175	0.00219703	0.0079023
LPAR6	2.8517	6.19e-16	1.79e-14
RNU5E-4P	2.85162	0.220282	1
RP11-640B6.1	2.85162	0.220282	1
SLN	2.85162	0.220282	1
RP11-5O17.1	2.85156	0.000883668	0.00356588
CTA-390C10.9	2.84699	0.000453176	0.00198285
RP11-513G11.2	2.84574	0.0031896	0.0109181
SMO	2.84527	6.07e-57	1.67e-54
RP5-1049N15.2	2.84512	0.122611	0.223574
AC008937.3	2.84306	0.222206	1
CTD-2301A4.3	2.84306	0.222206	1
CTD-3148I10.13	2.84306	0.222206	1
RP11-469H8.6	2.84306	0.222206	1
FAM66C	2.84268	6.03e-05	0.000329732
AC002368.4	2.84181	0.222496	1
CTC-429C10.7	2.84181	0.222496	1
FNDC3CP	2.84181	0.222496	1
RP11-392L5.1	2.84181	0.222496	1
GNRHR	2.84151	3.54e-06	2.54e-05
CTC-325H20.7	2.84089	0.0299039	0.07192
CLEC10A	2.83897	0.000839236	0.00340737
RP11-457M11.7	2.83862	0.140719	0.249117
CCDC144NL	2.83835	0.173272	0.292306
RP11-276E15.4	2.83815	0.0110656	0.031457
RP11-532N4.2	2.8364	0.109286	0.204185
AC092295.4	2.83367	0.117423	0.215994
TBC1D8B	2.83319	0.00108523	0.00426038
C1orf106	2.83298	2.03e-20	8.84e-19
CXorf67	2.83081	0.00344271	0.0116452
CTA-246H3.12	2.83047	0.000300913	0.00137726
LRRN4	2.82786	4.06e-13	8.76e-12
RP5-870F10.1	2.82744	0.0923239	0.178584
AC012363.7	2.82655	0.0961071	0.184577
TSPAN12	2.82651	3.15e-55	7.81e-53
RP11-325L7.1	2.82499	0.0138619	0.0379717
RP5-882O7.5	2.82383	0.0917684	0.177658
RP11-285A1.1	2.82372	0.00976035	0.0283186
LYG2	2.82346	0.0193633	0.0501387
ADCY8	2.82341	3.59e-59	1.06e-56
AP000892.8	2.82294	0.0882376	0.172179
C3orf14	2.82273	0.00943697	0.0275172
RP11-347I19.7	2.82262	0.000125523	0.000634033
MIR1827	2.82236	0.0882949	0.172254
RP11-241F15.3	2.82236	0.0882902	0.172254
CTD-3157E16.1	2.82223	1.08e-06	8.63e-06
RP11-107G24.3	2.82205	0.0919668	0.17803
IGHV3-33	2.81991	2.53e-08	2.72e-07
CLUHP4	2.81923	0.0380875	0.0876111
RP3-351K20.4	2.81831	0.0441113	0.0987805
PPP1R10	2.81721	9.82e-06	6.48e-05
XKR4	2.81653	0.00449408	0.0146743
RP11-299G20.5	2.81635	0.0128463	0.035615
CTD-2541M15.3	2.8155	0.00925509	0.0270779
RP11-53I6.3	2.81505	0.0973927	0.18651
RP11-381O6.1	2.81235	0.00184057	0.00676923
AC078937.4	2.80887	0.0981071	0.187653
RP11-66N24.7	2.80887	0.0981023	0.187653
RP11-214K3.23	2.80681	0.0501689	0.109575
RP5-991G20.6	2.80402	0.0902332	0.175284
CYP24A1	2.80062	0.126108	0.228601
RP1-69D17.4	2.80008	9.46e-05	0.000493267
RP11-269C23.5	2.79972	6.71e-05	0.000362782
RP11-343J3.2	2.79961	0.108688	0.203395
RP1-41C23.4	2.79691	0.0980524	0.187587
PDE3A	2.79647	2.26e-46	4.13e-44
AC018641.6	2.79585	0.0910995	0.176667
CTD-3035K23.6	2.79585	0.0911041	0.176667
AC011742.3	2.79502	0.0949324	0.182726
RP11-58A17.3	2.79303	0.127175	0.230038
RP11-1072A3.4	2.78731	5.52e-05	0.000304174
LHX9	2.78633	6.24e-37	7.53e-35
NRG4	2.78628	1.43e-06	1.11e-05
AC097639.4	2.78618	0.130721	0.235013
MN1	2.78575	1.8e-10	2.72e-09
AC083899.1	2.78482	0.105636	0.198943
RP11-1113L8.1	2.7842	0.123974	0.225526
PCDHA12	2.78216	0.128681	0.232158
GPR45	2.78216	0.128687	0.232158
RP11-22N19.2	2.78189	0.037079	0.0856684
GS1-259H13.7	2.78164	0.101244	0.192407
RP11-661D19.3	2.78147	0.101281	0.192452
DHFRP2	2.77922	0.0390879	0.0895044
AB019439.68	2.77876	0.126356	0.228958
C7orf34	2.77875	0.126363	0.228958
CTC-428G20.1	2.77847	0.127321	0.230227
PCDH10	2.77835	1.06e-71	5.55e-69
AC068538.5	2.77676	0.10038	0.191132
KCNJ6	2.77661	0.044987	0.100413
PTPRQ	2.77541	2.23e-08	2.43e-07
RP11-631N16.2	2.77443	7.91e-20	3.29e-18
RP11-93P10.2	2.77241	0.102348	0.193977
CTD-2012K14.7	2.77209	0.000983732	0.00391113
RP11-480D4.6	2.77208	0.00253957	0.00896027
GAL	2.772	0.00368647	0.0123674
TRBV20-1	2.77173	0.127334	0.230236
AC009961.2	2.77038	0.015635	0.0418749
RP5-850E9.3	2.76841	0.0267038	0.0655463
FSIP2	2.76747	0.000790407	0.0032296
TRGV5	2.76658	0.110529	0.205982
RP11-222K16.2	2.76544	0.000336663	0.00152049
STEAP2	2.76477	4.57e-05	0.000257776
ARMC4	2.76412	0.131264	0.235815
MAFG-AS1	2.76367	1.58e-12	3.16e-11
RP11-314J18.5	2.76228	0.0123962	0.0345601
MAB21L2	2.76187	0.000109252	0.000560819
KB-1027C11.4	2.76091	0.131711	0.236488
RP11-543B16.2	2.76003	0.0125849	0.0349985
RP11-473O3.1	2.75823	0.0306288	0.0733268
VSTM2B	2.75747	0.146999	0.257267
OR7E22P	2.75478	0.135257	0.241697
NDN	2.75265	2.6e-10	3.82e-09
PNMA6A	2.75147	0.000900574	0.00362409
ARSE	2.74961	0.142115	0.250821
SPINK9	2.74917	0.144066	0.253395
TYRP1	2.74907	5.89e-10	8.18e-09
RP11-419K12.2	2.74864	0.0233928	0.0587039
ISL2	2.74623	0.00513293	0.01643
RP11-500G10.5	2.74574	0.016148	0.0430287
CTD-2313N18.4	2.74551	0.000208566	0.00099435
AC104651.1	2.74441	0.145803	0.255654
RP11-296L22.8	2.74441	0.14581	0.255654
FREM1	2.74333	8.1e-12	1.49e-10
PGLYRP1	2.74277	0.000244854	0.0011463
CTD-2587H24.1	2.74242	0.0503683	0.109906
RP11-451B8.1	2.74213	0.0220736	0.0559362
CCDC192	2.74162	0.0504078	0.109975
RP5-968D22.3	2.74032	0.0134443	0.0370142
RP11-573M3.6	2.74031	0.191995	0.31601
SLC39A12	2.73916	0.0811017	0.161016
RNF125	2.7377	1.65e-07	1.54e-06
RP11-455G16.1	2.73733	0.0550789	0.118436
FCGR2B	2.73434	0.19017	0.313741
RP11-552F3.12	2.73145	0.0141401	0.0385742
FRG2B	2.73064	0.00463205	0.0150593
OR8B6P	2.73019	0.0237463	0.059432
RP11-717D12.1	2.72803	0.159775	0.274437
RP11-141C7.5	2.72766	4.62e-11	7.69e-10
LL0XNC01-116E7.1	2.72765	0.0038906	0.0129614
HIST1H1PS1	2.72688	0.00809129	0.0242477
RP11-696L21.2	2.72677	0.154193	0.266831
AP000525.10	2.72662	0.0100209	0.0289374
CD1E	2.72523	0.000625197	0.00263305
LINC00836	2.72202	0.0648793	0.135065
SUPT3H	2.72065	6.74e-09	7.97e-08
AC013268.5	2.72045	0.00494459	0.01593
RP11-466I1.1	2.72029	0.152681	0.264857
IGHVII-43-1	2.7198	0.15528	0.268327
C1QL2	2.71952	0.00433526	0.0142159
RP11-17A19.1	2.71947	0.0727016	0.147836
SEMA6A	2.71788	2.42e-51	5.09e-49
AC007040.6	2.71661	0.0221047	0.0560027
SLC16A2	2.71628	1.95e-05	0.000120639
GRK1	2.71265	1.35e-05	8.65e-05
AC004449.6	2.7121	0.0511946	0.111455
RP5-967N21.12	2.71185	0.0473598	0.104491
HOXA6	2.71007	1.18e-05	7.65e-05
C15orf56	2.70975	0.00502191	0.016136
ACSBG2	2.70922	0.00657923	0.020281
RP11-982M15.5	2.70921	0.0242738	0.0605613
RP11-710C12.1	2.70871	0.128529	0.231969
PPIAP9	2.7084	0.0553782	0.11896
ADAMTS1	2.70743	8.5e-21	3.84e-19
FRMD6-AS1	2.70602	0.128914	0.232488
PNMA5	2.70404	3.68e-31	3.29e-29
SLC24A5	2.70385	0.146216	0.256187
RP11-755E23.2	2.70385	0.146208	0.256187
CTD-3222D19.9	2.70323	0.0430537	0.0968289
RP11-284P20.2	2.70283	0.141829	0.25054
PLSCR3	2.70266	0.0153626	0.0412844
CBY3	2.70262	0.027495	0.0671028
RP11-613E4.4	2.70223	0.000868454	0.00351316
CADM3	2.70219	0.00287009	0.00998062
RP11-261P13.6	2.70213	0.141927	0.250653
FAM237A	2.69851	0.129977	0.233948
GNAI1	2.69801	3.36e-34	3.46e-32
RP11-1109F11.5	2.69651	0.0511251	0.111322
RP11-124D2.7	2.69513	0.130472	0.234643
RP5-1068H6.6	2.69412	0.0683347	0.140614
TBX1	2.69358	9.81e-10	1.32e-08
RP11-1008C21.2	2.69311	0.0082579	0.0246459
MORC1	2.69308	7.02e-06	4.75e-05
MGP	2.69297	0.0355478	0.0827699
RNU6-481P	2.6923	0.0452631	0.100899
OLIG2	2.69141	0.116692	0.214868
OR13A1	2.69141	0.11668	0.214861
RP11-408A13.1	2.69087	0.00183793	0.00676043
FOXC1	2.69081	2.43e-34	2.52e-32
RP1-313L4.3	2.69064	0.160021	0.274687
LSAMP-AS1	2.69042	0.120886	0.221015
ACADL	2.68928	5.11e-10	7.18e-09
LINC00461	2.68733	2.9e-10	4.23e-09
RP11-359E3.4	2.68531	2.94e-14	7.15e-13
MB21D1	2.68518	0.0661421	0.137179
TMEM148	2.68489	0.0552805	0.118786
RP11-449J21.3	2.68467	9.79e-09	1.13e-07
RP3-388N13.5	2.68432	0.00415085	0.0136904
COL11A1	2.68359	2.01e-27	1.44e-25
RP11-309H21.3	2.68354	0.0233386	0.0586177
ODAM	2.68241	0.12198	0.222564
Z69890.1	2.68195	0.0168112	0.0445183
RP11-548H18.2	2.68167	1.05e-05	6.87e-05
FCGBP	2.67972	0.0207571	0.053128
KLRC4	2.67804	0.127947	0.231163
RP11-211N8.4	2.67789	0.00639944	0.0198226
LINC00235	2.67743	5.05e-08	5.16e-07
RP11-588G21.2	2.67571	0.118788	0.217963
FAM181A	2.67546	0.205139	0.331383
IGLC2	2.67538	0.0355516	0.082772
RNU6ATAC	2.67535	0.128334	0.231697
RP5-977L11.2	2.67444	0.126961	0.229712
RP11-214K3.24	2.67435	0.0168925	0.0447065
RP11-175D17.3	2.67348	1.89e-05	0.000117166
U91328.22	2.6731	0.0237357	0.0594163
NPSR1-AS1	2.67239	0.146472	0.256473
SAMD15	2.67168	1.54e-07	1.45e-06
RP11-527L4.2	2.67141	2.31e-06	1.73e-05
RP1-290F12.3	2.67083	0.1116	0.207571
RP11-466G12.2	2.67063	0.163384	0.279204
RIN1	2.66937	0.000374726	0.001672
AP000295.7	2.66794	0.0203907	0.0523278
2023-09-14	2.66711	0.119943	0.219719
NKAIN3	2.66658	0.00278529	0.00971736
ALX1	2.66654	0.0598905	0.1267
NOX3	2.6655	4.2e-24	2.38e-22
EGR2	2.66454	0.0106671	0.0304969
RP11-227G15.11	2.66425	0.0793777	0.158225
RP11-339B21.12	2.66411	0.0165219	0.0438694
RP11-850A17.1	2.66364	6.68e-05	0.000361135
RP1-85F18.6	2.66317	0.161986	0.277258
APOB	2.66281	0.0132341	0.0365151
RP11-480I12.5	2.66253	0.128631	0.232128
RP11-81A22.4	2.6621	6.52e-08	6.54e-07
Z83851.4	2.66198	0.000107467	0.000553294
PNPLA5	2.6619	0.120649	0.220794
RP11-290L1.4	2.6619	0.120662	0.220802
AC003986.7	2.66125	0.12074	0.220902
RP11-378J18.10	2.66125	0.12074	0.220902
RP11-1136G11.6	2.66125	0.120753	0.22091
MIR3685	2.66123	0.000154719	0.00076508
MIR8075	2.66108	0.120791	0.220938
FBXL21	2.6601	0.0170543	0.0450961
RP13-88F20.1	2.65953	0.162601	0.278105
RP11-27I1.4	2.65916	2.31e-07	2.11e-06
CTA-444M12.2	2.65876	0.00516573	0.0165179
FBN2	2.65785	4.98e-50	1.01e-47
CTD-3148I10.15	2.65659	0.118744	0.21791
CTA-242H14.1	2.65609	0.113519	0.210312
LINC00581	2.65552	0.00442577	0.0144751
AC105342.1	2.65475	0.271716	1
ECEL1P2	2.65475	0.271716	1
FAM124B	2.65475	0.271716	1
PLPPR5	2.65475	0.271716	1
RNA5SP149	2.65475	0.271716	1
RP11-261P13.3	2.65475	0.271716	1
RP11-92F20.1	2.65475	0.271716	1
RP4-697E16.1	2.65475	0.271716	1
IGHV3-32	2.65336	0.000273304	0.00126562
FAM71C	2.65332	0.272081	1
RP11-157L3.4	2.65332	0.272081	1
RP11-737G21.1	2.65332	0.272081	1
RP3-355L5.3	2.65332	0.272081	1
RP3-405J10.5	2.65332	0.272081	1
RP11-502L5.2	2.65178	0.025446	0.0629653
RP11-206H15.2	2.65173	0.152777	0.264992
RP11-230C9.2	2.64998	2.85e-07	2.55e-06
IGHVII-33-1	2.6487	0.00208547	0.0075598
RP11-528B10.5	2.64727	0.021193	0.0540847
AC108142.1	2.64726	4.99e-17	1.61e-15
RP11-379L18.3	2.64659	0.0235027	0.0589287
RN7SL521P	2.64591	0.000880277	0.00355374
BEND2	2.64526	0.150801	0.262334
PLPP3	2.64381	1.1e-07	1.06e-06
PPIAP3	2.64361	0.008235	0.0245908
NDST3	2.64225	0.0558758	0.119871
RP11-266L9.6	2.64213	0.00497416	0.0160122
RIMBP3B	2.63989	0.0775107	0.155307
RP4-561L24.3	2.63952	4.8e-09	5.81e-08
ARPP21	2.63838	0.0207073	0.0530208
CTD-2535L24.2	2.63818	0.162441	0.277883
RP11-173A8.2	2.63673	0.162681	0.27819
RP4-798C17.6	2.63622	0.0105135	0.030153
RP11-1217F2.22	2.63513	0.276671	1
RP11-243J18.2	2.63513	0.276671	1
TBX3	2.63464	0.00909994	0.0267055
AC017035.2	2.63441	0.134321	0.240379
AC020956.3	2.63368	0.277046	1
ART1	2.63368	0.277046	1
LILRA2	2.63368	0.277046	1
RP11-220H4.3	2.63368	0.277046	1
RP11-799P8.1	2.63368	0.277046	1
CFAP77	2.6327	0.00157649	0.00591552
AC111200.2	2.6317	0.284634	1
OR13H1	2.6317	0.284634	1
RP11-575L16.1	2.6317	0.284634	1
RP11-67H24.1	2.6317	0.284634	1
SNORD105B	2.6317	0.284634	1
TDGF1P7	2.6317	0.284634	1
TTLL11-IT1	2.6317	0.284634	1
PRDM11	2.63137	4.52e-18	1.64e-16
CCDC63	2.62985	0.133428	0.239076
RN7SL221P	2.62841	0.121157	0.221374
RP11-496H1.2	2.62814	1.01e-05	6.66e-05
CTD-2630F21.2	2.627	0.10729	0.201334
GAL3ST3	2.62642	0.0323867	0.0766957
ABCA10	2.62482	0.0527705	0.114319
TAS1R3	2.62356	0.00122061	0.00471653
ADGRE4P	2.6223	0.0525749	0.113987
RP11-444E17.6	2.62219	5.92e-05	0.000324776
MIR4632	2.62209	0.231458	1
RNU6-502P	2.62209	0.231458	1
RP11-1099M24.8	2.62209	0.231458	1
RP11-39K24.9	2.62209	0.231458	1
RP4-723E3.1	2.62209	0.231458	1
SYTL5	2.62209	0.231458	1
ASB13	2.62167	2.02e-08	2.21e-07
RP11-214K3.19	2.62161	0.000378497	0.0016872
LBHD1	2.62089	2.86e-05	0.000169723
PALM2	2.62022	0.172054	0.290622
RP11-382H24.2	2.61955	0.00326583	0.0111351
RP11-274G22.1	2.61898	0.00828213	0.0247103
TMEM117	2.61896	2.04e-05	0.000125384
RP5-983L19.2	2.61843	1.71e-08	1.89e-07
CTD-3131K8.3	2.61829	0.00144637	0.00547908
RP11-475I24.8	2.61796	6.64e-05	0.000359398
RP1-309F20.3	2.61661	0.0532726	0.115203
CTC-431G16.2	2.61537	0.170206	0.288253
CYP1A2	2.61475	0.0658524	0.136701
RP11-687M24.3	2.61429	0.00532262	0.0169454
PLAC8L1	2.61306	0.0405551	0.0920972
AC004019.13	2.61272	0.233682	1
FLG	2.61272	0.233682	1
MYH1	2.61272	0.233682	1
RP11-125I23.3	2.61272	0.233682	1
RP11-439A17.9	2.61272	0.233682	1
CCDC121	2.61246	1.41e-11	2.5e-10
NKAIN1	2.61172	2.33e-20	1.01e-18
TXLNG2P	2.61104	0.170959	0.289249
CNR2	2.61058	0.179957	0.301168
SNORD116-2	2.60751	0.00890449	0.0262457
HLA-DRB5	2.60744	0.0406267	0.0922521
STAC	2.6068	0.0615832	0.129563
HOXB-AS3	2.60593	0.000815669	0.00332628
AF241726.3	2.6057	0.174622	0.29418
RP11-739B23.1	2.6054	0.027866	0.0677819
CLUL1	2.60495	5.12e-20	2.15e-18
LL0XNC01-7P3.1	2.60488	5.81e-10	8.07e-09
KIF16B	2.60452	2.19e-05	0.00013366
NKX2-4	2.60266	3.23e-07	2.86e-06
RP11-631N16.4	2.6019	1.27e-13	2.87e-12
AC010132.9	2.60157	0.292391	1
GLT6D1	2.60157	0.292391	1
MIR6806	2.60157	0.292391	1
SNORD93	2.60157	0.292391	1
bP-21201H5.2	2.60157	0.292391	1
CTC-559E9.10	2.60087	0.120623	0.220774
RP11-909N17.3	2.59966	0.0293229	0.070725
CD52	2.5981	0.0640612	0.133755
C19orf84	2.5978	0.0689861	0.141797
ARL9	2.59745	0.00969099	0.0281574
CPNE8	2.59717	0.0226074	0.0571185
RP11-1055B8.10	2.5967	0.00572134	0.01799
MIR3180-1	2.59619	0.0619524	0.130191
C9orf163	2.59562	7.66e-09	9e-08
RP11-15A1.7	2.59484	0.000555326	0.00236824
RP11-360G10.2	2.59356	0.195817	0.320752
HOXC4	2.59301	0.0271296	0.0663802
AC008872.1	2.59295	0.000106372	0.000548468
AC226119.1	2.59232	0.0277617	0.0675901
AC017104.2	2.59124	0.00364253	0.0122332
RP11-814H16.2	2.59072	0.0272797	0.0666887
RP11-709A23.1	2.59028	0.23316	0.365432
AC007040.7	2.58961	0.288555	1
CTC-327F10.4	2.58961	0.288555	1
IGHGP	2.58961	0.288555	1
MIR4754	2.58961	0.288555	1
RP11-66B24.7	2.58961	0.288555	1
RP13-470G3.1	2.58961	0.288555	1
ZNF32OS1	2.5887	0.00716595	0.0218232
APOBEC1	2.58813	0.288952	1
CD300E	2.58813	0.288952	1
CTC-448F2.3	2.58813	0.288952	1
CTC-523E23.11	2.58813	0.288952	1
CTD-2340D6.2	2.58813	0.288952	1
OR1M1	2.58813	0.288952	1
RP11-340B18.1	2.58813	0.288952	1
RAP2B	2.58717	2.48e-14	6.09e-13
CTAGE7	2.58514	0.000259732	0.00120842
TUBB4A	2.58446	7.25e-52	1.57e-49
RP11-278J6.1	2.58353	0.013451	0.037029
POLR3H	2.58182	6.97e-05	0.000374369
PYY2	2.58156	0.00241286	0.00857093
TYR	2.58136	0.00504723	0.0162024
PRKAA2	2.57979	0.000647048	0.00271397
AC011290.4	2.57908	0.00675974	0.0207514
EXD1	2.57898	0.000511779	0.00220282
AGRP	2.57891	0.00451944	0.014745
RP11-56M3.1	2.57793	2.06e-07	1.89e-06
CT45A10	2.57776	0.234437	0.366872
RP11-517O13.3	2.57776	0.234437	0.366872
AF064860.7	2.57776	0.234449	0.366872
RP11-401N16.2	2.57707	0.0758558	0.152795
CTD-2623H2.3	2.57683	0.026461	0.0650424
RP11-636O21.1	2.57652	0.0195565	0.0505118
PPP1R3D	2.57559	3.68e-15	9.88e-14
AL133493.2	2.57556	3.54e-14	8.52e-13
TUBB8P7	2.57503	0.00999238	0.0288806
RP11-712L6.5	2.57316	5.87e-07	4.96e-06
RP11-159D12.3	2.57282	0.000847513	0.00343796
FCER1A	2.57041	0.0012192	0.00471239
RP11-803D5.5	2.56832	0.189822	0.313429
GNA14	2.56783	5.85e-07	4.93e-06
LRMP	2.56723	0.010122	0.0291777
RP11-766N7.3	2.56264	0.0495944	0.108533
RP11-139E19.1	2.56187	1.62e-16	4.97e-15
RP11-414H23.3	2.56186	0.191047	0.314888
CTD-3222D19.8	2.56093	1.71e-08	1.89e-07
MEIS3P1	2.55919	1.21e-08	1.36e-07
AC105402.2	2.55419	0.240756	0.374002
RP11-59H7.4	2.55293	0.0701613	0.143724
RP11-90O23.1	2.5528	0.155356	0.268392
CTD-2313J17.1	2.5528	0.155348	0.268392
RP11-73K9.2	2.55091	2.35e-06	1.76e-05
RP11-56P2.2	2.55077	0.166734	0.283706
RP11-835E18.5	2.5507	0.0773883	0.155123
RP11-752G15.7	2.54977	0.00024067	0.00112823
RP13-204A15.5	2.54956	0.181041	0.302417
RP11-428C19.5	2.54889	0.187912	0.311033
RNU1-36P	2.54848	0.176454	0.29661
RP11-862P13.1	2.54744	0.17666	0.296817
ADAM33	2.54738	3.7e-12	7.02e-11
AC079780.3	2.54703	0.0619335	0.130172
RP11-549K20.1	2.54575	0.188504	0.311847
RP11-56B16.2	2.54487	0.00383189	0.0127965
RP11-384M15.3	2.54015	0.0732122	0.148667
RP11-170K4.2	2.53878	0.147513	0.257907
HPGDS	2.53833	0.0325686	0.0770345
TSHZ3	2.53782	0.00559306	0.0176526
RP11-480I12.4	2.53763	0.0346475	0.0810133
AC139713.1	2.53727	0.000263536	0.00122508
AC064853.3	2.53661	0.0667229	0.138157
RP4-591C20.9	2.53637	2.27e-10	3.37e-09
AC006445.8	2.535	1.88e-08	2.07e-07
SRD5A3	2.53498	7.42e-17	2.35e-15
CXorf24	2.53465	3.79e-15	1.02e-13
ZNF287	2.53438	1.66e-12	3.31e-11
AC091178.1	2.53433	0.145391	0.255161
RP11-346C4.2	2.53388	0.0254576	0.0629808
RP11-422P24.10	2.53351	0.000231224	0.00108836
AP000442.4	2.53107	0.00506281	0.0162411
RP11-148L24.1	2.53081	1.27e-21	6.13e-20
CTA-254O6.1	2.5296	0.0273693	0.0668667
PYCRL	2.5296	0.000211314	0.0010059
RP11-335E6.3	2.52849	0.146332	0.256358
IRGM	2.52778	0.146456	0.256469
RP11-355O1.11	2.52752	1.45e-12	2.92e-11
CTD-2607J13.1	2.5269	0.0756491	0.152469
CHRM5	2.52614	1.06e-07	1.02e-06
RN7SL524P	2.52596	0.0390117	0.0893741
RP11-368I7.2	2.52549	2.96e-08	3.14e-07
SIGLEC22P	2.52418	0.0915975	0.177389
AC074389.9	2.52378	2.53e-05	0.000152452
AC114776.1	2.52358	0.00081659	0.00332954
KLHL35	2.52341	1.02e-11	1.84e-10
RP11-484D2.3	2.52268	0.186031	0.3086
RP11-274M17.3	2.52218	0.150209	0.261534
AC005041.10	2.52185	0.000291626	0.0013393
RP4-758J18.13	2.52069	2.76e-10	4.04e-09
RP11-408A13.3	2.5179	0.0681788	0.140376
RP11-30L15.6	2.51685	0.193966	0.318471
AF064858.10	2.51632	0.157173	0.270756
RP11-502M1.2	2.51632	0.157157	0.270745
RP11-428C19.4	2.51565	0.118692	0.217865
RP11-162A12.3	2.51528	0.147833	0.258384
OTOP3	2.51523	0.00329305	0.0112141
DPYS	2.51476	0.00900046	0.0264779
RP11-1055B8.3	2.51448	9.33e-06	6.18e-05
FOXCUT	2.51414	0.0331429	0.0781334
NR4A3	2.51391	0.000119862	0.000608981
AC073869.5	2.51381	0.000190302	0.000916401
TMEM47	2.51379	2.74e-06	2.02e-05
MPV17L	2.5132	1.99e-05	0.000122797
RP11-286H14.8	2.51289	0.0606655	0.127961
CYB5R2	2.51277	0.0665228	0.137835
RP11-277P12.9	2.51239	0.0270716	0.0662793
CTD-2134P3.2	2.51173	2.23e-06	1.67e-05
CTD-2001C12.1	2.51098	0.0691631	0.142139
RP11-77H9.8	2.51078	0.200813	0.326606
RP3-465N24.5	2.50902	5.93e-07	4.99e-06
MKRN3-AS1	2.50839	1.52e-05	9.63e-05
IGHVII-26-2	2.50771	0.149709	0.26094
LRRC4B	2.5063	8.22e-12	1.51e-10
RP11-192P3.3	2.50627	0.149941	0.26121
AC008850.3	2.50627	0.149948	0.26121
HAPLN4	2.50614	0.196049	0.32098
FGF13-AS1	2.5051	0.163539	0.279433
PAX3	2.50463	0.0277321	0.0675451
RP11-646I6.5	2.50441	3.79e-07	3.31e-06
RP11-474P2.6	2.50423	4.2e-05	0.000239726
RNU6-88P	2.50391	0.045965	0.102111
CASC10	2.50332	1.61e-12	3.22e-11
DGAT2	2.50286	2.74e-08	2.93e-07
RP13-476E20.1	2.50275	0.00353348	0.0119001
CTD-2528A14.5	2.50249	0.159489	0.274099
AC104801.1	2.50228	1.81e-09	2.33e-08
P2RY10	2.50101	0.153727	0.266291
RP11-167P22.2	2.50092	0.185207	0.307564
RP11-1113L8.2	2.50029	0.153842	0.266422
CYP4F23P	2.50027	0.000623633	0.00262686
DCBLD2	2.49994	3.4e-05	0.000198333
CYP17A1	2.49989	0.0847766	0.166773
RP11-87N24.2	2.49936	0.000655745	0.00274506
RP11-536O18.1	2.49878	1.27e-05	8.2e-05
CTD-2516F10.2	2.49807	0.108218	0.202698
HDAC9	2.49789	5.18e-35	5.53e-33
RP11-154C3.1	2.49762	0.0637187	0.133238
GNG11	2.49724	3.84e-07	3.35e-06
RP11-379K17.4	2.49696	3.64e-06	2.61e-05
NUTM2D	2.49632	9.27e-07	7.52e-06
IGHVII-28-1	2.49623	0.244708	0.37889
RBM47	2.49619	1.06e-26	7.31e-25
SNX20	2.49611	0.0998745	0.190286
RP11-61E2.1	2.49596	0.253475	0.389189
RP13-616I3.1	2.49557	0.0026892	0.00941883
PRH1	2.49518	4.49e-05	0.000253784
CMB9-55F22.1	2.49511	1.77e-23	9.69e-22
EPN3	2.49381	4.56e-05	0.000256969
ESRRB	2.49378	2.17e-06	1.64e-05
RP11-305I9.3	2.49356	0.027216	0.0665683
RP11-368I23.4	2.4933	0.177022	0.297205
CTC-351M12.1	2.4929	9.89e-11	1.56e-09
PPP1R3B	2.49278	6.27e-12	1.16e-10
ADGRA1	2.48986	0.00703311	0.0214775
RP11-172H24.4	2.4897	4.97e-09	6e-08
CTD-2302E22.4	2.48922	0.00213259	0.00770847
GGT5	2.48863	0.166428	0.283307
AP002954.4	2.48778	0.187682	0.310744
TMEM213	2.48613	2.04e-05	0.000125443
RP11-848P1.9	2.48552	1.32e-19	5.43e-18
RP11-76K19.4	2.4855	0.0947927	0.182533
RP11-128A6.1	2.48441	6.57e-06	4.49e-05
RP11-864J10.2	2.48439	0.167179	0.284342
CTC-499B15.7	2.48376	0.162771	0.278309
AC114271.2	2.48325	0.0973779	0.18651
CNTN3	2.48169	0.0019438	0.00710934
AC091729.8	2.47944	0.104628	0.197429
RP11-29H23.2	2.47862	0.163659	0.279595
RP3-395M20.9	2.47754	0.207388	0.333992
ASB16	2.47697	3.03e-16	9.07e-15
AC019181.3	2.47587	0.0383806	0.088155
CTC-246B18.8	2.47499	0.000794679	0.00324593
MEFV	2.47396	0.000650512	0.00272644
L1TD1	2.47365	0.208218	0.334883
OR5BA1P	2.47302	0.16924	0.286915
AF146191.4	2.47242	0.000192529	0.000925839
AC112255.1	2.47155	0.0345624	0.0808483
RP11-746P2.3	2.47015	0.00590431	0.0184941
RP11-110I1.12	2.4681	0.0155187	0.0416194
DOK5	2.46734	0.00320127	0.0109526
AC142472.6	2.4655	1.68e-05	0.000105526
RP11-329A14.1	2.46521	0.209902	0.336947
HOXB8	2.46247	1.21e-11	2.17e-10
RP11-382A20.7	2.46083	4.73e-06	3.31e-05
RP11-109N23.6	2.46071	0.010466	0.0300508
RP11-512M8.3	2.46046	9.38e-11	1.49e-09
SGK1	2.4591	2.18e-29	1.75e-27
AC012445.1	2.45813	0.205543	0.331907
RP11-394O4.4	2.45799	0.0288989	0.0698144
IL31	2.45798	0.261965	0.39874
RP11-807H7.1	2.45779	1.94e-16	5.91e-15
LA16c-358B7.4	2.4575	8.23e-05	0.000434908
RP11-694D5.1	2.45731	0.205698	0.332062
RP11-211N8.2	2.45632	2.71e-09	3.41e-08
PSD4	2.45505	4.11e-08	4.25e-07
RP5-1158H2.3	2.4546	0.000970101	0.00386579
RP11-205M20.7	2.45446	0.000200874	0.000962471
RP11-54O7.16	2.45437	8.46e-06	5.65e-05
PRLR	2.45413	0.0761223	0.153199
LA16c-390H2.4	2.4541	0.0780287	0.156108
RP11-787P24.1	2.45358	0.00124849	0.00481287
GPX8	2.4532	3.81e-13	8.22e-12
HOXA5	2.45227	1.54e-09	2.01e-08
AC016734.2	2.45199	0.0184249	0.0480585
TGIF2	2.45092	4.15e-22	2.07e-20
AC074117.13	2.45053	0.13552	0.242058
RP5-894D12.4	2.45023	0.0824134	0.163118
GUCY2D	2.44995	1.17e-06	9.26e-06
RP11-307C12.12	2.44936	0.0307799	0.0736441
RP5-1068E13.3	2.44741	0.000657973	0.00275313
DUX4L9	2.44677	0.00788429	0.0236913
ULK4P2	2.44661	0.25576	0.391764
MARCO	2.4466	0.255787	0.391764
ZFHX4	2.44322	1.49e-12	2.99e-11
RP11-347I19.8	2.4428	4.82e-13	1.03e-11
LMF1	2.44242	0.00101323	0.00401462
CTC-426B10.1	2.44229	2.46e-19	9.9e-18
MT-TC	2.44223	0.0722115	0.147044
AC114730.2	2.4415	0.0756271	0.152445
BCL11B	2.44076	0.0255197	0.0631197
AC007405.8	2.43943	2.24e-06	1.68e-05
ZNF536	2.43817	0.0122418	0.0342295
RP11-22P6.2	2.43812	3.5e-07	3.08e-06
RP11-521B24.3	2.43654	0.00128054	0.00492275
RP5-1174N9.2	2.43608	0.100505	0.191343
SNORD1B	2.43558	0.079725	0.158781
LYZ	2.43556	5.57e-06	3.85e-05
RP3-403A15.1	2.43555	0.111141	0.206897
CRYBB3	2.43551	0.00122281	0.00472237
RP11-467K18.3	2.43528	0.279851	0.418894
RP11-236F9.4	2.43456	0.0751657	0.151736
RP4-798A10.4	2.43445	0.261174	0.397863
ETFB	2.43441	0.000117014	0.000595599
CTD-2066L21.3	2.43432	0.0875734	0.171159
RP11-178L8.9	2.43363	0.0876874	0.171322
RP11-266K4.14	2.43048	0.103582	0.195885
SLC51B	2.42963	0.0179868	0.0471148
RP11-457M11.5	2.42723	2.78e-07	2.5e-06
AC006116.26	2.42607	0.0707134	0.144628
LA16c-60H5.7	2.42602	7.52e-09	8.85e-08
MIR4263	2.42562	0.0719685	0.14671
RP11-473M14.2	2.42254	0.1045	0.197258
RNA5SP532	2.42247	0.00415827	0.01371
SOX8	2.42207	0.0275461	0.0672099
RP11-20J1.1	2.42186	0.00493207	0.015897
RP11-325K2.1	2.42162	0.00107856	0.0042402
RP11-295B17.5	2.42068	6.41e-07	5.36e-06
RP11-472F14.4	2.42005	0.126815	0.229521
RP11-512M8.12	2.41978	3.03e-05	0.00017891
CTTNBP2	2.41857	0.00606728	0.0189405
HSFX1	2.41853	0.0487849	0.107049
RP5-827C21.2	2.4182	0.000148797	0.000737638
FGF5	2.4181	8.92e-15	2.29e-13
CTD-2562J17.6	2.41775	1.26e-06	9.93e-06
DEXI	2.41692	1.45e-20	6.41e-19
RP11-434E6.5	2.41662	0.000112265	0.000574167
RP11-254N18.1	2.4161	0.267653	0.405289
C9orf173	2.41359	3.96e-06	2.82e-05
RP11-222K16.1	2.41321	0.150708	0.262195
AP001412.1	2.41256	0.000158915	0.000783041
NGFR	2.41239	5.44e-07	4.61e-06
RP5-1029F21.3	2.41214	0.104633	0.197429
G0S2	2.41092	0.0994188	0.189522
C12orf50	2.41081	0.03183	0.0756678
PGK1P2	2.41049	0.0033827	0.0114716
SLC35G6	2.4098	0.0156601	0.0419176
PRR22	2.40948	0.000365753	0.0016359
RP11-27M15.1	2.40824	9.84e-12	1.78e-10
RP11-358B23.1	2.40783	0.0253067	0.062671
CTD-2050B12.2	2.40611	0.0387014	0.0887878
RP11-214N9.1	2.40273	3.34e-10	4.83e-09
RP11-757G1.6	2.4027	0.0551945	0.118647
CTD-2547G23.4	2.40217	7.43e-15	1.93e-13
RP11-435F17.3	2.40177	3.17e-06	2.3e-05
RP11-27I1.2	2.40151	0.00490763	0.0158329
IQCG	2.40101	1.42e-12	2.86e-11
RXRA	2.40074	6.32e-09	7.51e-08
RP5-869M20.2	2.40004	2.81e-06	2.06e-05
AC073218.2	2.39969	0.221316	0.350687
CTD-2521M24.4	2.39939	0.0383811	0.088155
AC098795.1	2.39784	0.127131	0.229988
RP11-74D7.3	2.39716	0.142816	0.25185
RP13-204A15.3	2.39379	0.22256	0.352097
RP11-159G9.4	2.39379	0.222548	0.352097
CTD-2649C14.2	2.39187	2.79e-11	4.79e-10
RP1-212G6.7	2.3917	0.00114894	0.00447759
GRM3	2.39113	4.93e-05	0.000275107
RP11-89K21.2	2.39078	0.000537947	0.00230119
AC139100.3	2.39048	1.05e-06	8.39e-06
CTD-3214K23.1	2.39032	0.0379345	0.0873242
ADPRH	2.39003	4.91e-08	5.04e-07
MYH16	2.38819	0.00213783	0.00772438
RP11-613E4.5	2.38789	0.0230217	0.0579476
RP4-669K10.8	2.38659	0.000570073	0.00242554
RP11-156L14.1	2.38511	0.213995	0.341702
GS1-124K5.13	2.38311	0.103255	0.195359
IGHV1-24	2.38309	0.113771	0.210649
RP11-806L2.2	2.38305	9.86e-05	0.000512215
S100A10	2.38196	0.00115835	0.00450918
EBF2	2.38129	0.0262069	0.0645321
MAGEH1	2.38111	2.28e-12	4.46e-11
DLGAP1	2.38091	1.37e-08	1.53e-07
VSIG10L	2.3799	0.0056343	0.0177625
MIR3677	2.37898	0.0827307	0.163641
AC005614.3	2.37892	0.096821	0.185666
RP1-137H15.2	2.37863	0.103071	0.195045
SYT3	2.37861	0.00315632	0.0108175
RP11-360N9.3	2.37828	0.190787	1
RP11-313P18.1	2.37723	0.187989	1
2023-09-10	2.37722	0.00346593	0.0117138
AC092798.3	2.37667	0.191097	1
RP4-781K5.6	2.37667	0.191087	1
RP11-1035H13.2	2.37656	0.27686	1
MTUS1	2.37616	3.41e-19	1.37e-17
RP11-815N9.2	2.37597	0.0105428	0.0302307
LRRK1	2.37584	1.37e-09	1.8e-08
CTD-2012K14.5	2.37482	0.0105404	0.030227
RP11-54O7.2	2.37443	0.219459	1
RP1-18D14.4	2.3734	0.216428	1
RP11-551A11.1	2.37272	0.219801	1
OR7E12P	2.37227	0.216692	1
RP11-401L13.5	2.37215	0.0118177	0.0332444
RP11-697N18.3	2.37204	0.0440637	0.0986848
RP11-70F11.8	2.37191	0.277934	1
RP11-1109F11.3	2.37162	8.16e-05	0.000431521
PLXNA4	2.37122	0.00751535	0.0227376
RP11-326C3.11	2.37093	0.00296269	0.0102513
PIGM	2.36815	9.7e-18	3.39e-16
CTD-2227E11.1	2.36805	3.88e-07	3.38e-06
GNRH2	2.36771	0.015005	0.0404668
RP4-537K23.4	2.36762	0.0851516	0.16738
C19orf81	2.36751	0.00106996	0.00421413
ZNF781	2.36725	0.000120605	0.000611974
FOXD4L3	2.36719	6.06e-07	5.09e-06
RP11-164A7.1	2.36718	2.9e-09	3.63e-08
RP11-298I3.1	2.36522	0.000301807	0.00138035
AC005754.7	2.36391	0.184149	1
RP11-1379J22.2	2.36168	0.000882073	0.00355996
DSC1	2.36161	0.278759	1
RP1-128M12.3	2.36121	0.0136263	0.0374263
SNORD116-7	2.3604	0.194297	1
RP11-1055B8.4	2.36002	1.28e-13	2.9e-12
AC113331.9	2.35918	0.185033	1
RASSF8	2.35905	3.72e-05	0.000214821
NME5	2.35869	1.02e-06	8.2e-06
bP-2171C21.4	2.35858	0.064552	0.134514
APC2	2.358	1.73e-14	4.31e-13
GS1-279B7.1	2.35797	0.194795	1
RN7SKP160	2.35787	0.27968	1
OSR2	2.35772	5.8e-13	1.23e-11
RP11-382H24.3	2.35722	0.000609679	0.00257316
RP11-90C4.1	2.35638	0.0910664	0.176643
RP11-57A19.7	2.35579	1.09e-07	1.05e-06
RP11-90E9.1	2.35569	0.230727	1
AF213884.2	2.35519	0.0172631	0.0455544
RP11-403I13.8	2.35469	4.75e-06	3.32e-05
CTB-118N6.2	2.35459	0.220377	1
AC006116.13	2.35451	0.230986	1
RP11-611D20.2	2.35394	0.022308	0.0564428
RP11-385D13.3	2.35311	0.00814572	0.0243792
ZMAT1	2.35298	0.0201089	0.0517257
OIT3	2.35285	0.192804	1
CTC-425F1.2	2.35251	0.000950521	0.00379757
TAC1	2.3519	0.186479	1
AC011330.5	2.3519	0.186469	1
AC092667.2	2.35134	0.0284693	0.0690196
RP5-1073O3.2	2.35124	0.193119	1
CHMP1B2P	2.35122	0.0177501	0.0466047
CTD-2555A7.3	2.35022	0.0967425	0.185541
RP1-90J20.7	2.34963	2.6e-13	5.68e-12
SOST	2.34921	0.0478616	0.105447
GAS8-AS1	2.34851	5.19e-05	0.000287648
RP11-737F9.1	2.34809	0.0546105	0.117601
CRYGN	2.34765	0.101008	0.192076
RP3-406P24.4	2.34716	0.187405	1
SMIM2	2.3466	0.283947	1
RP11-791G16.2	2.34584	0.000496091	0.00214362
P2RX3	2.34577	0.00116281	0.00452593
AC069213.1	2.34516	2.59e-05	0.00015546
RNU6-377P	2.34495	0.225779	1
APBA2	2.34476	6.87e-06	4.67e-05
GJB3	2.34468	0.238004	1
S100A9	2.34455	0.00179402	0.00661908
RP4-738P15.1	2.34383	0.0245528	0.0611421
XXbac-BPG249D20.9	2.34377	0.28463	1
HAL	2.34309	0.0948903	0.18267
RP11-667K14.3	2.34279	0.0011302	0.00441755
MSX1	2.34256	2.57e-06	1.9e-05
RP11-158H5.7	2.3417	4.81e-11	7.98e-10
RP11-94B19.7	2.34161	0.195013	1
DSG3	2.34161	0.195023	1
RP11-264J4.8	2.34161	0.195023	1
[truncated: 28,753 more rows]

## Sheet: 2.NE and SMARCA4 exp. scRNAseq 
SMARCA4	NE_spearman	RPM tumor
0.430251	0.646906	RPM1
0.232257	0.39977	RPM1
-1	0.17189	RPM1
0.314918	0.506651	RPM1
0.413819	0.601218	RPM1
0.467541	0.50976	RPM1
0.347557	0.51334	RPM1
0.181301	0.503029	RPM1
0.361558	0.523267	RPM1
0.364689	0.643456	RPM1
0.365118	0.495143	RPM1
0.456318	0.482936	RPM1
0.374941	0.491176	RPM1
0.459488	0.547634	RPM1
0.583161	0.366346	RPM1
-1	0.327794	RPM1
0.397148	-0.3139	RPM1
0.489276	0.631549	RPM1
-1	0.253344	RPM1
0.503382	0.603705	RPM1
0.347826	0.411717	RPM1
0.436559	0.36034	RPM1
0.467931	0.517177	RPM1
0.272114	0.519092	RPM1
0.172771	0.533138	RPM1
0.398868	0.690405	RPM1
0.399627	0.712744	RPM1
0.571513	0.320077	RPM1
0.469356	0.706089	RPM1
0.396763	0.552714	RPM1
0.56518	0.47621	RPM1
0.487412	0.684671	RPM1
-1	0.297824	RPM1
0.183805	0.231168	RPM1
0.50288	0.578665	RPM1
-1	0.597942	RPM1
0.42748	0.499354	RPM1
0.622185	0.36133	RPM1
0.239489	0.481579	RPM1
0.534987	0.562676	RPM1
0.513833	0.69667	RPM1
0.452097	0.661355	RPM1
-1	-0.256969	RPM1
0.439529	0.635941	RPM1
0.583163	0.549734	RPM1
0.474874	0.647014	RPM1
-1	0.586918	RPM1
0.516323	0.522345	RPM1
0.450201	0.423391	RPM1
0.49489	0.513118	RPM1
0.492812	0.541426	RPM1
0.571668	0.408558	RPM1
0.342031	0.544326	RPM1
0.217977	-0.160425	RPM1
0.514326	0.530174	RPM1
0.291885	0.516099	RPM1
0.459641	0.623815	RPM1
0.496475	0.510238	RPM1
0.552389	0.593832	RPM1
0.374577	0.5238	RPM1
0.42298	0.490152	RPM1
0.482235	0.691983	RPM1
0.240058	0.598985	RPM1
0.305369	0.473239	RPM1
0.611354	0.456302	RPM1
0.441964	0.347991	RPM1
0.359135	0.206294	RPM1
0.512945	0.542086	RPM1
0.293752	0.5793	RPM1
0.253334	0.462353	RPM1
0.472195	0.646496	RPM1
0.430402	0.593179	RPM1
0.44663	0.67536	RPM1
0.575543	0.396066	RPM1
0.511188	0.641758	RPM1
-1	0.314355	RPM1
0.504968	0.35763	RPM1
0.455708	0.527638	RPM1
-1	0.325844	RPM1
0.452883	0.62159	RPM1
0.24781	0.593983	RPM1
-1	0.208055	RPM1
0.31992	0.617337	RPM1
0.388154	0.55318	RPM1
0.4891	0.428834	RPM1
0.553364	0.520608	RPM1
-1	0.133645	RPM1
-1	0.375989	RPM1
0.622911	0.340603	RPM1
0.558521	0.552902	RPM1
0.370401	0.315293	RPM1
0.308748	0.63646	RPM1
0.568317	0.64996	RPM1
-1	0.152059	RPM1
0.0775029	0.152274	RPM1
0.539821	0.395714	RPM1
0.462093	0.655333	RPM1
0.151709	0.635313	RPM1
0.642881	0.203031	RPM1
0.308576	0.551776	RPM1
0.511629	0.479686	RPM1
0.359969	0.427898	RPM1
0.442337	0.608592	RPM1
0.294021	0.601572	RPM1
0.292329	0.36363	RPM1
0.492166	0.52464	RPM1
0.301789	0.576661	RPM1
-1	0.259521	RPM1
0.37439	0.628494	RPM1
0.529535	0.625208	RPM1
0.528538	0.515828	RPM1
0.374768	0.56455	RPM1
0.736626	0.433817	RPM1
0.573894	0.559011	RPM1
0.416986	0.49106	RPM1
0.413527	0.597974	RPM1
0.541384	0.505283	RPM1
-1	-0.0671135	RPM1
0.558385	0.44674	RPM1
-1	0.481608	RPM1
0.578644	0.390099	RPM1
0.240654	0.539259	RPM1
0.270198	0.598618	RPM1
0.0254546	0.499295	RPM1
-1	0.183141	RPM1
0.516793	0.618674	RPM1
0.568008	0.276477	RPM1
0.617588	0.307935	RPM1
0.42367	-0.322287	RPM1
-1	0.429884	RPM1
0.319905	0.538071	RPM1
0.48903	0.604005	RPM1
-1	-0.31597	RPM1
0.489399	0.459055	RPM1
0.34005	0.492544	RPM1
-1	0.298991	RPM1
0.590334	0.613825	RPM1
0.549362	0.499195	RPM1
-1	0.200178	RPM1
0.400952	0.600176	RPM1
-1	0.608471	RPM1
0.495435	0.619042	RPM1
0.484002	0.463828	RPM1
0.326439	0.48698	RPM1
-1	0.393857	RPM1
0.446428	0.40808	RPM1
-1	0.342024	RPM1
0.536322	0.656603	RPM1
0.165318	0.399484	RPM1
0.428929	0.14361	RPM1
0.466843	0.579127	RPM1
0.395632	0.562033	RPM1
0.483645	0.570162	RPM1
0.470016	0.415671	RPM1
-1	0.242255	RPM1
0.511794	0.576215	RPM1
0.433245	0.614198	RPM1
0.374197	0.476624	RPM1
0.488881	0.301876	RPM1
0.488263	0.528778	RPM1
0.417301	0.511893	RPM1
0.49055	0.68895	RPM1
0.553478	0.606478	RPM1
0.252979	0.506251	RPM1
0.119982	0.568281	RPM1
0.676971	0.281893	RPM1
-1	NA	RPM1
-1	0.101471	RPM1
0.513755	0.369184	RPM1
0.740958	0.341193	RPM1
0.526938	0.691184	RPM1
0.484315	0.61414	RPM1
0.0426533	0.648195	RPM1
0.3135	0.517528	RPM1
0.262016	0.109754	RPM1
0.31069	0.463947	RPM1
0.460354	0.499138	RPM1
0.357482	0.607834	RPM1
0.240865	0.525887	RPM1
0.35033	0.712051	RPM1
-1	0.358521	RPM1
0.276185	0.596938	RPM1
0.395639	-0.396778	RPM1
0.432113	0.598127	RPM1
0.399626	-0.143558	RPM1
-1	0.427809	RPM1
0.570414	0.539775	RPM1
-1	0.251697	RPM1
0.572707	0.544446	RPM1
0.470404	0.635126	RPM1
0.156091	-0.469269	RPM1
0.406888	0.64732	RPM1
0.530674	0.623461	RPM1
0.654288	0.318372	RPM1
0.437133	0.587276	RPM1
-1	0.192867	RPM1
0.431318	0.473776	RPM1
0.232652	0.559655	RPM1
0.41336	0.655526	RPM1
0.456402	0.550277	RPM1
0.397503	0.311007	RPM1
0.405495	0.543797	RPM1
0.439064	0.327445	RPM1
0.377315	0.68746	RPM1
0.324408	0.437545	RPM1
0.420953	0.62661	RPM1
0.529588	0.227086	RPM1
0.590708	0.444537	RPM1
-1	0.484668	RPM1
0.05413	0.620158	RPM1
0.486914	0.635511	RPM1
0.471237	0.556219	RPM1
0.32408	0.564755	RPM1
0.484646	0.618416	RPM1
0.397041	0.569435	RPM1
0.490738	0.294672	RPM1
0.657397	0.379488	RPM1
0.467136	0.394944	RPM1
0.269226	0.578512	RPM1
0.398028	0.477004	RPM1
0.700109	0.183141	RPM1
0.467177	0.505721	RPM1
0.463676	0.525637	RPM1
0.479396	0.538481	RPM1
0.417008	0.542446	RPM1
0.54207	0.497439	RPM1
0.355695	0.58047	RPM1
0.505741	0.408514	RPM1
0.458635	0.645689	RPM1
0.381336	0.506518	RPM1
0.668088	0.388898	RPM1
-1	-0.0901199	RPM1
-1	0.231875	RPM1
0.323988	0.545124	RPM1
0.232344	0.638217	RPM1
0.442726	0.446348	RPM1
0.493461	0.561179	RPM1
0.670021	0.218797	RPM1
0.661375	0.466866	RPM1
0.399563	0.5708	RPM1
-1	0.342059	RPM1
0.269089	0.510613	RPM1
0.424248	0.639724	RPM1
0.428613	0.602859	RPM1
-1	0.342743	RPM1
0.686625	-0.0890949	RPM1
0.385892	0.490428	RPM1
-1	0.312749	RPM1
0.34015	0.54813	RPM1
0.581067	0.231761	RPM1
0.437904	0.609449	RPM1
0.397717	0.57224	RPM1
0.492884	0.595067	RPM1
0.432894	0.291488	RPM1
0.530383	0.702948	RPM1
0.402113	0.545815	RPM1
0.376591	0.711784	RPM1
0.604715	0.377289	RPM1
0.511209	0.428533	RPM1
0.548433	0.589489	RPM1
0.488628	0.502106	RPM1
0.395203	0.444354	RPM1
0.597407	0.6107	RPM1
-1	0.138609	RPM1
0.46768	0.566715	RPM1
0.552766	0.605297	RPM1
0.478206	0.720191	RPM1
0.471454	0.57155	RPM1
-1	0.150703	RPM1
0.367351	0.520082	RPM1
0.487314	0.499815	RPM1
0.208489	0.519036	RPM1
0.479772	0.452893	RPM1
0.54837	0.280465	RPM1
0.431365	0.655495	RPM1
-1	0.28865	RPM1
0.409697	0.675222	RPM1
0.451539	0.442921	RPM1
0.387998	0.305689	RPM1
0.58452	0.407253	RPM1
-1	-0.352751	RPM1
0.406372	0.418425	RPM1
0.56021	0.445714	RPM1
0.309955	0.532103	RPM1
0.524173	0.569241	RPM1
-1	0.224555	RPM1
0.567274	0.150401	RPM1
-1	0.244109	RPM1
0.356583	0.553659	RPM1
-1	0.622152	RPM1
0.409243	0.530937	RPM1
0.337047	0.531084	RPM1
0.46428	0.670548	RPM1
0.349588	0.594536	RPM1
-1	0.466107	RPM1
0.326832	0.674655	RPM1
0.255041	0.44322	RPM1
-1	0.223972	RPM1
0.417739	0.572173	RPM1
0.420703	0.514347	RPM1
0.560275	0.351703	RPM1
0.394572	0.648245	RPM1
0.550718	0.481868	RPM1
0.230697	0.152862	RPM1
-1	0.230174	RPM1
0.375309	0.503586	RPM1
0.431461	0.629667	RPM1
0.773951	0.183141	RPM1
0.232048	0.60913	RPM1
0.344957	0.518003	RPM1
0.367966	0.628319	RPM1
0.457879	0.354134	RPM1
0.483283	0.486891	RPM1
0.141401	0.595789	RPM1
0.483158	0.514226	RPM1
0.407974	0.468392	RPM1
0.373452	0.410514	RPM1
0.326759	0.51586	RPM1
0.428487	0.610057	RPM1
0.528614	0.491888	RPM1
0.894208	0.311625	RPM1
0.455275	0.657978	RPM1
0.543023	0.495997	RPM1
0.501403	0.62199	RPM1
0.573664	0.609245	RPM1
0.452916	0.550849	RPM1
0.321533	0.451511	RPM1
0.392905	0.557471	RPM1
0.639014	0.610753	RPM1
0.405828	0.698675	RPM1
0.264405	0.595846	RPM1
0.319491	0.606349	RPM1
0.352665	0.54434	RPM1
0.424921	0.54019	RPM1
-1	-0.471038	RPM1
0.563355	0.527434	RPM1
0.211993	0.231361	RPM1
0.612783	0.357901	RPM1
0.519016	0.526595	RPM1
0.448751	0.613607	RPM1
0.458327	0.534277	RPM1
-1	0.550765	RPM1
0.321467	0.576336	RPM1
0.480071	0.537777	RPM1
0.469171	0.648301	RPM1
0.401734	0.448841	RPM1
0.444113	0.510247	RPM1
0.599328	0.649185	RPM1
-1	0.237569	RPM1
0.474835	0.506607	RPM1
0.153289	0.525141	RPM1
-1	0.62825	RPM1
0.426478	0.403729	RPM1
0.418649	0.439574	RPM1
0.271243	0.646195	RPM1
0.450236	0.502178	RPM1
0.477338	0.491578	RPM1
0.419781	0.62454	RPM1
0.416997	0.597296	RPM1
0.633804	0.443053	RPM1
0.323735	0.484097	RPM1
0.427651	0.536965	RPM1
0.526759	0.602942	RPM1
0.308177	0.659592	RPM1
0.490542	0.65379	RPM1
0.474894	0.681606	RPM1
0.404235	0.508385	RPM1
0.256618	0.473365	RPM1
0.333694	0.372175	RPM1
0.371683	0.427237	RPM1
0.292415	0.511466	RPM1
0.487182	0.61479	RPM1
0.481311	0.427682	RPM1
0.532258	0.556954	RPM1
0.496214	0.63099	RPM1
0.304339	0.592612	RPM1
-1	0.332349	RPM1
0.815385	0.261684	RPM1
0.522799	0.571212	RPM1
0.527912	0.373041	RPM1
0.337618	0.441697	RPM1
-1	0.138304	RPM1
0.274557	0.301757	RPM1
0.502721	0.457807	RPM1
0.49567	0.674842	RPM1
0.380634	0.569638	RPM1
0.440809	0.668882	RPM1
0.515861	0.555747	RPM1
0.475126	0.680644	RPM1
0.107886	0.525091	RPM1
0.172249	0.404244	RPM1
0.483615	0.546748	RPM1
-1	-0.166207	RPM1
0.535452	0.627425	RPM1
0.560831	0.586333	RPM1
0.0796673	0.613247	RPM1
-1	0.513693	RPM1
0.472052	0.641444	RPM1
0.217038	0.520114	RPM1
-1	0.239957	RPM1
0.359047	0.3077	RPM1
0.313566	0.512115	RPM1
-1	0.242957	RPM1
0.25084	0.566844	RPM1
0.273035	0.490771	RPM1
0.423959	0.448448	RPM1
0.283641	-0.33861	RPM1
-1	0.206734	RPM1
0.464523	0.583018	RPM1
0.756775	0.408539	RPM1
-0.0494593	0.553246	RPM1
0.456519	0.59334	RPM1
0.427235	0.479438	RPM1
-1	0.229528	RPM1
0.193144	0.531784	RPM1
0.506902	0.605152	RPM1
0.461149	0.609428	RPM1
0.544239	0.428652	RPM1
0.36892	0.638211	RPM1
0.500436	0.610402	RPM1
0.475557	0.642734	RPM1
-1	0.592817	RPM1
0.476127	0.56448	RPM1
0.660004	0.222225	RPM1
0.40349	-0.0668633	RPM1
0.255985	0.360519	RPM1
0.513794	0.588701	RPM1
0.569077	0.509319	RPM1
0.484755	0.639301	RPM1
-1	0.436205	RPM1
0.303125	0.510746	RPM1
0.320024	0.524333	RPM1
0.409802	-0.227812	RPM1
0.674582	0.337081	RPM1
0.492642	0.553138	RPM1
0.512984	0.669871	RPM1
0.415742	0.586325	RPM1
-1	0.323358	RPM1
0.389939	0.640832	RPM1
0.406338	0.616654	RPM1
0.160772	0.0526758	RPM1
0.408946	0.537202	RPM1
-1	0.323888	RPM1
0.406241	0.567204	RPM1
0.306472	0.529869	RPM1
0.489166	0.527592	RPM1
0.121093	0.595859	RPM1
-1	0.280719	RPM1
0.499615	0.491698	RPM1
0.485733	0.649235	RPM1
0.437133	0.384672	RPM1
0.474179	0.54737	RPM1
-1	0.464454	RPM1
0.326601	0.685511	RPM1
0.46773	0.536417	RPM1
-1	0.489841	RPM1
0.452905	0.475722	RPM1
-1	0.278342	RPM1
0.43466	0.631508	RPM1
0.690005	0.0318257	RPM1
-1	0.14006	RPM1
0.526394	0.491251	RPM1
-1	0.365716	RPM1
0.577645	0.0851052	RPM1
0.119691	0.508116	RPM1
0.452148	0.527919	RPM1
0.403212	0.653766	RPM1
0.35704	0.552921	RPM1
-1	0.645954	RPM1
0.666481	0.413171	RPM1
0.0376284	-0.443759	RPM1
-1	0.405267	RPM1
0.475713	0.500846	RPM1
0.191928	0.528582	RPM1
0.543296	0.630127	RPM1
0.394669	0.511726	RPM1
0.217015	0.479133	RPM1
-1	0.295167	RPM1
0.144541	0.604325	RPM1
0.313193	0.706237	RPM1
0.478259	0.47577	RPM1
0.0845626	0.503409	RPM1
0.414509	0.694153	RPM1
0.514849	0.659841	RPM1
0.436035	0.548955	RPM1
0.447628	0.546289	RPM1
0.510624	0.609798	RPM1
0.365571	0.613599	RPM1
0.526962	0.516378	RPM1
0.494313	0.632551	RPM1
0.492364	0.57574	RPM1
0.520079	0.66413	RPM1
0.497186	0.67315	RPM1
0.536903	0.65766	RPM1
0.486086	0.660656	RPM1
0.327241	0.435038	RPM1
0.586587	0.548014	RPM1
0.180042	0.513112	RPM1
0.42234	0.495232	RPM1
0.695611	0.315851	RPM1
0.575421	0.595383	RPM1
0.53538	0.637282	RPM1
0.478041	0.634636	RPM1
0.525877	0.257047	RPM1
0.5319	0.645294	RPM1
0.456102	0.629822	RPM1
0.330483	0.386077	RPM1
-1	0.209985	RPM1
0.456061	0.60708	RPM1
0.4491	0.672453	RPM1
0.433592	0.559726	RPM1
0.178994	0.446949	RPM1
0.405673	0.512788	RPM1
-1	0.389574	RPM1
0.431005	0.586874	RPM1
0.451864	0.607009	RPM1
0.44605	0.627712	RPM1
0.523026	0.671244	RPM1
0.184861	0.532477	RPM1
0.403529	0.50863	RPM1
-1	NA	RPM1
-1	0.357065	RPM1
0.232562	0.604496	RPM1
0.350876	0.476405	RPM1
0.364389	0.547284	RPM1
0.326155	0.584662	RPM1
-1	0.590799	RPM1
0.156566	0.607923	RPM1
0.525832	0.349942	RPM1
0.500899	0.720721	RPM1
0.307788	0.130702	RPM1
0.38601	0.409992	RPM1
0.448388	0.496669	RPM1
0.433392	0.686731	RPM1
-1	NA	RPM1
0.480203	0.715216	RPM1
-1	0.407701	RPM1
-1	-0.166207	RPM1
0.438178	0.50479	RPM1
0.706085	0.558692	RPM1
0.46624	0.671692	RPM1
0.48868	0.632638	RPM1
0.523187	0.656694	RPM1
0.49402	0.602581	RPM1
0.407051	0.637414	RPM1
0.476313	0.675595	RPM1
0.484961	0.643729	RPM1
0.231894	0.512695	RPM1
0.47426	0.660762	RPM1
0.303102	0.472321	RPM1
0.666652	0.520618	RPM1
0.354131	0.281711	RPM1
0.284715	0.600051	RPM1
0.498862	0.658428	RPM1
0.263579	0.463359	RPM1
-1	NA	RPM1
0.543607	0.56196	RPM1
0.505726	0.586539	RPM1
0.471097	0.699402	RPM1
0.452936	0.690258	RPM1
0.300369	-0.431166	RPM1
0.55085	0.585432	RPM1
-1	0.176813	RPM1
0.500397	0.480913	RPM1
-1	0.571747	RPM1
0.422423	0.572844	RPM1
-1	0.505751	RPM1
0.33098	0.633007	RPM1
0.451634	0.664165	RPM1
-1	0.404147	RPM1
0.444699	0.625998	RPM1
0.567015	0.341194	RPM1
-1	0.304887	RPM1
0.529604	0.499943	RPM1
-1	0.485013	RPM1
0.294123	0.584397	RPM1
0.497451	0.686783	RPM1
0.355635	0.621186	RPM1
0.492602	0.560904	RPM1
-1	0.207172	RPM1
0.377367	0.406972	RPM1
-1	0.0583576	RPM1
0.466178	0.488153	RPM1
0.416281	-0.279776	RPM1
0.528569	0.255622	RPM1
0.37243	0.372489	RPM1
0.278849	0.463974	RPM1
0.461808	0.668038	RPM1
0.56474	0.292693	RPM1
0.323569	0.395621	RPM1
0.468179	0.547497	RPM1
0.401194	0.531638	RPM1
0.447547	0.515261	RPM1
0.330076	0.562102	RPM1
0.509758	0.685973	RPM1
0.382396	0.602772	RPM1
0.246289	0.632181	RPM1
0.434601	0.533026	RPM1
0.303399	0.311913	RPM1
0.440192	0.510719	RPM1
0.503259	0.608065	RPM1
0.423785	0.535621	RPM1
0.441592	0.402452	RPM1
0.425739	0.600805	RPM1
-1	0.312216	RPM1
0.78713	0.329948	RPM1
0.610067	0.506073	RPM1
0.591562	0.556733	RPM1
-1	0.227597	RPM1
-1	0.339657	RPM1
0.571774	0.42033	RPM1
-1	NA	RPM1
0.26578	0.15899	RPM1
-1	0.261111	RPM1
0.420134	0.544608	RPM1
0.287366	0.449785	RPM1
0.81105	0.248619	RPM1
0.520542	0.346436	RPM1
0.423096	0.66865	RPM1
-1	0.323216	RPM1
-1	0.212176	RPM1
0.268726	0.495246	RPM1
0.326875	0.40609	RPM1
0.143769	0.508017	RPM1
0.555895	0.560728	RPM1
0.519419	0.677929	RPM1
0.612416	0.522542	RPM1
0.166314	0.418641	RPM1
0.722889	0.227333	RPM1
0.487994	0.468874	RPM1
0.454337	0.575271	RPM1
0.46061	0.633648	RPM1
-1	0.290861	RPM1
-1	0.477613	RPM1
0.587412	0.628583	RPM1
0.51022	0.576302	RPM1
0.481076	0.635707	RPM1
0.437632	0.479621	RPM1
0.45182	0.636822	RPM1
0.483702	0.622594	RPM1
0.372629	0.630166	RPM1
0.510632	0.623168	RPM1
0.491245	0.570899	RPM1
0.393389	0.647644	RPM1
0.350696	0.5694	RPM1
0.479916	0.6076	RPM1
0.375146	0.487852	RPM1
0.409212	0.609932	RPM1
-1	0.303299	RPM1
-1	0.137914	RPM1
0.52745	0.593936	RPM1
0.363722	0.583786	RPM1
0.535107	0.52378	RPM1
0.255037	0.59994	RPM1
0.484764	0.644667	RPM1
0.492203	0.611235	RPM1
0.329279	0.386287	RPM1
0.453214	0.59214	RPM1
0.324581	0.472398	RPM1
0.530066	0.53347	RPM1
0.487352	0.399899	RPM1
-1	0.510137	RPM1
0.259691	0.413634	RPM1
0.582358	0.605698	RPM1
0.588156	0.656556	RPM1
0.176269	0.477703	RPM1
0.49447	0.725336	RPM1
0.304069	0.715429	RPM1
0.380609	0.512571	RPM1
0.61862	0.310248	RPM1
-1	0.307878	RPM1
0.545772	0.439289	RPM1
0.38893	0.476158	RPM1
0.368055	0.486513	RPM1
-1	0.285064	RPM1
0.50762	0.467166	RPM1
0.449423	0.536406	RPM1
0.518315	0.441952	RPM1
-1	0.350414	RPM1
0.461897	0.609298	RPM1
0.490967	0.544085	RPM1
0.0644552	0.573336	RPM1
0.48378	0.730705	RPM1
0.562706	0.342774	RPM1
0.569031	0.702431	RPM1
0.555344	0.524215	RPM1
-1	0.226695	RPM1
-1	0.483107	RPM1
0.500295	0.495103	RPM1
0.0845749	0.551765	RPM1
-1	0.183141	RPM1
0.546659	0.508647	RPM1
0.513664	0.583592	RPM1
0.497818	0.639153	RPM1
0.51752	0.52849	RPM1
0.500659	0.572884	RPM1
0.42399	0.657981	RPM1
0.43964	0.531027	RPM1
0.581045	0.670201	RPM1
0.108302	0.494094	RPM1
0.522627	0.570101	RPM1
-1	0.311761	RPM1
0.383782	0.150018	RPM1
-1	0.128694	RPM1
0.275127	0.38709	RPM1
-1	0.3669	RPM1
0.297583	0.336033	RPM1
-1	0.153442	RPM1
0.512985	0.745615	RPM1
0.276462	0.617226	RPM1
0.399279	0.523519	RPM1
-1	-0.290354	RPM1
0.413591	0.460159	RPM1
0.471799	0.528732	RPM1
0.420988	0.679843	RPM1
-1	0.32614	RPM1
0.25036	-0.336906	RPM1
0.324238	0.521417	RPM1
0.535802	0.540684	RPM1
0.322295	0.627482	RPM1
0.567275	0.323684	RPM1
0.557315	0.511635	RPM1
-1	0.461102	RPM1
0.499515	0.679117	RPM1
0.38754	0.371456	RPM1
0.543434	0.671419	RPM1
0.414313	0.538824	RPM1
-1	0.150144	RPM1
-1	0.550127	RPM1
0.484657	0.538891	RPM1
0.231225	0.530238	RPM1
0.214414	-0.234708	RPM1
0.406566	0.595486	RPM1
-1	0.30438	RPM1
0.170506	0.432407	RPM1
0.443445	0.467715	RPM1
0.43543	0.545404	RPM1
-0.0794828	0.418067	RPM1
0.408154	0.613026	RPM1
0.536951	0.70283	RPM1
-1	0.399598	RPM1
0.481981	0.61534	RPM1
0.59145	0.364417	RPM1
0.43059	0.3362	RPM1
-1	0.495328	RPM1
0.451943	0.472186	RPM1
-1	0.276804	RPM1
0.383249	0.599936	RPM1
0.468339	0.599691	RPM1
0.493376	0.221708	RPM1
0.407352	0.468721	RPM1
0.137645	0.469158	RPM1
0.319732	0.523026	RPM1
0.780579	0.173278	RPM1
0.151055	0.506833	RPM1
0.571461	0.542704	RPM1
-1	0.268013	RPM1
0.372546	0.742139	RPM1
0.55982	0.538804	RPM1
0.470258	0.500177	RPM1
0.490866	0.551271	RPM1
0.271383	0.624737	RPM1
0.489014	0.673954	RPM1
-1	-0.326213	RPM1
-1	0.312968	RPM1
0.441661	0.675454	RPM1
0.364155	0.601832	RPM1
0.464589	0.351864	RPM1
0.455679	-0.18958	RPM1
0.493633	0.715719	RPM1
0.396262	0.577324	RPM1
0.221839	0.498567	RPM1
0.456531	0.553307	RPM1
0.510247	0.539234	RPM1
-1	0.337207	RPM1
0.544399	0.33156	RPM1
0.51412	0.18001	RPM1
0.489266	0.582252	RPM1
0.580627	0.379261	RPM1
0.564174	0.547494	RPM1
0.437569	0.558596	RPM1
0.554126	0.682728	RPM1
0.404366	0.257554	RPM1
0.374675	0.543655	RPM1
0.411446	0.615017	RPM1
0.352316	0.555178	RPM1
0.52048	0.649861	RPM1
0.231009	0.585057	RPM1
0.287955	0.562352	RPM1
0.505118	0.647433	RPM1
-1	0.0880624	RPM1
0.535475	0.661434	RPM1
-1	0.316884	RPM1
0.455011	0.441583	RPM1
0.488125	0.620493	RPM1
0.491847	0.54349	RPM1
-1	0.189578	RPM1
0.406871	0.448107	RPM1
-1	0.29181	RPM1
0.679173	0.232445	RPM1
-1	0.123813	RPM1
0.477981	0.656582	RPM1
-1	0.332804	RPM1
-1	0.205713	RPM1
-1	0.546351	RPM1
0.427167	-0.447429	RPM1
0.388295	0.568411	RPM1
0.483136	0.568585	RPM1
0.166747	-0.0735598	RPM1
0.54012	0.564595	RPM1
-1	0.173693	RPM1
0.626213	0.23352	RPM1
0.395584	0.401731	RPM1
0.460007	0.53617	RPM1
0.283575	0.500872	RPM1
0.497586	0.613372	RPM1
0.422577	0.646441	RPM1
0.5477	0.551944	RPM1
0.524793	0.56389	RPM1
0.526147	0.660571	RPM1
0.732172	0.186703	RPM1
-1	-0.173314	RPM1
0.425591	-0.291329	RPM1
0.401467	0.60987	RPM1
0.318905	0.587384	RPM1
0.72431	0.216745	RPM1
0.633383	0.0693585	RPM1
0.413485	0.516426	RPM1
0.399006	0.33165	RPM1
0.546719	0.527982	RPM1
0.325215	0.482114	RPM1
0.328927	0.606089	RPM1
0.540835	0.583686	RPM1
0.431063	0.5311	RPM1
0.240928	0.626229	RPM1
0.379424	0.560828	RPM1
0.0466093	0.588146	RPM1
0.116152	0.585969	RPM1
0.395484	0.619382	RPM1
0.431803	0.675211	RPM1
-1	-0.153061	RPM1
0.337423	0.485423	RPM1
0.317997	0.518247	RPM1
0.471219	0.540764	RPM1
-1	0.37267	RPM1
0.194849	0.590901	RPM1
0.419952	0.658838	RPM1
0.475227	0.606555	RPM1
-1	0.398167	RPM1
-1	0.129633	RPM1
0.479277	0.721106	RPM1
0.499815	0.648275	RPM1
0.455448	0.541669	RPM1
0.361196	0.463106	RPM1
0.490067	0.645544	RPM1
-1	0.116759	RPM1
-1	0.338173	RPM1
0.309587	0.548476	RPM1
-1	0.242434	RPM1
0.490162	0.390492	RPM1
0.74711	NA	RPM1
0.883163	0.266205	RPM1
0.496728	0.655499	RPM1
0.493642	0.595051	RPM1
0.290953	0.389309	RPM1
0.150339	0.502098	RPM1
0.545972	0.686023	RPM1
0.701577	0.244755	RPM1
0.489684	-0.198936	RPM1
-1	0.114943	RPM1
0.236607	0.605374	RPM1
0.394219	0.538242	RPM1
0.448744	0.517214	RPM1
0.243181	0.709774	RPM1
-1	0.591297	RPM1
0.542249	0.29171	RPM1
-1	0.185581	RPM1
0.315961	0.675252	RPM1
0.291912	0.302679	RPM1
0.492827	0.57424	RPM1
0.489065	0.704996	RPM1
-1	0.113844	RPM1
0.34738	0.635859	RPM1
0.442637	0.614395	RPM1
-1	0.493806	RPM1
0.480364	0.667799	RPM1
0.439238	0.338819	RPM1
0.600745	0.408969	RPM1
0.501755	0.678338	RPM1
0.489467	0.585421	RPM1
0.323508	0.555608	RPM1
0.480555	0.549313	RPM1
0.447525	0.621882	RPM1
0.270915	0.465416	RPM1
-1	0.415062	RPM1
0.317856	0.338317	RPM1
0.415046	0.601655	RPM1
0.442996	0.649151	RPM1
0.39141	0.559219	RPM1
-1	0.103946	RPM1
0.458706	0.608551	RPM1
-1	0.518798	RPM1
0.471873	0.305303	RPM1
0.493105	0.474462	RPM1
0.423405	0.697159	RPM1
0.421819	0.47212	RPM1
0.464355	0.658657	RPM1
-1	0.411138	RPM1
0.420381	0.248236	RPM1
-1	NA	RPM1
0.277723	0.428543	RPM1
0.456422	0.627349	RPM1
0.249096	0.542175	RPM1
0.539189	0.466416	RPM1
0.618364	0.190912	RPM1
-1	0.331783	RPM1
-1	-0.0970528	RPM1
0.332985	-0.378623	RPM1
0.31541	0.614107	RPM1
0.317164	-0.313827	RPM1
-1	0.526682	RPM1
-1	0.149633	RPM1
0.557096	0.603602	RPM1
0.498054	0.631818	RPM1
-1	0.281159	RPM1
0.158485	0.541601	RPM1
0.44974	-0.192889	RPM1
0.481867	0.603699	RPM1
0.480094	0.515352	RPM1
0.256395	0.361511	RPM1
0.424886	0.537592	RPM1
0.451137	0.501241	RPM1
0.447395	0.547371	RPM1
-1	0.317737	RPM1
-0.0338178	-0.472505	RPM1
0.5587	0.395724	RPM1
0.274534	0.470124	RPM1
0.515942	0.482616	RPM1
0.452327	0.540482	RPM1
-1	0.411139	RPM1
0.445463	0.407343	RPM1
0.311284	0.697224	RPM1
0.498538	0.706123	RPM1
0.48057	0.610928	RPM1
0.414959	0.172128	RPM1
0.180476	0.549916	RPM1
0.378558	0.646407	RPM1
0.528501	0.561948	RPM1
0.481589	0.614952	RPM1
0.222941	0.650678	RPM1
0.0191084	0.622722	RPM1
-1	0.357969	RPM1
0.555164	0.71937	RPM1
0.539913	0.627801	RPM1
0.094955	-0.552034	RPM1
0.448809	0.610973	RPM1
0.140563	0.429087	RPM1
0.412288	0.559779	RPM1
0.434015	0.611163	RPM1
0.311828	0.694853	RPM1
0.4881	0.693627	RPM1
0.387646	0.698142	RPM1
0.468236	0.684937	RPM1
0.550827	0.440429	RPM1
0.493684	0.633028	RPM1
0.442799	0.424576	RPM1
0.536225	0.686426	RPM1
-1	0.113844	RPM1
0.333125	0.639338	RPM1
0.656909	0.266916	RPM1
0.453254	0.607528	RPM1
0.583043	0.21049	RPM1
0.522727	0.64223	RPM1
0.383217	0.614213	RPM1
0.483814	0.648807	RPM1
0.372907	0.503864	RPM1
-1	0.286067	RPM1
0.432155	0.641506	RPM1
0.584492	0.42778	RPM1
0.269954	-0.286818	RPM1
0.512775	0.488427	RPM1
0.45226	0.249674	RPM1
0.542624	0.500143	RPM1
0.504198	0.605235	RPM1
0.623759	0.203482	RPM1
0.555137	0.493479	RPM1
0.538249	0.458391	RPM1
0.47785	0.437971	RPM1
0.477709	0.586291	RPM1
0.354463	0.586108	RPM1
0.425318	0.493956	RPM1
0.287072	0.638668	RPM1
-1	0.220302	RPM1
0.501083	0.614703	RPM1
0.444526	0.578774	RPM1
0.48983	0.588901	RPM1
0.719425	0.381812	RPM1
0.230443	0.0767739	RPM1
-1	NA	RPM1
0.584288	0.476408	RPM1
0.519883	0.537341	RPM1
0.443707	0.101008	RPM1
0.37329	0.540231	RPM1
0.492229	0.571055	RPM1
-1	0.428306	RPM1
-1	0.2989	RPM1
0.737134	0.366936	RPM1
0.549589	0.481171	RPM1
-1	-0.357218	RPM1
0.494938	0.246798	RPM1
0.438465	0.639525	RPM1
0.486768	0.573889	RPM1
0.586767	0.536878	RPM1
0.518805	0.559224	RPM1
0.400735	0.543309	RPM1
0.387312	0.456504	RPM1
0.421715	0.470731	RPM1
0.262192	0.525483	RPM1
0.496586	0.615266	RPM1
0.315887	0.396033	RPM1
0.458216	0.397999	RPM1
0.570634	0.413912	RPM1
0.358937	-0.171652	RPM1
0.507007	0.486301	RPM1
0.442717	0.561236	RPM1
0.29237	0.584468	RPM1
0.414703	0.568008	RPM1
0.401327	0.529026	RPM1
0.437118	0.541516	RPM1
0.384062	0.637052	RPM1
0.533307	0.570384	RPM1
0.0886861	0.557682	RPM1
0.324191	0.534668	RPM1
0.422045	0.488629	RPM1
0.483581	0.488722	RPM1
-1	0.361609	RPM1
0.455449	0.630916	RPM1
0.290033	0.560548	RPM1
0.405316	0.650344	RPM1
0.337459	0.596593	RPM1
0.63609	0.183141	RPM1
0.230019	0.500332	RPM1
-1	0.163888	RPM1
0.488984	0.563081	RPM1
0.341627	0.480783	RPM1
0.565329	0.516157	RPM1
0.651862	0.24705	RPM1
0.471053	0.462972	RPM1
0.22322	0.483838	RPM1
0.327492	0.455459	RPM1
0.291001	0.538661	RPM1
0.512433	0.699419	RPM1
0.458096	0.563064	RPM1
0.492827	0.497497	RPM1
0.46596	0.62725	RPM1
0.50288	0.595716	RPM1
0.433056	0.509917	RPM1
0.419721	0.562392	RPM1
0.400912	0.639167	RPM1
0.746409	0.331812	RPM1
0.343097	0.36904	RPM1
0.550625	0.593063	RPM1
0.468749	0.242893	RPM1
0.436544	0.572703	RPM1
0.213639	0.541599	RPM1
0.415381	0.599394	RPM1
0.746886	0.226981	RPM1
0.495553	0.637822	RPM1
0.42689	0.594506	RPM1
0.311764	0.587188	RPM1
0.509233	0.452289	RPM1
-1	0.168292	RPM1
0.50803	0.63977	RPM1
0.334039	0.619436	RPM1
0.320015	0.611812	RPM1
0.374775	0.560653	RPM1
0.395161	0.626454	RPM1
0.570248	0.572368	RPM1
0.428531	0.536029	RPM1
0.377427	0.486494	RPM1
0.464682	0.655426	RPM1
0.460822	0.659696	RPM1
0.418043	0.503957	RPM1
0.473991	0.52015	RPM1
0.760004	0.198032	RPM1
0.49501	0.513492	RPM1
0.334944	0.581324	RPM1
0.491734	0.612152	RPM1
0.447497	0.487794	RPM1
-1	0.169847	RPM1
0.535872	0.686921	RPM1
0.173363	0.517702	RPM1
0.512347	0.46624	RPM1
0.390809	0.557004	RPM1
0.515311	0.693036	RPM1
-1	0.307391	RPM1
-1	0.305225	RPM1
0.410372	0.45597	RPM1
0.591029	0.511443	RPM1
0.510996	0.540895	RPM1
0.295106	0.452889	RPM1
0.480349	0.662802	RPM1
0.454988	0.406372	RPM1
0.662725	0.178686	RPM1
0.514339	0.659713	RPM1
0.429874	0.583074	RPM1
0.268834	0.503258	RPM1
0.230868	-0.577294	RPM1
-1	0.0205773	RPM1
0.416632	0.379305	RPM1
0.292933	-0.26689	RPM1
-1	-0.252559	RPM1
0.539569	0.615563	RPM1
0.603799	0.510985	RPM1
-1	0.101732	RPM1
0.361923	0.442958	RPM1
0.363025	0.583184	RPM1
0.397283	0.615842	RPM1
0.43821	0.592385	RPM1
0.353472	0.666395	RPM1
0.41493	0.506288	RPM1
0.342811	0.572036	RPM1
0.477506	0.672484	RPM1
0.55397	0.536621	RPM1
0.278135	0.482876	RPM1
-1	0.377124	RPM1
0.454657	0.611775	RPM1
0.440183	0.581339	RPM1
0.506839	0.554499	RPM1
0.48264	0.679353	RPM1
-1	0.41637	RPM1
0.497963	0.462027	RPM1
0.400886	0.27527	RPM1
-1	0.0904555	RPM1
0.363697	0.429173	RPM1
0.488995	0.644079	RPM1
-1	-0.104979	RPM1
0.382276	0.666161	RPM1
0.556758	0.627743	RPM1
0.51739	0.504804	RPM1
0.29876	0.548709	RPM1
0.246711	0.473897	RPM1
0.453911	0.387936	RPM1
0.332685	0.64763	RPM1
0.404143	0.391258	RPM1
-1	NA	RPM1
0.492969	0.527278	RPM1
0.356624	0.679761	RPM1
0.346327	0.509112	RPM1
0.479277	0.570283	RPM1
0.811447	0.251996	RPM1
0.479278	0.654617	RPM1
0.284297	0.568729	RPM1
0.215563	0.528816	RPM1
0.467944	0.538349	RPM1
0.436713	0.508604	RPM1
0.0965787	0.5768	RPM1
-1	0.351021	RPM1
0.532662	0.59478	RPM1
0.670502	0.161003	RPM1
-1	0.372163	RPM1
0.385032	0.0867467	RPM1
-1	0.166071	RPM1
0.460428	0.545038	RPM1
0.439294	0.511549	RPM1
-1	0.159173	RPM1
0.483021	0.640772	RPM1
0.505172	0.507514	RPM1
0.543166	0.345336	RPM1
0.56986	0.474616	RPM1
0.273203	0.492932	RPM1
0.410263	0.51357	RPM1
0.370033	0.453845	RPM1
-1	0.329268	RPM1
0.491837	0.712207	RPM1
0.314415	0.542489	RPM1
0.48633	0.714112	RPM1
0.458219	0.440469	RPM1
0.421908	0.374324	RPM1
0.440316	0.569469	RPM1
-1	0.0423095	RPM1
-1	0.288711	RPM1
-1	0.444375	RPM1
0.578402	0.316669	RPM1
0.544936	0.668873	RPM1
0.428874	0.612947	RPM1
0.426291	0.453141	RPM1
0.471798	0.63485	RPM1
0.323298	0.557968	RPM1
0.223858	0.623759	RPM1
0.404299	0.388313	RPM1
0.435873	0.469557	RPM1
0.390711	-0.324301	RPM1
0.198276	0.553886	RPM1
0.500155	0.687999	RPM1
0.520076	0.649629	RPM1
-1	0.532775	RPM1
-1	0.480815	RPM1
0.671034	-0.274601	RPM1
-1	0.607182	RPM1
0.153246	0.633413	RPM1
0.545275	0.547271	RPM1
0.427204	0.316128	RPM1
0.474208	0.594431	RPM1
0.482736	0.679176	RPM1
0.114275	0.530038	RPM1
-1	-0.210177	RPM1
0.589898	0.323012	RPM1
0.381376	0.562558	RPM1
0.453839	0.561073	RPM1
0.544992	0.207365	RPM1
-1	0.21284	RPM1
0.297389	0.598174	RPM1
0.0469545	0.4153	RPM1
0.434015	0.617705	RPM1
0.445585	0.461548	RPM1
0.384381	0.563333	RPM1
0.349461	0.570792	RPM1
0.505164	0.602368	RPM1
0.494132	0.631116	RPM1
0.521266	0.46707	RPM1
0.382802	0.576025	RPM1
0.551882	0.612265	RPM1
0.357993	0.524899	RPM1
-1	0.224555	RPM1
0.456812	0.582304	RPM1
0.460298	0.529571	RPM1
0.402454	0.456278	RPM1
0.417209	0.641008	RPM1
0.312487	0.465754	RPM1
0.57675	0.68967	RPM1
0.241602	0.548919	RPM1
-1	-0.145388	RPM1
0.356538	0.60251	RPM1
0.546305	-0.245232	RPM1
0.52553	0.555913	RPM1
0.308409	0.599585	RPM1
0.372037	0.41849	RPM1
0.479374	0.524839	RPM1
0.33205	0.728427	RPM1
0.382839	-0.311473	RPM1
0.407613	0.566715	RPM1
0.564477	0.628323	RPM1
0.543629	0.739002	RPM1
-1	0.214467	RPM1
0.141016	0.599121	RPM1
-1	0.485853	RPM1
0.538602	0.38974	RPM1
-1	0.256587	RPM1
0.401979	0.411104	RPM1
0.589782	0.37726	RPM1
0.368143	0.508741	RPM1
0.247528	0.551951	RPM1
0.415839	0.034052	RPM1
0.545864	0.306139	RPM1
0.156686	0.555538	RPM1
0.564481	0.361348	RPM1
0.397882	0.495477	RPM1
0.442146	-0.199565	RPM1
0.441899	0.549398	RPM1
0.122782	0.538849	RPM1
0.41321	0.548453	RPM1
0.42519	0.599957	RPM1
0.489496	0.538086	RPM1
0.171588	0.612192	RPM1
0.451558	0.569785	RPM1
0.271741	0.569905	RPM1
0.191539	-0.144578	RPM1
-1	0.105044	RPM1
0.471934	0.605349	RPM1
0.158324	0.457681	RPM1
0.512501	0.514733	RPM1
0.392193	0.648349	RPM1
0.335162	0.385707	RPM1
-1	0.00629594	RPM1
0.187447	0.586736	RPM1
0.401883	0.623224	RPM1
0.557882	0.211121	RPM1
0.597498	0.602303	RPM1
0.741113	0.423515	RPM1
-1	0.495007	RPM1
0.504569	0.485427	RPM1
0.673025	0.560531	RPM1
0.456626	0.596512	RPM1
0.48668	0.493877	RPM1
-1	-0.111419	RPM1
0.319177	0.443884	RPM1
0.554789	0.559617	RPM1
-1	0.329077	RPM1
-1	0.403945	RPM1
0.344278	0.616465	RPM1
0.490578	0.659232	RPM1
0.512247	0.459703	RPM1
0.324831	0.548451	RPM1
0.301097	0.428118	RPM1
0.536203	0.674716	RPM1
0.406764	0.514087	RPM1
0.484865	0.588018	RPM1
0.215964	0.658358	RPM1
0.401774	0.570077	RPM1
0.546409	0.624136	RPM1
0.445975	0.522703	RPM1
-1	-0.242189	RPM1
0.396247	0.675917	RPM1
0.626112	0.138839	RPM1
0.428771	0.648704	RPM1
0.40542	0.639558	RPM1
0.0924017	0.565008	RPM1
0.444021	0.653649	RPM1
0.539431	0.500284	RPM1
-1	0.282101	RPM1
0.465696	0.332115	RPM1
0.414921	0.292606	RPM1
-1	0.296975	RPM1
0.5916	0.476341	RPM1
0.363744	-0.215387	RPM1
0.459355	0.5804	RPM1
0.457438	0.517681	RPM1
0.488843	0.48477	RPM1
-1	0.390433	RPM1
0.432436	0.561536	RPM1
0.396331	0.605519	RPM1
0.379227	0.602577	RPM1
0.387547	0.549919	RPM1
0.612535	0.402279	RPM1
-1	NA	RPM1
0.35248	0.609892	RPM1
0.308858	0.444954	RPM1
-1	0.229251	RPM1
0.562203	0.639118	RPM1
0.407137	0.626311	RPM1
0.783208	0.183141	RPM1
0.536904	0.651332	RPM1
0.642068	0.335948	RPM1
-1	0.452818	RPM1
0.596848	0.133377	RPM1
0.434987	0.312757	RPM1
-1	0.484175	RPM1
0.512069	0.627513	RPM1
0.412227	0.369607	RPM1
0.422475	0.426216	RPM1
0.314733	0.365399	RPM1
0.381008	0.568198	RPM1
0.558743	0.677705	RPM1
0.362344	0.572321	RPM1
0.505261	0.627009	RPM1
-1	-0.563471	RPM1
0.533614	0.680315	RPM1
0.494524	0.335693	RPM1
0.510539	0.41372	RPM1
0.311911	0.477391	RPM1
0.275896	0.416074	RPM1
0.579717	0.325059	RPM1
0.458492	0.635176	RPM1
0.464185	0.646982	RPM1
0.257048	0.512856	RPM1
0.461264	0.343515	RPM1
-1	-0.477475	RPM1
0.724605	0.222542	RPM1
0.30812	0.398921	RPM1
0.299412	0.433759	RPM1
0.516951	0.391237	RPM1
0.49257	0.662137	RPM1
0.52873	0.572589	RPM1
-1	0.26402	RPM1
0.476581	0.441288	RPM1
0.55178	0.658759	RPM1
0.3382	0.589317	RPM1
0.503611	0.368901	RPM1
0.477858	0.659277	RPM1
0.404038	0.501894	RPM1
0.495065	0.584005	RPM1
-1	0.183141	RPM1
0.426563	0.549193	RPM1
-1	0.229972	RPM1
0.429885	0.503722	RPM1
0.418399	0.593682	RPM1
-1	0.168292	RPM1
0.487955	0.265458	RPM1
0.419271	0.613494	RPM1
0.442061	0.667334	RPM1
0.479904	0.509601	RPM1
0.26326	0.489343	RPM1
-1	-0.0722416	RPM1
-1	0.356631	RPM1
0.297001	0.47784	RPM1
0.298267	0.562943	RPM1
-1	0.50178	RPM1
0.235365	0.197928	RPM1
0.447231	0.565892	RPM1
-1	0.243411	RPM1
0.471094	0.275315	RPM1
0.424639	0.576895	RPM1
0.340692	0.56002	RPM1
0.472679	0.666675	RPM1
0.436386	0.669425	RPM1
0.543498	0.593989	RPM1
0.410157	0.517234	RPM1
0.504396	0.471133	RPM1
-1	0.342769	RPM1
0.262161	0.450304	RPM1
0.284237	0.57092	RPM1
0.408571	0.613496	RPM1
0.352244	0.544838	RPM1
0.438402	0.557689	RPM1
-1	0.316857	RPM1
0.376345	0.398215	RPM1
0.459273	0.61378	RPM1
0.406588	0.572956	RPM1
0.43129	0.695239	RPM1
0.532744	0.563659	RPM1
0.524312	0.142543	RPM1
-1	0.173278	RPM1
0.45031	0.463162	RPM1
0.568095	0.607432	RPM1
0.301266	0.277843	RPM1
0.193392	0.4859	RPM1
0.440184	0.706248	RPM1
-1	0.128694	RPM1
0.586681	0.337321	RPM1
0.394989	0.545371	RPM1
-1	0.594048	RPM1
0.405455	0.57862	RPM1
0.541283	0.327072	RPM1
0.650084	0.222102	RPM1
0.50867	0.647416	RPM1
-1	0.546265	RPM1
0.432878	0.555232	RPM1
0.531916	0.308454	RPM1
0.52674	0.598724	RPM1
0.222668	0.554455	RPM1
0.467679	0.624601	RPM1
0.374836	0.368822	RPM1
0.347828	0.63992	RPM1
0.216362	0.622159	RPM1
0.431628	0.664827	RPM1
-1	NA	RPM1
-1	0.301494	RPM1
0.514427	0.455874	RPM1
0.294635	0.428631	RPM1
-1	0.571231	RPM1
0.469543	0.657016	RPM1
0.419386	0.661278	RPM1
0.423295	0.616046	RPM1
0.326108	0.571376	RPM1
-1	0.298688	RPM1
0.480128	0.523153	RPM1
0.56084	0.60823	RPM1
-1	0.55064	RPM1
0.490912	0.68393	RPM1
0.547988	0.685753	RPM1
0.518166	0.448041	RPM1
0.436682	0.437124	RPM1
0.530183	0.622692	RPM1
-1	0.282496	RPM1
0.263357	0.609611	RPM1
0.358885	0.554147	RPM1
0.243371	0.428558	RPM1
0.474691	0.558875	RPM1
0.492357	0.549646	RPM1
0.622305	0.370987	RPM1
0.481655	0.533681	RPM1
0.472293	0.540718	RPM1
0.287326	0.56457	RPM1
0.415022	0.540058	RPM1
-1	0.540074	RPM1
0.506931	0.570004	RPM1
0.219457	0.501861	RPM1
0.205308	0.577077	RPM1
0.466168	0.617084	RPM1
0.297544	0.593532	RPM1
0.694409	0.293511	RPM1
0.445958	0.691296	RPM1
0.432825	0.639523	RPM1
0.448738	0.588744	RPM1
0.59379	0.473085	RPM1
0.395373	0.481203	RPM1
0.34498	0.585091	RPM1
0.430373	0.62407	RPM1
0.59243	0.583058	RPM1
0.674666	0.375855	RPM1
0.558446	0.314622	RPM1
-1	0.0212173	RPM1
0.484156	0.600259	RPM1
0.148279	0.606463	RPM1
0.391258	0.627003	RPM1
0.645028	0.356758	RPM1
0.542414	0.4706	RPM1
0.567787	0.229858	RPM1
0.396147	0.517405	RPM1
0.362161	-0.136917	RPM1
0.46387	0.47	RPM1
0.487191	0.605434	RPM1
0.518483	0.499621	RPM1
0.324299	0.637539	RPM1
0.434862	0.47072	RPM1
0.368765	0.442659	RPM1
0.388694	0.580452	RPM1
0.217516	0.51928	RPM1
0.497471	0.610899	RPM1
0.363946	0.521254	RPM1
-1	0.304322	RPM1
0.543379	0.633839	RPM1
-1	0.274632	RPM1
0.383268	-0.412926	RPM1
0.447753	0.710194	RPM1
0.355262	0.513596	RPM1
-1	0.216074	RPM1
0.487864	0.727151	RPM1
-1	0.179452	RPM1
0.478422	0.586712	RPM1
0.239114	0.541754	RPM1
0.607637	0.113844	RPM1
0.21099	0.328666	RPM1
0.40968	0.479805	RPM1
0.410785	0.612683	RPM1
0.491743	0.614792	RPM1
0.220514	0.514406	RPM1
-1	0.202703	RPM1
0.535728	0.415447	RPM1
0.322062	0.615264	RPM1
0.429607	0.544436	RPM1
0.373511	0.44355	RPM1
0.490933	0.597591	RPM1
0.460261	0.492777	RPM1
0.57287	-0.119772	RPM1
0.190365	0.387969	RPM1
0.534773	0.550035	RPM1
0.235344	0.532123	RPM1
0.347682	0.513169	RPM1
0.244803	0.456248	RPM1
0.284814	0.626363	RPM1
0.506012	0.588163	RPM1
0.4342	0.661453	RPM1
0.388736	0.577806	RPM1
0.802517	0.16174	RPM1
0.514392	0.654345	RPM1
-1	0.329506	RPM1
0.19507	-0.373614	RPM1
-1	0.240466	RPM1
-1	0.29774	RPM1
0.342584	0.50121	RPM1
0.375412	0.470835	RPM1
0.411713	0.587694	RPM1
-1	0.1964	RPM1
0.499699	0.558866	RPM1
0.575287	0.484746	RPM1
0.489298	0.681299	RPM1
0.359654	0.556918	RPM1
-1	0.252099	RPM1
0.518749	0.493233	RPM1
0.106062	0.523131	RPM1
0.362989	0.505143	RPM1
0.503649	0.708708	RPM1
0.392643	0.677936	RPM1
0.295052	0.581949	RPM1
0.305967	0.220566	RPM1
0.497722	0.568519	RPM1
0.496922	0.374261	RPM1
-0.0433126	0.295753	RPM1
0.52645	-0.114837	RPM1
0.520973	0.449049	RPM1
0.346993	0.448636	RPM1
0.389807	0.670019	RPM1
0.487067	0.572823	RPM1
0.576651	0.446157	RPM1
0.493522	0.528725	RPM1
0.534061	0.586416	RPM1
-1	0.314636	RPM1
0.661247	-0.210178	RPM1
0.735454	0.153258	RPM1
0.486983	0.635914	RPM1
0.404466	0.591918	RPM1
0.483803	0.606378	RPM1
-1	0.490098	RPM1
-1	0.313819	RPM1
0.551778	0.70279	RPM1
0.411012	0.241956	RPM1
0.505048	0.664007	RPM1
0.45534	0.54558	RPM1
0.435753	0.686511	RPM1
0.190839	-0.228279	RPM1
0.432839	0.667139	RPM1
0.239455	-0.190198	RPM1
0.336962	0.555007	RPM1
0.287244	0.466893	RPM1
-1	0.543271	RPM1
0.355191	0.702251	RPM1
0.31386	-0.449689	RPM1
0.526319	0.440386	RPM1
0.50628	0.719997	RPM1
0.473559	0.624488	RPM1
0.316397	0.575951	RPM1
0.383553	0.52766	RPM1
0.703164	-0.166206	RPM1
0.544631	0.630391	RPM1
0.453539	0.571984	RPM1
-1	0.279952	RPM1
0.450481	0.422957	RPM1
0.595593	0.386664	RPM1
0.382121	0.396832	RPM1
0.462221	0.479894	RPM1
0.428228	0.571552	RPM1
0.53256	0.535433	RPM1
0.537911	0.43305	RPM1
0.558589	0.650047	RPM1
0.335945	0.555154	RPM1
0.340748	0.564564	RPM1
0.423292	0.561692	RPM1
0.491691	0.525578	RPM1
0.254353	-0.28773	RPM1
0.447625	0.361651	RPM1
0.299179	0.513654	RPM1
-1	0.0383137	RPM1
0.394878	0.617849	RPM1
0.314458	0.518221	RPM1
0.478734	0.555788	RPM1
0.441172	0.665648	RPM1
0.486596	0.640508	RPM1
0.465885	0.593069	RPM1
0.516857	0.503356	RPM1
0.483434	0.575923	RPM1
0.649218	0.301439	RPM1
0.252126	0.476117	RPM1
0.505202	0.589573	RPM1
0.527133	0.650636	RPM1
0.502449	0.531854	RPM1
0.496535	0.604515	RPM1
0.427766	0.625275	RPM1
0.511187	0.64115	RPM1
0.109164	0.577806	RPM1
0.416768	0.173486	RPM1
-1	0.31034	RPM1
0.424589	0.408726	RPM1
0.355109	0.614291	RPM1
-1	0.164627	RPM1
-1	0.158367	RPM1
0.555133	0.54149	RPM1
0.495239	0.639044	RPM1
0.400856	0.581213	RPM1
0.338141	0.437964	RPM1
0.593108	0.329538	RPM1
-1	0.333617	RPM1
-1	0.0374451	RPM1
0.516418	0.687644	RPM1
0.626231	0.285421	RPM1
-1	0.248856	RPM1
0.328034	0.506974	RPM1
0.32737	0.630343	RPM1
0.545188	0.663598	RPM1
-1	0.324335	RPM1
0.366345	0.356038	RPM1
0.353152	0.517529	RPM1
0.256878	0.521288	RPM1
0.574143	0.595462	RPM1
0.377313	0.749562	RPM1
0.414831	0.654724	RPM1
0.51366	0.47493	RPM1
0.456168	0.549063	RPM1
0.117731	0.588442	RPM1
0.471027	0.635819	RPM1
0.380918	0.539606	RPM1
0.404938	0.663758	RPM1
0.481328	0.696067	RPM1
-1	0.44276	RPM1
0.502763	0.536757	RPM1
0.408029	0.503987	RPM1
-1	0.408594	RPM1
0.357523	0.57351	RPM1
0.45051	0.451274	RPM1
0.372465	0.62333	RPM1
0.344743	0.627224	RPM1
-0.0418533	0.535684	RPM1
0.450815	0.462712	RPM1
0.557486	0.621849	RPM1
0.490169	0.562461	RPM1
-1	0.134779	RPM1
0.174638	0.480506	RPM1
0.364667	0.665521	RPM1
0.19354	0.676885	RPM1
0.222071	0.506523	RPM1
0.476831	0.684959	RPM1
0.288815	-0.12791	RPM1
-1	0.476046	RPM1
0.549654	0.550121	RPM1
0.569231	0.629074	RPM1
0.199037	-0.555451	RPM1
-1	0.331626	RPM1
-1	0.249842	RPM1
0.542204	0.507495	RPM1
0.266517	0.629178	RPM1
0.109947	0.54494	RPM1
0.427006	0.50597	RPM1
0.515151	0.516045	RPM1
-1	0.245105	RPM1
0.39024	0.596272	RPM1
-1	0.496017	RPM1
0.193463	0.602177	RPM1
0.194523	0.530153	RPM1
0.561985	0.512311	RPM1
0.481087	0.641493	RPM1
-1	0.164798	RPM1
0.469868	0.479122	RPM1
0.315775	0.316225	RPM1
0.49366	0.606559	RPM1
-1	0.0565812	RPM1
0.146344	0.538636	RPM1
0.181562	0.538929	RPM1
0.460926	0.510143	RPM1
-1	0.32616	RPM1
0.378705	0.534132	RPM1
0.461812	0.323017	RPM1
0.385888	0.458234	RPM1
-1	0.571029	RPM1
0.558298	0.0956132	RPM1
0.682881	0.357443	RPM1
0.427638	0.57312	RPM1
0.526568	0.618568	RPM1
-1	NA	RPM1
0.663497	0.259471	RPM1
0.469169	0.643648	RPM1
0.515304	0.379364	RPM1
-1	0.313866	RPM1
0.43938	0.513138	RPM1
-1	0.242187	RPM1
0.51073	0.318001	RPM1
0.583612	0.703015	RPM1
0.579005	0.423992	RPM1
0.521843	0.614139	RPM1
0.471144	0.602341	RPM1
0.25786	0.510826	RPM1
0.447548	0.375785	RPM1
-1	0.506957	RPM1
0.185014	0.612737	RPM1
0.482947	0.60985	RPM1
0.688558	0.103946	RPM1
-0.00275362	-0.481353	RPM1
0.589045	0.63626	RPM1
0.598428	0.598602	RPM1
0.393588	0.457992	RPM1
0.528797	0.53125	RPM1
0.464137	0.661061	RPM1
-1	0.443746	RPM1
-1	0.476762	RPM1
0.433725	0.548651	RPM1
0.499564	0.555907	RPM1
0.508906	0.40878	RPM1
0.681295	0.279895	RPM1
0.366928	0.544724	RPM1
0.486487	0.552499	RPM1
-1	0.462761	RPM1
-1	0.388138	RPM1
-1	0.529493	RPM1
0.351095	0.461837	RPM1
-1	0.113844	RPM1
0.450006	0.536646	RPM1
-1	0.235772	RPM1
0.212569	0.439092	RPM1
0.616286	0.496417	RPM1
0.410472	0.477489	RPM1
0.633576	0.361438	RPM1
-1	0.373762	RPM1
0.425425	0.230572	RPM1
0.63045	0.518357	RPM1
0.220687	-0.143058	RPM1
0.71375	0.433347	RPM1
0.508912	0.674563	RPM1
0.384196	0.411733	RPM1
0.598755	0.406379	RPM1
0.48659	0.609152	RPM1
-1	0.1666	RPM1
0.395098	0.433145	RPM1
0.367788	0.642485	RPM1
0.323153	0.544131	RPM1
-1	0.382193	RPM1
0.426867	0.614288	RPM1
0.545283	0.224118	RPM1
0.423562	0.544196	RPM1
0.314971	0.545326	RPM1
0.33889	0.48149	RPM1
0.407731	0.682069	RPM1
-1	0.40242	RPM1
0.345905	0.367148	RPM1
0.285172	-0.205452	RPM1
0.324399	0.503163	RPM1
0.448129	0.57251	RPM1
-1	0.202727	RPM1
0.523115	0.681952	RPM1
0.188083	0.379739	RPM1
0.508097	0.404153	RPM1
0.460579	0.496778	RPM1
0.212968	0.527126	RPM1
0.457519	0.639542	RPM1
0.254637	0.44157	RPM1
0.342887	0.602159	RPM1
0.275532	0.401079	RPM1
0.465626	0.706419	RPM1
0.436631	0.353492	RPM1
0.234623	0.523061	RPM1
0.452558	0.308783	RPM1
-1	-0.539583	RPM1
0.545711	0.482292	RPM1
0.409714	0.58455	RPM1
0.556934	0.549685	RPM1
-1	0.492198	RPM1
0.514945	0.488375	RPM1
0.497677	0.626146	RPM1
0.291465	0.46926	RPM1
0.501583	0.551312	RPM1
0.852323	0.089095	RPM1
0.446434	0.417043	RPM1
0.205587	0.498188	RPM1
0.418818	0.415634	RPM1
-1	0.409492	RPM1
0.472987	0.6422	RPM1
0.455161	0.551495	RPM1
0.456661	0.691361	RPM1
-1	0.131451	RPM1
0.541046	0.360563	RPM1
0.809282	0.197495	RPM1
0.218207	-0.266689	RPM1
0.351407	0.58582	RPM1
0.15255	0.405182	RPM1
0.204758	0.633107	RPM1
0.497865	0.574707	RPM1
0.499783	0.607012	RPM1
0.472938	0.649112	RPM1
0.472546	0.669808	RPM1
-1	0.223517	RPM1
0.508367	0.569327	RPM1
0.501262	0.554109	RPM1
0.288079	0.509131	RPM1
0.968604	0.153442	RPM1
0.49944	0.685144	RPM1
0.365285	0.555493	RPM1
0.350732	0.469789	RPM1
-1	0.201567	RPM1
-1	0.422936	RPM1
0.444744	0.502736	RPM1
0.49326	0.596667	RPM1
-1	0.630874	RPM1
0.591947	0.385739	RPM1
0.491259	0.556889	RPM1
-1	0.355958	RPM1
0.244786	0.440199	RPM1
0.53184	0.548184	RPM1
0.294309	0.595891	RPM1
-1	0.563701	RPM1
0.5468	0.506485	RPM1
0.431754	0.715293	RPM1
0.208924	0.521748	RPM1
-1	0.404493	RPM1
0.544226	0.686112	RPM1
0.479367	0.592377	RPM1
0.21059	-0.0386142	RPM1
0.500186	0.611324	RPM1
0.418882	0.0409468	RPM1
-1	0.382583	RPM1
0.125355	0.484263	RPM1
0.465922	0.643643	RPM1
-1	NA	RPM1
0.423833	0.430971	RPM1
0.551596	0.611361	RPM1
0.258668	0.56056	RPM1
0.346843	0.560588	RPM1
-1	0.359056	RPM1
0.782166	0.226322	RPM1
0.489383	0.479768	RPM1
0.458542	-0.306297	RPM1
0.52118	0.568365	RPM1
0.4913	0.675629	RPM1
0.479985	0.541329	RPM1
-1	0.120053	RPM1
0.435943	0.666994	RPM1
-1	0.168292	RPM1
-1	0.359691	RPM1
0.300418	0.573193	RPM1
-1	0.50231	RPM1
0.8085	0.245213	RPM1
0.206548	-0.296022	RPM1
0.496007	0.685706	RPM1
-1	-0.28982	RPM1
-1	0.429516	RPM1
0.582774	0.399858	RPM1
0.322801	0.650623	RPM1
0.539019	0.665754	RPM1
0.497196	0.354266	RPM1
0.392476	0.258959	RPM1
0.50028	0.436463	RPM1
0.420556	0.700343	RPM1
0.466736	0.530144	RPM1
0.155929	0.512151	RPM1
0.467037	0.553039	RPM1
0.441776	0.514716	RPM1
0.434046	0.439252	RPM1
0.502609	0.518489	RPM1
0.510263	0.694763	RPM1
0.513099	0.645118	RPM1
0.362447	0.66862	RPM1
0.495104	0.48005	RPM1
0.514839	0.515921	RPM1
0.537782	0.546001	RPM1
0.362225	0.464893	RPM1
0.184933	0.253658	RPM1
-1	0.225974	RPM1
-1	0.542429	RPM1
0.384	0.699963	RPM1
0.500841	0.642358	RPM1
0.484908	0.494421	RPM1
0.361779	0.480885	RPM1
0.396025	0.644096	RPM1
0.560692	0.446239	RPM1
0.271981	0.291185	RPM1
0.368349	0.239012	RPM1
0.453948	0.519498	RPM1
-1	-0.284297	RPM1
0.521299	0.532427	RPM1
0.247189	-0.337179	RPM1
0.23819	0.563763	RPM1
0.31314	0.181244	RPM1
0.424685	0.327665	RPM1
0.164425	0.584608	RPM1
-1	0.422902	RPM1
-1	0.367848	RPM1
0.543328	0.51227	RPM1
0.446673	0.509009	RPM1
0.423261	0.200461	RPM1
-1	0.368479	RPM1
-1	0.460919	RPM1
0.261072	0.538389	RPM1
-1	0.337732	RPM1
0.435791	0.356708	RPM1
0.443061	0.453235	RPM1
0.326593	0.442934	RPM1
0.55998	0.669266	RPM1
0.349533	0.490153	RPM1
0.534726	0.579005	RPM1
0.383777	0.585454	RPM1
0.417224	0.549243	RPM1
0.436129	0.65871	RPM1
-1	0.354111	RPM1
0.338031	0.492939	RPM1
0.35609	0.469363	RPM1
0.252119	0.461652	RPM1
0.454113	0.684736	RPM1
0.371323	0.555897	RPM1
0.263798	0.501487	RPM1
0.224129	0.453787	RPM1
0.511053	0.415582	RPM1
0.542259	0.563425	RPM1
0.477952	0.718845	RPM1
0.568019	0.290529	RPM1
0.503596	0.493632	RPM1
0.507853	0.356418	RPM1
0.559456	0.57705	RPM1
0.430472	0.638939	RPM1
0.533358	0.60179	RPM1
0.490812	0.422309	RPM1
0.492843	0.586938	RPM1
-1	0.388635	RPM1
0.430567	0.660609	RPM1
0.400595	0.385593	RPM1
0.394766	0.617149	RPM1
0.381526	0.216483	RPM1
0.408648	0.642885	RPM1
0.37467	0.277677	RPM1
0.000909413	0.541749	RPM1
0.557832	0.416241	RPM1
0.449188	0.702902	RPM1
-1	0.542631	RPM1
0.346243	0.519408	RPM1
-1	0.131169	RPM1
0.548148	0.571908	RPM1
0.42588	0.458067	RPM1
0.573245	0.609753	RPM1
0.563385	0.362068	RPM1
0.375972	0.674695	RPM1
0.408189	0.545106	RPM1
-1	0.245155	RPM1
0.40367	0.658751	RPM1
-1	0.346341	RPM1
0.375524	0.592498	RPM1
0.468587	0.464517	RPM1
0.450594	-0.197376	RPM1
0.445535	0.560095	RPM1
0.471508	0.592623	RPM1
-1	-0.229215	RPM1
0.47469	0.480448	RPM1
0.356437	0.446439	RPM1
0.364572	0.484076	RPM1
0.488292	0.341256	RPM1
0.396908	0.467492	RPM1
0.49443	0.650489	RPM1
0.464356	0.501438	RPM1
-1	0.299715	RPM1
0.598283	0.344466	RPM1
0.460958	0.512423	RPM1
0.358113	0.51136	RPM1
-1	-0.448829	RPM1
[truncated: 1,937 more rows]

## Sheet: 3. Down H82 and H146
Common downregulated genes in H82 and H146 cells upon FHD-286
AACS
SALL1
ERG
MAP3K3
GRM2
SERPINF1
RPS6KA5
GRK5
SEL1L3
GDPD5
PDCD4
CNGA3
PGBD5
RP11-1136L8.1
GCC2
RP11-385J1.2
AC015987.1
CPEB3
PPM1A
AC007254.3
AIPL1
HPCA
RP11-142I20.1
UNC13B
SUZ12P
DBH
CTD-2267D19.1
ANKLE2
RP1-225E12.2
RP11-1023L17.1
KLHL6
CYP3A5
SRMS
PSTK
CCDC188
PAQR3
LDLR
DCT
LRRC16B
KALRN
TRIM56
SRGAP2C
NOL4L
SDK2
RP11-3J10.4
ARHGAP26
CCDC14
BRICD5
DUSP10
AMPD3
PIAS1
RP11-21F16.1
FAM13A
GBA2
FAM73B
PCDH12
BGLAP
TRAF6
ATP2C2
PNPLA3
GFOD1
RP11-36N20.1
ANKH
AC093838.4
RAD9B
PKD1P1
KCNK9
NDRG1
CDHR4
ACOT11
LGALS3
RP11-45M22.3
AC098973.2
RP11-396K3.1
ZBTB21
SCT
RP11-368N21.2
RP4-756G23.5
FAM184A
SLC5A10
ZNF121
RP11-233H19.2
HTRA1
ATP2B4
INHBE
RP11-167H9.4
E2F2
TSPEAR
ADAM8
C1orf194
MPHOSPH9
SLC6A12
IMPA1
RP11-158L12.4
GPR63
MROH6
PCDHGC3
SUN3
RP11-203L2.3
CD200R1
PCNPP
ERICH1
ATP2B3
TLK2
AC004980.7
GSE1
SLC13A3
RP11-930O11.2
RP11-393B14.1
RP11-345J4.8
RP11-265M18.2
SFXN5
SESTD1
RHOBTB1
ZBTB46
RP11-274B21.11
RP4-773N10.4
PLXNA3
AC017104.6
AC003989.4
CLHC1
CPSF4L
MMRN2
MECP2
DSCAML1
SMAD3
RP5-965G21.3
PI4KA
POU2AF1
ZNF8
LRRC75A
PHC3
CTB-134F13.1
SLC9C1
STMN3
RP11-449J21.5
CHD6
CCDC186
POTEE
NDUFAF6
STRIP2
RD3
RP11-692M12.4
CRHR2
DNAH1
KLF6
AC011747.4
PDE9A
CRYBA2
CAMKK1
MFSD2A
DLG4
ANO2
EXOC8
FAM167A
SCD
PHF19
NPAS4
NPIPA1
AC004947.2
HSPA1A
ITM2C
IL17RB
CLMN
2024-09-13
RIOK3
STX16-NPEPL1
TRPM5
CSRNP3
VPS8
CREBL2
CLDN12
BTBD3
TUBA4A
EDIL3
SCYL2
CD27-AS1
SLU7
CD200R1L
HRH3
CCNL1
TCP10L
COL4A4
AP1G2
GRIK5
ATAD3C
NPEPL1
SNX30
IQSEC1
CACNA1S
CORIN
VWA7
CCT6P1
CASZ1
CTD-2008L17.2
KCTD19
MYO7A
RP3-508I15.16
ARHGEF6
FOXN1
ST3GAL3
STARD9
GPRIN3
GRM4
SUMO4
SNED1
ATCAY
MFSD9
CALHM2
ADD2
AC096574.4
KLHL24
CCDC88A
RP4-614O4.13
ITPR3
SPOCK1
RP1-161N10.1
INPP5E
HSPB1
AC013400.2
RBM15
TECTA
SH3BP4
G2E3
AP3S2
FRY
RP1-249H1.4
CCDC64
HSD11B2
RP11-867G23.10
NECTIN2
RP11-195E11.2
RF00561
FGF17
LRRC8D
RASGRF1
RIN2
DNM1
OTUD3
TPCN1
BCAM
RP11-599J14.2
ZBTB18
MOB4
CBFA2T2
FIRRE
STON1
RP11-449K6.4
PGM2L1
RP5-1086D14.5
OPA1
RPS6KA6
RALGPS1
NEDD4L
NCRNA00277
ENO2
ACBD7
CHN2
CTD-2561B21.11
CTSK
PGGT1B
SYT7
RNU1-16P
DENND2A
IGFN1
KCNAB1
DMTF1
PPM1E
DCUN1D2
ABHD18
TBC1D3L
S100A16
PYROXD1
BROX
FBXO25
SYP
MTUS2
GGT1
AC137932.4
HDAC4
FAM102A
YAF2
CTRC
NCRNA00118
RP11-134P9.3
POTEF
C8orf46
TRIM66
AC005077.12
SLC38A3
LINC00299
NISCH
LRRC37B
TNKS1BP1
APOD
MAPK8
SCN1B
RPS6KL1
GSDMB
PTPRN
NMRK2
CRMP1
SMTN
AC093642.5
VPS54
GLS
DZIP1L
KIAA0664L3
RP11-416N2.4
APH1B
RHPN2
DOC2B
RP11-230F18.6
ANKRD33
SC22CB-56B3.1
RBP3
RP11-147L13.13
TGFB1I1
KLF13
PWWP2B
LOXHD1
RP11-587P21.2
RP5-965G21.6
PLEKHA5
CTTNBP2NL
RP11-540B6.6
BACH2
FSD1L
PLAUR
AP001626.2
ESPNP
TMEM63A
BCL2L14
CTD-2165H16.3
FAN1
KLK14
AGFG1
S100P
KLF11
RP11-397A16.1
DPYSL2
DNAJB1
IKZF5
RC3H1
CCDC50
RP11-1069G10.1
LYSMD4
AC006946.16
RP11-216L13.19
PNMT
RP11-54O7.17
FNIP1
ULK1
FEM1B
UHRF2
CPLX1
ADORA2A
FAM135B
HAUS6
RAB11FIP2
RCOR3
MROH7
TENM2
ENAM
RP11-131M11.2
C1orf21
RP11-887P2.5
AC104794.5
ZCCHC18
RP11-114F3.5
PARP11
FSTL4
GAS2L3
MYO1H
FGFR2
LMO2
ACRBP
RP5-1007F24.1
CHUK
HR
RP11-540O11.1
PLEKHA7
PARP6
STK33
PKNOX1
SPECC1
MTMR10
PER2
FAM118A
CXXC5
MSANTD1
VPS13A
KCNK12
CPPED1
TXNDC16
HEG1
RP5-1101C3.1
TEF
FOXK1
EFCAB4B
STX3
PLA2G3
ACRV1
FRG1DP
KCNT2
PDE2A
PLXNA2
STXBP5L
NFASC
SLC5A12
BCL2L11
PLCB1
LOXL2
CHRNA1
PEA15
NPC1L1
PACSIN1
FNBP4
RP11-889L3.3
SGCA
MYO19
JMY
ZNF451
RAB3B
RP11-468F18.2
GLUL
ICAM1
TMEM35
BRSK2
RAPGEF3
LGALS9
TCIRG1
STAP2
RP3-508I15.20
PROM1
ZNF708
KLHL29
SMC5
CREBRF
SARDH
PARD6G-AS1
HSPA1B
RP11-108M21.1
RP11-464O2.2
TAPT1
ZNF654
CTD-2587H24.14
RP11-228B15.4
NUMA1
ZNF385A
CTNNA2
KCNK5
PEX5L
RP11-358M11.2
MYH7B
OGDHL
CLDN18
HSPG2
PCNT
FLRT1
DNAJC10
RP11-259P6.2
BTG2
LCORL
TEAD1
C5AR1
CCDC66
PPP1R15B
FEV
RP11-31L22.4
RP5-1050D4.4
SRRM4
TRAF5
NEIL1
DNAH17
GFY
KLHL41
KIAA1324
DUSP5
RSPH4A
MAPK10
PI4KAP1
GLIS2
CAPN12
RP11-22B23.3
MED14
ALDH1L2
TUBA3E
SLC3A1
SH3PXD2A
GALR2
SVIL
CTD-2318O12.1
CSMD3
LRP5L
ACAP3
RP3-487J7.2
ZNF710
BDP1
NRAP
RP11-438B23.2
TRPC1
RP11-354P11.2
NR1D2
RP11-205K6.3
VEGFA
CSRNP1
NRSN1
EEF2K
KANK4
GS1-124K5.12
RP11-57H14.4
SFXN3
ELK4
CCER2
UBE2QL1
SRL
FER1L6
ANKRD65
ZDHHC17
QSOX2
HFM1
RP11-255A11.21
GOLGA7B
GDPD4
RP11-112J1.2
ANKMY1
KDM7A
MYSM1
EEF1D
FXYD5
NR4A1
SRGAP2B
RNF152
EML4
CPEB4
WASH2P
SNCG
RP13-685P2.5
NEURL1
ZNF720
PHEX
FILIP1L
C19orf35
SLC35G2
NHS
DDHD1
NPIPB6
SV2A
HOOK1
SOCS5
SEMA3F
PREX1
ARHGEF25
KIAA1462
LMO1
BRAF
PHF11
KCNS3
TRIM62
MAP3K9
ABCA13
CEP295
AMER2
MBNL2
MYO3B
PKD1
TRPM8
RP11-494H4.3
MXRA8
RGS3
RP11-258C19.5
SPAG16
YOD1
NAPG
RP11-69H7.2
ANKRD10
PAQR6
GLRA2
RP11-213G2.3
FAM24B
ARHGAP33
CORO2B
NEAT1
TP53INP2
COL4A3
STON2
AC106869.2
RP11-676J12.8
PROSER1
ERN2
RP11-97O12.2
RASA4
P2RX6
ALG13
TTLL7
ANK2
SLC1A2
PCDHGC4
HPS3
COX20
ADAMTS14
SLC25A29
FAM83E
INSM2
ATXN3
CTA-714B7.6
CTD-2358C21.5
KCNH6
CCDC40
PER3
C10orf10
RP11-95O2.1
SUN2
HCN3
CTA-363E19.2
ASB15
LY6G5C
CLK1
UHRF1BP1
SGPP2
CCDC154
SEMA5B
SNORD14E
BTN1A1
STX1A
TMPRSS9
KLF7
UBL3
RP5-1180D12.1
COL28A1
STIL
LHX3
HTT
SMC1B
SNORA66
IDI1
KCTD6
JSRP1
GNPDA2
TSNARE1
HELLS
TMEM260
AC116366.6
AC087859.1
RP11-45M22.5
SLC47A2
AC093818.1
CD3G
BSCL2
RP11-167H9.5
GLIPR1
TTC6
ME3
ZNF431
SRGAP2D
NRCAM
ZMIZ1
CRTAC1
NES
RP11-294J22.7
MAK
RLIM
LA16c-313D11.9
CTD-2529O21.1
RP5-956O18.2
RP1-12G14.9
TTLL10
PNN
FTHL1
RUNDC3A
ARHGEF10
GOLGA4
TMF1
MROH1
ARHGAP27
SAR1B
GLS2
SCARNA17
PYROXD2
PRSS33
RP11-867G23.3
SLC4A1
AC092162.1
PELI2
ATP9B
RP5-1010E17.1
CCDC88B
SYNGAP1
BZRAP1
RP3-477J10.1
ACSL3
SMC3
RP11-603J24.5
RP11-230F18.2
MIB2
LMOD3
FRMD5
INSRR
LLGL2
CTD-2371O3.2
FAM76B
GCK
FGFR3
RP11-274B21.1
CEL
PLEKHM1P
PHACTR1
MYOD1
CDHR1
FAM71F1
RP11-468B6.3
MOSPD1
FRMPD4
C1orf100
THY1
ITGA6
IRS2
LRIG1
PRSS27
DRP2
RAB25
SREBF2
PITPNM2
ZXDC
ASB1
LMX1A
KIAA0087
POU2F2
RHBDL1
SNX29
POLD4
RP1-159A19.4
COLEC12
RP11-452H21.4
NME9
ZNF33B
VWC2L
KLHDC8A
IQGAP3
GFPT1
NECTIN1
FEM1C
FOXJ3
CENPE
CRABP2
PMS2L3
KIDINS220
KIAA1644
ZNF430
LINS1
MUC6
ACSBG1
SORCS3
EYA3
AC092066.1
CEMIP
RP11-196E1.3
RP11-166P13.4
CPNE6
ZNF483
DLGAP3
STRA6
RP11-63M22.1
RB1
COL16A1
ISX
TMEM108
TP53
LOXL4
PAXBP1
DGKE
DNAH3
PTPRM
SCARNA7
MXD1
RP11-244O19.1
ECT2L
ZBTB3
HMCN2
ELMO3
MACROD2
AC018865.8
RP11-585P4.5
FBXL13
RUFY2
INSIG1
BMP8B
CERS4
NPDC1
RP4-758J24.6
RP11-375F2.2
SLC28A3
RAB3C
RP11-290F24.6
PTOV1
RTN4R
TAPBPL
DPP4
SMIM22
GAN
SGPL1
STEAP3
RAP1GAP
CTD-2281M20.1
ADCY5
SRPK3
CASP8
RP11-491F9.1
AC138969.4
CCDC144C
AGAP9
MYT1
ZBTB43
ZNF92
TENM1
KSR1
PRKAB2
RIMS3
RNF112
RP11-347C12.2
REV3L
ZRANB1
SRGAP2
STXBP5
AC009948.5
IL15
SPTBN5
SLCO1A2
LIG4
NSD3
RP11-274B21.4
CD46
RPH3AL
AC090954.5
UCKL1-AS1
PKD1P6
AP3B2
AADAT
TROAP
TMPRSS15
AC125232.1
GPR89B
CTD-2140G10.2
VEZF1
MSL2
RP11-21I4.1
PPP1R12B
RORA
ARHGAP9
DRC1
RP3-329A5.4
HDX
RAI1
LAMB1
BRIP1
FMNL3
FAM46A
SCN2A
AF254983.5
FAIM2
IRF5
MICAL2
ALOX12P2
TNN
TTYH2
SH2B3
USP32P3
CEP41
CLVS1
RP11-757F18.5
CTD-2547E10.2
MAP1B
ABC7-43041300I9.1
AC007240.1
ROBO2
CHRD
MTSS1
MYMX
PPFIA1
CAMKV
ARFGEF1
PKDCC
SLC5A2
ZNF736
LTC4S
STAC3
LGALS8
PTGS1
RNF157
AC016723.4
ATE1
PVT1
GATAD2B
VPS13C
ONECUT2
C20orf197
FLNA
NCOA4
FCHO2
GRAMD3
S100A13
RP11-231E4.5
USP3
