# Supplementary material for: SMARCA4 controls state plasticity in small cell lung cancer through regulation of neuroendocrine transcription factors and REST splicing
Source: J Hematol Oncol. 2024 Jul 30;17:58. doi: 10.1186/s13045-024-01572-3 (PMC11290012; doi:10.1186/s13045-024-01572-3)
Supplement: Supplementary file 4 — Additional file 4. [file 13045_2024_1572_MOESM4_ESM.xlsx]

## Sheet: Table S2
Table S2. ATACseq data of H82 and H146 cells upon treatment with FHD-286 (100nM, 14 days) vs untreated.Related to Figure 3
1. ATACseq peaks detected in H82 treated cells vs untreated
2. ATACseq peaks detected in H146 treated cells vs untreated
3. Primary downregulated targets in H82: Genes downregulated upon FHD-286 treatment in the RNAseq and with concordant change in chromatin accessibility within +/- 10kb from TSS
4. Primary downregulated targets in H146: Genes downregulated upon FHD-286 treatment in the RNAseq and with concordant change in chromatin accessibility within +/- 10kb from TSS
5. Primary upregulated targets in H82: Genes upregulated upon FHD-286 treatment in the RNAseq and with concordant change in chromatin accessibility within +/- 10kb from TSS
6. Primary upregulated targets in H146: Genes upregulated upon FHD-286 treatment in the RNAseq and with concordant change in chromatin accessibility within +/- 10kb from TSS
7. Common genes with lost or gained sites in H82 and H146 cells after treatment with FHD-286

## Sheet: 1. H82 ATACseq peaks
region	baseMean	log2FoldChange	lfcSE	stat	pvalue	padj	gene	distance
chr7_112646232_112647446	193.608	-3.64805	0.249574	-14.6171	2.18431e-48	3.87527e-43	TMEM168	143147
chr15_88484498_88485675	221.404	-2.89293	0.22453	-12.8844	5.51047e-38	4.88817e-33	MRPS11	-17046
chr2_155747954_155748979	143.27	-3.25665	0.253883	-12.8273	1.15264e-37	6.81646e-33	NR4A2	593370
chr13_80577406_80578633	133.438	-3.43766	0.269084	-12.7754	2.2486e-37	9.97333e-33	SPRY2	-236455
chr3_139136228_139137360	172.471	-2.97109	0.23453	-12.6683	8.86568e-37	3.14579e-32	PRR23C	-91336
chr3_13020221_13024042	250.259	-2.26663	0.185437	-12.2232	2.33757e-34	6.91196e-30	IQSEC1	49076
chr1_77538946_77540253	171.248	-2.64103	0.220036	-12.0027	3.43753e-33	8.71236e-29	AK5	-6840
chr3_141083169_141085143	193.876	-2.57698	0.215051	-11.9831	4.35751e-33	9.66354e-29	SPSB4	-31768
chr6_142518068_142519360	140.749	-2.93093	0.245495	-11.9389	7.42144e-33	1.46296e-28	ADGRG6	-216215
chr10_84244249_84245938	134.19	-2.90901	0.246789	-11.7874	4.53134e-32	8.03923e-28	RGR	0
chr1_84582841_84584038	133.629	-3.05191	0.259712	-11.7511	6.96745e-32	8.74347e-28	CTBS	-8377
chr11_47305595_47306901	130.75	-3.11943	0.265571	-11.7461	7.39243e-32	8.74347e-28	MADD	-36220
chr3_160884689_160886660	159.5	-2.67106	0.226995	-11.7671	5.77063e-32	8.74347e-28	PPM1L	-129088
chr4_104590761_104593248	125.843	-3.08701	0.262398	-11.7646	5.93919e-32	8.74347e-28	CXXC4	-95867
chr9_113633443_113635281	189.671	-2.6059	0.221636	-11.7576	6.45595e-32	8.74347e-28	RGS3	-188713
chr6_117329659_117330672	122.27	-3.30443	0.282199	-11.7096	1.13842e-31	1.26232e-27	ROS1	95184
chr6_117329659_117330672.1	122.27	-3.30443	0.282199	-11.7096	1.13842e-31	1.26232e-27	RP1-179P9.3	242900
chr1_188986419_188987667	120.924	-2.93631	0.25476	-11.5258	9.77899e-31	1.02055e-26	BRINP3	1490216
chr13_60661217_60662324	136.908	-3.02917	0.265971	-11.3891	4.73884e-30	4.67076e-26	TDRD3	-264230
chr13_73879540_73880636	135.581	-2.83983	0.249675	-11.3741	5.62537e-30	5.25273e-26	KLF12	114414
chr7_37759397_37760107	133.713	-2.91869	0.256841	-11.3638	6.33483e-30	5.61944e-26	GPR141	-75526
chr1_94873210_94874717	137.346	-3.03727	0.268362	-11.3178	1.07095e-29	8.77955e-26	SLC44A3	-52810
chr5_138953023_138955713	259.056	-2.18675	0.193238	-11.3164	1.0887e-29	8.77955e-26	SIL1	242686
chr1_199447526_199448436	106.815	-3.1522	0.278758	-11.308	1.1977e-29	9.23864e-26	NR5A2	579166
chrX_107483493_107485755	165.842	-2.46859	0.219591	-11.2418	2.54149e-29	1.87873e-25	FRMPD3	36695
chr2_153474238_153475475	111.022	-3.13706	0.281314	-11.1514	7.04499e-29	4.64232e-25	RPRM	3334
chr4_138542079_138542853	93.7353	-3.5991	0.322848	-11.148	7.32665e-29	4.64232e-25	SLC7A11	-299730
chr6_119161218_119162229	97.9487	-3.21315	0.288204	-11.1489	7.25096e-29	4.64232e-25	FAM184A	-82039
chr7_129749815_129751368	123.576	-2.87474	0.257738	-11.1537	6.86925e-29	4.64232e-25	NRF1	-138060
chrX_74491796_74494185	177.906	-2.46626	0.221635	-11.1275	9.21477e-29	5.63734e-25	SLC16A2	-70336
chr9_33435500_33437419	188.668	-2.2324	0.201111	-11.1003	1.24955e-28	7.38957e-25	AQP3	10215
chr15_88498703_88499598	103.158	-3.22745	0.292423	-11.0369	2.53532e-28	1.45097e-24	MRPS11	-31251
chr1_223022162_223023599	157.053	-2.43605	0.221221	-11.0118	3.35242e-28	1.85864e-24	DISP1	-93739
chr2_162081825_162082763	91.6976	-3.57634	0.325342	-10.9926	4.14989e-28	2.23105e-24	DPP4	-7283
chr3_11034168_11035187	97.4789	-3.24611	0.295532	-10.984	4.56455e-28	2.32952e-24	SLC6A1	-41983
chr4_169975602_169976686	115.768	-2.99182	0.272396	-10.9833	4.59564e-28	2.32952e-24	MFAP3L	50525
chr2_120521130_120523034	219.811	-2.23608	0.203915	-10.9658	5.58222e-28	2.75101e-24	INHBB	-174988
chr2_6957039_6959983	187.125	-2.21758	0.202644	-10.9432	7.16029e-28	3.43334e-24	RNF144A	-39648
chr9_116318405_116319517	110.989	-2.87909	0.263553	-10.9242	8.83554e-28	4.12513e-24	PAPPA	-164602
chr14_24084833_24087133	133.897	-2.52587	0.231588	-10.9067	1.07035e-27	4.86911e-24	NRL	27882
chr20_24734975_24735951	136.427	-2.65567	0.243707	-10.897	1.19141e-27	5.18674e-24	CST7	213279
chr3_111473146_111474246	162.774	-2.60467	0.239039	-10.8964	1.19865e-27	5.18674e-24	CD96	67763
chr7_94374188_94375986	110.206	-2.88398	0.264881	-10.8878	1.31754e-27	5.56549e-24	COL1A2	18575
chr15_88493581_88494938	150.679	-2.46184	0.226263	-10.8804	1.429e-27	5.89593e-24	MRPS11	-26129
chr9_116390098_116390859	99.3051	-3.31073	0.304369	-10.8774	1.47777e-27	5.95855e-24	PAPPA	-236295
chr9_89674167_89676857	220.161	-2.15744	0.199218	-10.8295	2.49396e-27	9.83252e-24	GADD45G	-69155
chr2_45067831_45069120	143.395	-2.63314	0.243562	-10.811	3.05422e-27	1.17796e-23	SIX2	-58401
chr11_95337054_95338898	192.961	-2.42362	0.224244	-10.8079	3.15682e-27	1.19162e-23	SESN3	-104513
chr2_240584099_240585416	137.702	-2.45905	0.227699	-10.7995	3.4594e-27	1.26665e-23	CAPN10	1300
chr4_57189535_57191796	182.598	-2.29027	0.212091	-10.7985	3.49836e-27	1.26665e-23	IGFBP7	-79150
chr11_20342400_20343398	122.422	-2.60948	0.241809	-10.7915	3.77574e-27	1.33974e-23	HTATIP2	20287
chr7_46015167_46016063	133.035	-2.70645	0.251403	-10.7654	5.01625e-27	1.74501e-23	IGFBP3	-93893
chr11_126537888_126538690	84.626	-3.41446	0.318239	-10.7293	7.41939e-27	2.48498e-23	KIRREL3	462121
chr2_141570265_141571238	119.736	-2.83827	0.264537	-10.7292	7.42355e-27	2.48498e-23	LRP1B	560464
chr3_72600776_72601547	99.0159	-2.98942	0.279247	-10.7053	9.61322e-27	3.10095e-23	RYBP	-154155
chr9_7879499_7880602	129.694	-2.66426	0.248854	-10.7061	9.53152e-27	3.10095e-23	TMEM261	-79432
chr17_27491079_27492382	173.697	-2.31532	0.216495	-10.6946	1.07918e-26	3.41895e-23	KSR1	-34610
chr22_24995905_24997154	101.055	-2.99589	0.28022	-10.6912	1.11919e-26	3.48351e-23	KIAA1671	-43176
chrX_39600649_39602624	126.581	-2.627	0.246084	-10.6752	1.32963e-26	4.06717e-23	BCOR	574706
chr12_124082450_124084112	124.958	-2.76625	0.260258	-10.6289	2.18696e-26	6.57622e-23	RP11-214K3.25	-108507
chr15_51717747_51718724	127.014	-2.7477	0.258647	-10.6233	2.32084e-26	6.86249e-23	SCG3	-36395
chr7_131948073_131950295	154.467	-2.44011	0.229742	-10.6211	2.3777e-26	6.91536e-23	PODXL	-391464
chr2_168086899_168087969	125.737	-2.65737	0.250957	-10.5889	3.35442e-26	9.59872e-23	STK39	160173
chr20_57224434_57225473	119.38	-2.62374	0.248251	-10.5689	4.15288e-26	1.16949e-22	BMP7	41157
chr11_44891989_44894927	246.431	-2.07349	0.196795	-10.5363	5.87962e-26	1.62988e-22	TSPAN18	-164878
chr8_134510170_134511661	97.9597	-2.91877	0.277713	-10.51	7.76668e-26	2.11987e-22	ZFAT	201378
chr2_23529541_23531296	186.307	-2.18308	0.207984	-10.4964	8.9772e-26	2.38986e-22	KLHL29	-144325
chr2_127010923_127012576	186.295	-2.20448	0.210033	-10.4959	9.02527e-26	2.38986e-22	BIN1	94780
chr8_29804159_29806171	127.796	-2.55844	0.244159	-10.4786	1.08384e-25	2.82778e-22	SARAF	277037
chr2_158041921_158043918	135.405	-2.4643	0.235332	-10.4716	1.16668e-25	2.99978e-22	UPP2	-165220
chr14_51331291_51332223	74.0759	-3.62126	0.347025	-10.4352	1.71294e-25	4.34142e-22	TMX1	-91124
chr1_228551388_228558498	638.878	1.64629	0.157834	10.4305	1.79983e-25	4.49739e-22	RNF187	-64328
chr2_200086555_200088133	192.86	-2.36868	0.227473	-10.413	2.16298e-25	5.32976e-22	TYW5	-130819
chr2_45904367_45906126	141.207	-2.47028	0.237474	-10.4023	2.41961e-25	5.88045e-22	PRKCE	94776
chrX_70267050_70268750	134.69	-2.41246	0.232083	-10.3948	2.61725e-25	6.27483e-22	ARR3	0
chr7_51277543_51279307	170.457	-2.30941	0.222253	-10.3909	2.72777e-25	6.4526e-22	COBL	37512
chr7_10671853_10672733	84.0803	-3.205	0.308972	-10.3731	3.28617e-25	7.67123e-22	NDUFA4	267524
chr2_217621767_217623377	112.837	-2.5996	0.251148	-10.3509	4.14755e-25	9.43375e-22	DIRC3	133179
chr7_51550999_51551943	100.624	-2.9722	0.287135	-10.3512	4.13158e-25	9.43375e-22	COBL	-234181
chr6_41577511_41579729	136.773	-2.36022	0.228181	-10.3436	4.4719e-25	1.00428e-21	FOXP4	-31086
chr3_181074749_181075765	110.315	-2.86143	0.27673	-10.3402	4.63782e-25	1.02852e-21	DNAJC19	-84975
chr8_133270755_133274513	189.953	-2.12509	0.205583	-10.3369	4.79866e-25	1.05105e-21	NDRG1	23074
chr1_219782026_219782845	79.0146	-3.50674	0.339948	-10.3155	5.99577e-25	1.29724e-21	SLC30A10	145758
chr3_119638493_119639273	128.334	-2.54016	0.246603	-10.3006	7.0032e-25	1.49695e-21	POPDC2	21611
chr8_21207085_21208350	92.4418	-2.85319	0.277789	-10.271	9.5171e-25	2.01008e-21	GFRA2	579810
chr3_142251744_142252774	117.478	-2.69056	0.262499	-10.2498	1.18564e-24	2.4747e-21	GK5	-26137
chr15_95930895_95931610	85.1057	-2.99439	0.292325	-10.2434	1.26746e-24	2.61471e-21	NR2F2	394328
chr6_89984981_89986179	102.613	-2.72826	0.266696	-10.2298	1.45756e-24	2.97231e-21	BACH2	310564
chr2_151914776_151916042	106.109	-2.76245	0.270631	-10.2074	1.83645e-24	3.66531e-21	CACNB4	182982
chr2_151914776_151916042.1	106.109	-2.76245	0.270631	-10.2074	1.83645e-24	3.66531e-21	CTD-2021K4.1	57908
chr3_177859856_177860754	102.269	-2.73362	0.26781	-10.2073	1.83871e-24	3.66531e-21	RP11-385J1.3	558369
chr2_105597556_105598963	121.574	-2.40294	0.236145	-10.1757	2.54544e-24	5.01775e-21	NCK2	145934
chr4_78628970_78630116	93.926	-3.1155	0.30628	-10.1721	2.64275e-24	5.15231e-21	ANXA3	-77213
chr10_78357787_78360343	136.606	-2.31916	0.228116	-10.1666	2.79551e-24	5.3909e-21	RPS24	-324056
chr3_111368343_111369209	81.9726	-3.00069	0.296031	-10.1364	3.80871e-24	7.2658e-21	CD96	172800
chr19_2866515_2867804	128.919	2.24365	0.22164	10.123	4.36978e-24	8.16289e-21	ZNF556	0
chr6_35048067_35050283	154.076	-2.25766	0.223029	-10.1227	4.38108e-24	8.16289e-21	ANKS1A	-158803
chr8_20233454_20235327	150.634	-2.32039	0.229244	-10.1219	4.41714e-24	8.16289e-21	ATP6V1B2	-36088
chr9_27645004_27645844	91.1512	-2.86394	0.282973	-10.1209	4.46301e-24	8.16289e-21	C9orf72	-71138
chr10_69481071_69481855	74.3113	-3.60262	0.357207	-10.0855	6.40293e-24	1.15915e-20	TSPAN15	-29599
chr9_107176018_107178208	144.364	-2.28992	0.22728	-10.0753	7.10249e-24	1.27281e-20	RAD23B	105071
chr3_50132187_50134295	215.173	-1.97813	0.196478	-10.068	7.65482e-24	1.35521e-20	SEMA3F	20796
chr7_125772510_125774302	212.271	-2.00908	0.199567	-10.0672	7.71507e-24	1.35521e-20	POT1	-842529
chrX_109847718_109849003	98.3719	-2.78358	0.276528	-10.0662	7.7949e-24	1.35581e-20	ACSL4	-114315
chr1_159168946_159170244	100.155	-2.90697	0.289054	-10.0568	8.57101e-24	1.46469e-20	CADM3	1365
chr2_119255614_119256932	120.746	-2.50988	0.249597	-10.0557	8.66855e-24	1.46469e-20	STEAP3	-31784
chr3_82224570_82225325	83.4856	-3.10624	0.308903	-10.0557	8.66847e-24	1.46469e-20	GBE1	-462409
chr1_160361621_160364353	295.74	-1.81151	0.180257	-10.0496	9.22478e-24	1.54397e-20	NHLH1	2714
chr2_181117206_181119150	129.33	-2.52696	0.251493	-10.0478	9.39066e-24	1.55704e-20	UBE2E3	-136834
chr19_27843852_27845923	110.357	-2.63469	0.262348	-10.0427	9.89156e-24	1.62491e-20	UQCRFS1	1367619
chr8_134734513_134735179	80.7531	-3.07056	0.306005	-10.0344	1.07659e-23	1.75231e-20	ZFAT	-21475
chr6_44676654_44677611	94.2505	-3.00586	0.299955	-10.021	1.23201e-23	1.98705e-20	CDC5L	-289130
chr7_142815057_142815617	74.925	-3.51843	0.351879	-9.99898	1.53971e-23	2.46095e-20	EPHB6	39444
chr1_117017176_117018281	115.673	-2.54697	0.254972	-9.98921	1.69926e-23	2.69172e-20	CD101	-15365
chr2_217249523_217250844	113.482	-2.84918	0.285806	-9.96892	2.08478e-23	3.27318e-20	TNP1	-389459
chr1_44420704_44422485	128.183	-2.3828	0.239082	-9.96646	2.13719e-23	3.32603e-20	RNF220	-15511
chr17_39079805_39081018	102.398	-2.57726	0.258683	-9.96299	2.21313e-23	3.41426e-20	PLXDC1	71682
chr1_204922902_204924951	178.242	-2.23478	0.224347	-9.96129	2.25125e-23	3.44314e-20	NFASC	-94208
chr8_9902010_9909528	453.188	-1.66407	0.167133	-9.95652	2.3619e-23	3.58149e-20	MSRA	149442
chr15_68681603_68682835	140.551	-2.36061	0.237337	-9.94624	2.61881e-23	3.9374e-20	CORO2B	-102635
chr8_10403322_10405418	211.242	-1.99628	0.200784	-9.94245	2.72064e-23	4.05614e-20	PRSS55	120128
chr5_145837726_145838778	98.0295	-2.91143	0.292873	-9.94095	2.76169e-23	4.08303e-20	PRELID2	-2441
chr2_133346142_133347133	106.639	-2.77215	0.278963	-9.93733	2.86394e-23	4.1992e-20	NCKAP5	221331
chr11_8832567_8833817	93.3699	-2.75959	0.277909	-9.92983	3.08788e-23	4.45393e-20	AKIP1	77322
chr5_95177421_95178601	85.2661	-2.92537	0.294603	-9.92987	3.08647e-23	4.45393e-20	MCTP1	105975
chr3_78281130_78281957	81.9567	-3.09316	0.311597	-9.92681	3.18287e-23	4.55391e-20	ROBO2	-1240401
chr1_204858027_204860455	159.109	-2.12364	0.213999	-9.92363	3.286e-23	4.66386e-20	NFASC	-29333
chr7_142689629_142690584	107.379	-2.85323	0.287794	-9.91416	3.61281e-23	5.08701e-20	MTRNR2L6	-23358
chr7_31026810_31029317	213.866	-1.98979	0.200965	-9.90116	4.11458e-23	5.7479e-20	ADCYAP1R1	23144
chr17_73612284_73615578	162.413	-2.10465	0.213106	-9.87604	5.2879e-23	7.32928e-20	SDK2	28512
chr5_108046951_108047947	109.596	-2.51024	0.254333	-9.86988	5.6234e-23	7.73387e-20	FBXL17	333464
chr15_91112801_91114915	163.213	-2.19742	0.222776	-9.86378	5.97589e-23	8.15544e-20	SV2B	-12852
chr5_149389425_149391947	152.577	-2.33044	0.236312	-9.86171	6.10015e-23	8.26147e-20	IL17B	-10149
chr5_38532147_38532780	75.8385	-3.24115	0.328798	-9.8576	6.35501e-23	8.54142e-20	LIFR	62625
chr7_75734300_75735435	121.716	-2.34051	0.237561	-9.85223	6.70382e-23	8.94249e-20	HIP1	3507
chr13_26443960_26446388	194.824	-1.98416	0.201483	-9.84774	7.00991e-23	9.28102e-20	WASF3	111362
chr3_4763531_4764242	73.0104	-3.52441	0.358812	-9.82242	9.01499e-23	1.18473e-19	ITPR1	-270182
chr11_57303747_57305203	106.914	-2.44814	0.249279	-9.82086	9.15614e-23	1.19443e-19	TNKS1BP1	19725
chr5_92435648_92436483	69.0796	-3.68429	0.375363	-9.81527	9.67825e-23	1.25333e-19	ARRDC3	-1052289
chrX_107731607_107732696	83.68	-2.8317	0.288745	-9.80692	1.05127e-22	1.35153e-19	TSC22D3	44383
chr17_73341180_73344996	310.111	-1.69094	0.172492	-9.803	1.09291e-22	1.39495e-19	SDK2	299094
chr7_113331098_113332161	95.2454	-2.55901	0.261168	-9.79835	1.14438e-22	1.4502e-19	AC073346.2	-212485
chr2_200404895_200406349	115.659	-2.43304	0.248388	-9.79534	1.17905e-22	1.48354e-19	SPATS2L	-99003
chr10_68250500_68251734	88.4898	-2.67987	0.273642	-9.79335	1.2024e-22	1.49783e-19	ATOH7	-18397
chr2_168534481_168535630	233.975	-1.92312	0.196378	-9.79294	1.20728e-22	1.49783e-19	CERS6	-78620
chrX_71102818_71104048	107.33	-2.48354	0.253652	-9.7911	1.22951e-22	1.51481e-19	CXorf65	2558
chrX_71102818_71104048.1	107.33	-2.48354	0.253652	-9.7911	1.22951e-22	1.51481e-19	FOXO4	-6622
chrX_71102818_71104048.2	107.33	-2.48354	0.253652	-9.7911	1.22951e-22	1.51481e-19	RP5-1091N2.12	7524
chr10_71346499_71349089	116.222	-2.30182	0.235384	-9.77902	1.38541e-22	1.69511e-19	SLC29A3	-27242
chr3_176062879_176066506	181.064	-2.09147	0.213968	-9.77469	1.44601e-22	1.75713e-19	TBL1XR1	1130891
chr2_231092675_231093535	78.629	-3.06347	0.313497	-9.7719	1.48639e-22	1.79392e-19	PSMD1	-35812
chr14_68599833_68601337	90.2297	-2.75653	0.282111	-9.77111	1.49807e-22	1.79581e-19	RAD51B	-780055
chr6_15147939_15149075	109.026	-2.46091	0.251971	-9.76663	1.56573e-22	1.86432e-19	JARID2	97221
chr14_24079280_24083017	324.443	-1.776	0.182017	-9.75734	1.716e-22	2.02962e-19	NRL	31998
chr12_40819061_40820392	104.201	-2.52921	0.259251	-9.75583	1.74176e-22	2.04645e-19	CNTN1	-126620
chr14_48035551_48036482	102.356	-2.47342	0.253801	-9.7455	1.92828e-22	2.25069e-19	MDGA2	-360597
chr2_176296997_176297535	59.3435	3.10222	0.31888	9.7285	2.27926e-22	2.64296e-19	MTX2	-27579
chr7_50391156_50392568	158.725	-2.18748	0.225187	-9.71405	2.62679e-22	3.02616e-19	IKZF1	-86488
chr2_138931345_138932193	77.3249	-3.04753	0.313944	-9.70723	2.80872e-22	3.21488e-19	NXPH2	-150997
chr11_96614443_96615383	96.013	-2.73286	0.281586	-9.70524	2.86391e-22	3.25703e-19	JRKL	-224450
chr2_216618427_216621784	265.605	-1.93906	0.199888	-9.70072	2.99367e-22	3.38292e-19	IGFBP2	37834
chrX_40473967_40475113	84.624	-2.81167	0.290122	-9.69134	3.2819e-22	3.68516e-19	ATP6AP2	105762
chr3_156290925_156292314	121.097	-2.29444	0.237321	-9.66807	4.12063e-22	4.59785e-19	KCNAB1	-170378
chr1_162695280_162697046	131.156	-2.18486	0.226081	-9.66405	4.28573e-22	4.75218e-19	DDR2	-62816
chr15_61364559_61365542	114.742	-2.40635	0.24906	-9.66173	4.38417e-22	4.83114e-19	RORA	-135240
chr2_164297283_164301424	160.184	-2.15967	0.223552	-9.66071	4.42804e-22	4.84936e-19	GRB14	320425
chr3_97009100_97010012	98.47	-2.64459	0.274284	-9.64179	5.32523e-22	5.79614e-19	MTRNR2L12	-390864
chr17_73742897_73745519	163.038	-2.23168	0.231495	-9.64029	5.40363e-22	5.84561e-19	SDK2	-98808
chr2_85724566_85725258	103.998	-2.52454	0.262029	-9.63459	5.71173e-22	6.14146e-19	ATOH8	28636
chr12_6335643_6337327	152.05	-2.07529	0.215532	-9.62869	6.04945e-22	6.46541e-19	TNFRSF1A	4788
chr1_117027462_117028866	84.8612	-2.85093	0.296467	-9.61634	6.82157e-22	7.24696e-19	CD101	-25651
chr9_87605791_87607645	101.411	-2.48518	0.258453	-9.61561	6.87026e-22	7.25524e-19	DAPK1	-106787
chr1_69551320_69552103	76.0874	-2.99354	0.312005	-9.59454	8.42893e-22	8.84858e-19	LRRC7	16295
chr2_48268353_48269318	95.7069	-2.8258	0.294584	-9.59252	8.59602e-22	8.9709e-19	FOXN2	45392
chr2_24948504_24949140	70.968	-3.12166	0.325909	-9.5783	9.86596e-22	1.0236e-18	DNAJC27	22955
chr8_11642082_11643179	81.2005	-2.75226	0.287502	-9.57298	1.03866e-21	1.07136e-18	GATA4	33780
chrX_17633936_17636167	119.017	-2.51899	0.263318	-9.56637	1.10725e-21	1.1355e-18	NHS	-258517
chr8_34027528_34028993	118.423	-2.41729	0.253006	-9.5543	1.24417e-21	1.26858e-18	DUSP26	-427422
chr13_79581705_79582465	118.39	-2.34338	0.245324	-9.5522	1.26973e-21	1.28725e-18	NDFIP2	-100554
chr3_51962025_51964858	224.498	-1.77791	0.186197	-9.54851	1.31569e-21	1.31877e-18	PCBP4	0
chr4_111074189_111075256	87.4917	-2.82962	0.296335	-9.54872	1.31307e-21	1.31877e-18	PITX2	-432183
chr14_96917262_96918334	86.0748	-2.95068	0.309059	-9.54729	1.33131e-21	1.32657e-18	VRK1	-119959
chr9_105063695_105065794	194.882	-1.96935	0.206285	-9.54674	1.33843e-21	1.32657e-18	ABCA1	-135458
chr3_137647074_137647677	67.5295	-3.46399	0.362926	-9.5446	1.36628e-21	1.34665e-18	SOX14	116607
chr6_111788693_111790257	100.112	-2.4253	0.254119	-9.54398	1.3746e-21	1.34736e-18	FYN	83196
chr6_109160459_109161571	109.168	2.3745	0.248823	9.54292	1.38861e-21	1.35362e-18	CEP57L1	-64940
chr13_39119273_39120479	104.043	-2.4797	0.259991	-9.53763	1.4613e-21	1.41669e-18	NHLRC3	-80963
chr9_105646006_105648180	220.072	-1.8323	0.192167	-9.53493	1.4998e-21	1.44612e-18	TAL2	14277
chr13_76967678_76968708	129.464	-2.21748	0.232729	-9.52814	1.60129e-21	1.53563e-18	ACOD1	-19182
chr6_15915447_15917111	112.01	-2.44257	0.256389	-9.52683	1.62167e-21	1.54681e-18	MYLIP	212014
chr1_78483569_78484492	100.688	-2.45818	0.258146	-9.52242	1.69186e-21	1.60513e-18	PTGFR	-179686
chr3_193051899_193053149	153.612	-2.04591	0.214971	-9.51713	1.78025e-21	1.68001e-18	MB21D2	-133738
chr7_148031538_148032443	132.152	-2.40388	0.25266	-9.51427	1.82991e-21	1.71773e-18	CNTNAP2	-1915180
chr1_176926079_176927135	74.9185	-2.98432	0.313737	-9.51217	1.8672e-21	1.73438e-18	ASTN1	237733
chr4_132169398_132170165	72.2735	-3.05666	0.321332	-9.51245	1.86219e-21	1.73438e-18	PCDH10	979150
chrX_54774220_54775382	109.318	-2.33061	0.245059	-9.51041	1.8992e-21	1.75492e-18	ITIH6	22859
chr14_97832440_97833860	81.7163	-2.80027	0.294553	-9.50685	1.96529e-21	1.80658e-18	C14orf177	877753
chr2_45887914_45890056	208.976	-1.94212	0.204393	-9.50189	2.06111e-21	1.88489e-18	PRKCE	110846
chr9_7549053_7549750	74.2891	-2.99236	0.31519	-9.49382	2.2271e-21	2.02625e-18	TMEM261	250318
chr6_122726619_122727336	110.218	-2.64768	0.278967	-9.49102	2.28795e-21	2.07099e-18	FABP7	52139
chr3_41174381_41175166	73.5295	-2.98554	0.31461	-9.48966	2.31793e-21	2.08748e-18	CTNNB1	19575
chr3_99520412_99520966	73.2653	-3.05776	0.32237	-9.48524	2.41815e-21	2.16674e-18	COL8A1	117509
chr5_107157463_107158382	136.501	-2.28732	0.241223	-9.48219	2.48992e-21	2.21983e-18	EFNA5	512246
chrX_138269515_138271348	88.196	-2.71825	0.286709	-9.48085	2.5221e-21	2.23728e-18	ZIC3	-703374
chr3_140276596_140278571	118.323	-2.2563	0.238286	-9.46888	2.82863e-21	2.49671e-18	CLSTN2	-341412
chr3_152726236_152727290	91.3013	-2.69996	0.285202	-9.46684	2.88448e-21	2.5334e-18	P2RY1	107403
chr3_105958325_105960893	174.366	-2.07046	0.219146	-9.44784	3.45897e-21	3.023e-18	CBLB	-89282
chr2_121910552_121914671	205.477	-1.92342	0.204045	-9.42646	4.24179e-21	3.68899e-18	TSN	-154382
chr7_51592775_51594126	143.993	-2.1523	0.228756	-9.40873	5.02189e-21	4.34612e-18	COBL	-275957
chr3_111795817_111797833	138.243	-2.1218	0.225575	-9.4062	5.14394e-21	4.43013e-18	PLCXD2	-121142
chr21_37828212_37829814	118.303	-2.44873	0.260404	-9.40361	5.2721e-21	4.51857e-18	KCNJ6	291532
chr2_3042047_3042925	82.6276	-2.69298	0.2864	-9.40287	5.30922e-21	4.52851e-18	TSSC1	334906
chr6_40341526_40345716	168.34	-1.96598	0.209174	-9.39877	5.52069e-21	4.68635e-18	LRFN2	241750
chr11_44961470_44963718	125.201	-2.09198	0.222713	-9.39316	5.82264e-21	4.91913e-18	TP53I11	-10596
chr6_130173450_130174449	95.356	-2.61752	0.278747	-9.3903	5.98276e-21	5.03045e-18	SAMD3	41194
chr16_70729913_70731265	86.4878	-2.70482	0.288065	-9.38961	6.02226e-21	5.03978e-18	VAC14	-29668
chr20_20805972_20807348	77.9161	-2.77335	0.295986	-9.36987	7.26218e-21	6.04888e-18	RALGAPA2	-93484
chr2_209599849_209601185	113.344	-2.29753	0.245304	-9.36605	7.52957e-21	6.2423e-18	MAP2	-175792
chrX_39526552_39528584	92.4718	-2.62352	0.28015	-9.3647	7.62653e-21	6.29327e-18	BCOR	648746
chr2_207257042_207259498	149.404	-2.02121	0.21593	-9.36048	7.93769e-21	6.51971e-18	KLF7	-89796
chr10_47346136_47349013	166.714	-1.9934	0.212972	-9.35993	7.97876e-21	6.52325e-18	RBP3	0
chr17_77801374_77803358	166.444	-2.03123	0.217103	-9.35605	8.27704e-21	6.73607e-18	TNRC6C	155882
chr3_156180043_156181961	127.134	-2.31609	0.247626	-9.35316	8.50648e-21	6.89118e-18	KCNAB1	-59496
chr4_117941230_117942210	72.0012	-2.87754	0.307679	-9.35242	8.56648e-21	6.90824e-18	NDST3	92135
chr5_112959738_112961510	137.339	-2.29006	0.245054	-9.34511	9.1792e-21	7.36887e-18	DCP2	15192
chr2_167132534_167133541	79.6008	-2.74222	0.293668	-9.33784	9.83233e-21	7.85763e-18	XIRP2	-244048
chr4_56786841_56788221	95.9743	-2.73552	0.292975	-9.33704	9.90639e-21	7.88131e-18	SPINK2	33522
chr12_124754851_124756020	115.83	-2.23446	0.239502	-9.32964	1.06232e-20	8.41383e-18	SCARB1	107898
chr3_107126884_107127522	72.5602	-3.08607	0.330945	-9.32505	1.10935e-20	8.74161e-18	CCDC54	249672
chrX_69555244_69556778	107.361	-2.28837	0.245411	-9.32465	1.11356e-20	8.74161e-18	FAM155B	-50004
chr3_172317864_172318940	113.708	-2.23906	0.240185	-9.32224	1.13914e-20	8.90308e-18	FNDC3B	-278237
chr4_59655793_59656523	93.5336	-2.64478	0.28392	-9.31522	1.21699e-20	9.46982e-18	ADGRL3	1544735
chr1_169689343_169690134	67.1822	-3.0841	0.331433	-9.30536	1.33535e-20	1.03454e-17	SELL	21565
chr8_48396301_48398481	115.331	-2.22034	0.238695	-9.302	1.3783e-20	1.06317e-17	EFCAB1	336788
chr9_120918994_120922333	304.957	-1.68969	0.181662	-9.30127	1.38779e-20	1.06586e-17	TRAF1	6437
chr3_67549925_67551952	122.28	-2.15196	0.231397	-9.29983	1.40667e-20	1.0757e-17	SUCLG2	102663
chr15_77606326_77608418	199.81	-1.82334	0.196078	-9.29905	1.41709e-20	1.07902e-17	LINGO1	87731
chr12_115623722_115624522	99.7404	-2.48952	0.267755	-9.29775	1.43445e-20	1.07903e-17	MED13L	652817
chr15_26051542_26053021	93.8037	-2.48637	0.267431	-9.29724	1.44144e-20	1.07903e-17	ATP10A	-188334
chr2_133603271_133605832	197.342	-2.02299	0.217588	-9.29735	1.43987e-20	1.07903e-17	NCKAP5	-34808
chr7_95910133_95910775	78.5219	-2.86482	0.308116	-9.29786	1.43305e-20	1.07903e-17	DYNC1I1	-137530
chr5_133534578_133536185	126.229	-2.30854	0.248996	-9.27137	1.83774e-20	1.36992e-17	FSTL4	76380
chr7_94258352_94259827	128.937	-2.14723	0.231611	-9.27086	1.84658e-20	1.37075e-17	COL1A2	134734
chr8_23335663_23336671	103.771	-2.40385	0.259396	-9.26711	1.9125e-20	1.41377e-17	LOXL2	67570
chr3_167432606_167435819	186.993	-1.97884	0.213668	-9.26127	2.02018e-20	1.48717e-17	SERPINI2	43186
chr1_25926856_25928335	133.817	-2.12555	0.229576	-9.2586	2.07129e-20	1.51849e-17	STMN1	-19865
chr20_32979906_32981307	125.76	-2.11464	0.228415	-9.25791	2.08471e-20	1.52205e-17	SUN5	23127
chr13_51328362_51328985	84.8743	-2.58298	0.279136	-9.25347	2.17329e-20	1.58021e-17	SERPINE3	6788
chr3_112074605_112075738	103.768	-2.44723	0.264633	-9.24765	2.29476e-20	1.66173e-17	TMPRSS7	-39763
chr8_22949594_22951096	96.9241	-2.74016	0.296534	-9.24063	2.4505e-20	1.76729e-17	PEBP4	-21686
chr8_39801426_39802272	61.0206	-3.36417	0.364147	-9.23849	2.50008e-20	1.79574e-17	ADAM2	35939
chr15_65632471_65633401	94.8138	-2.53106	0.274068	-9.23517	2.57885e-20	1.84485e-17	SLC24A1	-10463
chr7_119099172_119101251	116.844	-2.16876	0.234955	-9.23054	2.69283e-20	1.91099e-17	ANKRD7	-884500
chr9_70085083_70085816	96.7719	-2.38873	0.258781	-9.23069	2.689e-20	1.91099e-17	MAMDC2	-41503
chr15_98785572_98786487	90.4113	-2.51388	0.27242	-9.22796	2.75841e-20	1.94972e-17	IGF1R	-136529
chr11_86171398_86173437	100.65	-2.39058	0.259282	-9.22002	2.97051e-20	2.09131e-17	EED	71316
chr2_48196008_48197993	180.612	-1.87916	0.203906	-9.21586	3.08795e-20	2.1654e-17	FOXN2	116717
chr2_143533761_143534547	74.1206	-2.83698	0.308164	-9.20606	3.38318e-20	2.35382e-17	ARHGAP15	-442400
chr3_13110518_13111935	96.8828	-2.45158	0.2663	-9.2061	3.38182e-20	2.35382e-17	IQSEC1	-37401
chr2_137769916_137770838	84.8626	-2.71739	0.295608	-9.19254	3.83665e-20	2.65889e-17	HNMT	193182
chr1_205668996_205671545	163.878	-1.91653	0.20853	-9.19064	3.90498e-20	2.69571e-17	SLC45A3	8915
chr2_86274700_86275407	89.7985	-2.50563	0.2728	-9.18485	4.12092e-20	2.83376e-17	REEP1	62677
chr1_51997917_51998823	90.5127	-2.45707	0.26775	-9.17675	4.44295e-20	3.04341e-17	RAB3B	-7153
chr4_128461268_128462733	83.9789	-2.55334	0.278359	-9.17285	4.6068e-20	3.14351e-17	PGRMC2	-172439
chr7_91310868_91311559	97.801	-2.59839	0.283301	-9.17185	4.64969e-20	3.16062e-17	FZD1	-46505
chr13_43664736_43665709	96.8296	-2.41651	0.263663	-9.16515	4.94782e-20	3.35043e-17	ENOX1	121200
chr19_43309168_43310220	69.4069	-2.95455	0.322423	-9.16357	5.0208e-20	3.38692e-17	PSG9	-39638
chr10_109393293_109394091	64.0272	-3.15224	0.344132	-9.15997	5.19111e-20	3.48855e-17	XPNPEP1	529463
chr10_104300601_104301422	105.528	-2.45118	0.267887	-9.15004	5.69132e-20	3.81026e-17	GSTO2	-31421
chr2_45922409_45922951	69.3842	-3.40993	0.372855	-9.14545	5.93798e-20	3.96045e-17	PRKCE	77951
chr2_120819713_120821172	101.209	-2.33743	0.255638	-9.14352	6.04501e-20	4.01674e-17	GLI2	-27305
chrX_18793636_18794832	129.297	-2.22068	0.24291	-9.14197	6.13268e-20	4.05979e-17	PPEF1	-102724
chr3_4830982_4832017	96.343	-2.36079	0.25833	-9.13867	6.32257e-20	4.16994e-17	ITPR1	-337633
chr6_118748187_118749301	168.969	-2.04496	0.223868	-9.1347	6.55884e-20	4.30974e-17	CEP85L	-38119
chr3_113262054_113265690	303.194	-1.65055	0.180727	-9.13287	6.67091e-20	4.35115e-17	BOC	-50573
chr3_115254368_115255514	136.646	-2.04831	0.224275	-9.13303	6.66063e-20	4.35115e-17	ZBTB20	-107097
chr7_77257710_77258731	84.8682	-2.61727	0.286608	-9.13189	6.73136e-20	4.35853e-17	CCDC146	-135094
chr8_117711601_117712384	62.9621	-3.20043	0.350456	-9.13218	6.71349e-20	4.35853e-17	MED30	-190889
chr1_60014748_60015501	69.4985	-2.84972	0.312101	-9.13077	6.80154e-20	4.38796e-17	C1orf87	58236
chr1_177067262_177068360	77.933	-2.68858	0.294843	-9.11868	7.60451e-20	4.88821e-17	ASTN1	96508
chr13_31046542_31047608	66.6898	-2.99603	0.329205	-9.10081	8.96588e-20	5.7425e-17	TEX26	-113840
chr18_10010235_10011415	71.597	-2.92924	0.322071	-9.09502	9.45659e-20	6.03501e-17	VAPA	-96234
chr5_127425009_127425587	54.4736	-3.76873	0.414552	-9.09109	9.80485e-20	6.23483e-17	MEGF10	-134179
chr1_54289059_54292836	344.235	-1.61263	0.177419	-9.08937	9.96125e-20	6.31166e-17	SSBP3	113584
chr8_25830591_25831501	101.939	-2.33132	0.256741	-9.08044	1.08133e-19	6.82713e-17	EBF2	213897
chr8_68989252_68990618	75.4344	-2.79305	0.307775	-9.07498	1.13696e-19	7.15292e-17	SULF1	476006
chr1_236932862_236936441	141.819	-2.09965	0.23139	-9.07407	1.14649e-19	7.18739e-17	MT1HL1	67978
chr10_96618684_96619624	88.6145	-2.52639	0.278456	-9.07283	1.15965e-19	7.24428e-17	PIK3AP1	100891
chr12_119023378_119025066	101.453	-2.30192	0.253793	-9.07008	1.1893e-19	7.40343e-17	SRRM4	-41884
chr18_40821355_40822128	65.757	-3.03182	0.334319	-9.06865	1.20502e-19	7.47509e-17	PIK3C3	1133078
chr13_108986881_108988207	79.2581	-2.66613	0.294286	-9.05966	1.30859e-19	8.08927e-17	MYO16	-320999
chr12_119208496_119209118	80.4219	-3.1	0.342332	-9.05553	1.35904e-19	8.37198e-17	HSPB8	-29855
chrX_77493779_77494853	97.564	-2.30191	0.254374	-9.04933	1.4385e-19	8.83081e-17	FGF16	-46375
chr1_184242207_184243027	75.3901	-2.79313	0.309067	-9.03729	1.60604e-19	9.82534e-17	C1orf21	144031
chr7_32254747_32257993	182.867	-1.8635	0.206216	-9.03664	1.61557e-19	9.84966e-17	PDE1C	41337
chr7_105600084_105601996	131.569	-2.10964	0.233498	-9.03494	1.64086e-19	9.96957e-17	EFCAB10	0
chr15_72835025_72837507	156.129	-1.88783	0.208978	-9.03363	1.66073e-19	1.00559e-16	ADPGK	-51240
chr11_43138289_43139234	114.847	-2.19039	0.242597	-9.02889	1.7342e-19	1.0465e-16	API5	172729
chr7_135121692_135122436	80.0904	-2.54894	0.28237	-9.02694	1.76533e-19	1.06168e-16	AGBL3	-135185
chrX_54840874_54841915	79.6922	-2.55916	0.283595	-9.024	1.81337e-19	1.08688e-16	MAGED2	-33276
chr10_21814588_21815433	68.0808	-2.99289	0.331741	-9.02176	1.85085e-19	1.10561e-16	DNAJC1	188293
chr6_155541515_155542838	182.653	-1.80546	0.200132	-9.02136	1.8576e-19	1.10592e-16	NOX3	-85612
chr3_36823708_36824420	65.7097	-2.98176	0.330561	-9.02031	1.87554e-19	1.11287e-16	DCLK3	-59359
chr1_33150760_33153692	251.559	-1.67112	0.18541	-9.01313	2.00257e-19	1.18428e-16	TRIM62	22859
chr1_212938812_212939398	65.4451	-2.9715	0.329705	-9.01262	2.01198e-19	1.18589e-16	VASH2	11122
chr6_157685520_157686932	105.541	-2.15296	0.23893	-9.01085	2.04462e-19	1.20114e-16	SNX9	136332
chr20_49479717_49480870	97.9568	-2.25975	0.250806	-9.00993	2.06196e-19	1.20733e-16	KCNB1	3428
chr9_98431943_98434164	179.131	-1.92555	0.213762	-9.00792	2.10001e-19	1.22556e-16	GABBR2	275034
chr13_90612672_90614492	208.337	-1.72165	0.191172	-9.00572	2.1425e-19	1.24626e-16	GPC5	784115
chr3_50146231_50147080	87.4109	-2.60284	0.289093	-9.00345	2.18724e-19	1.26452e-16	SEMA3F	8011
chr5_115423144_115424414	74.841	-2.71892	0.301988	-9.00341	2.18815e-19	1.26452e-16	FEM1C	120481
chr1_165284176_165286314	179.843	-2.06826	0.229729	-9.00304	2.19543e-19	1.26461e-16	LMX1A	70402
chr11_126162845_126165871	148.333	-1.88395	0.209269	-9.0025	2.20626e-19	1.26674e-16	FAM118B	45543
chr1_182314605_182316263	121.177	-2.07921	0.231104	-8.99688	2.32232e-19	1.32318e-16	GLUL	75944
chr4_53557724_53559153	96.0572	-2.29269	0.254829	-8.99699	2.3199e-19	1.32318e-16	LNX1	32464
chr4_53557724_53559153.1	96.0572	-2.29269	0.254829	-8.99699	2.3199e-19	1.32318e-16	RP11-231C18.3	-179886
chr9_81264149_81265415	113.293	-2.28863	0.254387	-8.99666	2.32694e-19	1.32318e-16	TLE1	423891
chr5_35989475_35992053	191.627	-1.84873	0.205523	-8.99525	2.35694e-19	1.33595e-16	UGT3A1	0
chr1_26722986_26724016	214.296	-1.86065	0.206955	-8.99063	2.45814e-19	1.38888e-16	ARID1A	-26583
chr1_177590926_177592426	99.6692	-2.42554	0.269909	-8.98651	2.55194e-19	1.4373e-16	SEC16B	377788
chr13_106277608_106278245	68.2615	-2.90524	0.323341	-8.98508	2.58554e-19	1.45162e-16	EFNB2	257418
chr1_116824613_116826387	176.338	-1.78749	0.198956	-8.98435	2.60257e-19	1.45657e-16	CD2	-70229
chr17_57806174_57807788	108.314	-2.22718	0.248053	-8.97865	2.74118e-19	1.52932e-16	MRPS23	42269
chr1_114058102_114058897	82.7138	-2.59694	0.289251	-8.97815	2.7536e-19	1.53143e-16	OLFML3	-78662
chr18_23981074_23982958	132.648	-2.04903	0.228285	-8.97575	2.81429e-19	1.56029e-16	TTC39C	33676
chr3_180719392_180721984	94.6023	-2.32978	0.259627	-8.97358	2.87043e-19	1.58154e-16	RP11-496B10.7	15891
chr8_70805102_70806080	72.9462	-2.72959	0.304176	-8.97371	2.86695e-19	1.58154e-16	XKR9	-135738
chr19_48043722_48044465	52.0794	-3.87739	0.432364	-8.96787	3.02306e-19	1.66048e-16	CABP5	0
chr2_12685376_12686520	80.4436	-2.67478	0.298276	-8.96747	3.03407e-19	1.66138e-16	TRIB2	31718
chr11_119701564_119702904	103.73	-2.39816	0.267656	-8.95985	3.25127e-19	1.77483e-16	NECTIN1	26181
chr4_52868127_52870670	145.258	-1.96121	0.218906	-8.95914	3.27228e-19	1.78082e-16	RASL11B	-5838
chr2_47000944_47005506	269.525	-1.61526	0.180468	-8.95039	3.54216e-19	1.9218e-16	TTC7A	-84788
chr20_46977847_46979971	186.3	-1.71139	0.191312	-8.94553	3.70152e-19	2.00214e-16	EYA2	-83224
chr11_8288714_8290707	115.006	-2.33685	0.261322	-8.94243	3.80717e-19	2.05303e-16	LMO1	-19998
chr13_46525526_46527746	179.867	-1.89023	0.21153	-8.93602	4.03446e-19	2.169e-16	LRCH1	25514
chr14_96754390_96755789	132.192	-2.26031	0.253062	-8.93185	4.18951e-19	2.24555e-16	VRK1	41515
chr12_54135361_54136163	67.821	-3.03717	0.340312	-8.92465	4.47101e-19	2.38921e-16	SMUG1	52832
chr12_49673379_49674431	82.2531	-2.45662	0.275328	-8.92253	4.55749e-19	2.42812e-16	FMNL3	32984
chr15_68623094_68624399	125.103	-2.17822	0.244205	-8.91963	4.67845e-19	2.4851e-16	CORO2B	-44126
chr7_38340180_38342543	215.246	-1.74866	0.196224	-8.91155	5.03263e-19	2.66167e-16	STARD3NL	-161959
chr8_37099509_37101001	103.109	-2.42845	0.272511	-8.91136	5.04087e-19	2.66167e-16	KCNU1	-170605
chr2_38217212_38218667	101.355	-2.23815	0.251241	-8.90838	5.17822e-19	2.72608e-16	CYP1B1	-107310
chr15_65336265_65339231	242.964	-1.61307	0.18111	-8.90659	5.26277e-19	2.76239e-16	IGDCC3	38810
chr8_11438859_11441663	200.706	-1.8341	0.206009	-8.90301	5.43511e-19	2.84444e-16	FAM167A	3707
chr8_20268022_20269571	111.236	-2.31176	0.259799	-8.89827	5.67231e-19	2.95984e-16	LZTS1	34393
chr3_178211768_178213123	97.6885	-2.31475	0.260151	-8.89772	5.70033e-19	2.96574e-16	RP11-385J1.3	206000
chr7_22198081_22199841	114.179	-2.20862	0.248301	-8.89493	5.8456e-19	3.03243e-16	RAPGEF5	157304
chr17_57707637_57708897	124.898	-2.01088	0.226079	-8.89461	5.8627e-19	3.03243e-16	CCDC182	36416
chrX_110732185_110732898	62.9502	-2.89773	0.325836	-8.89322	5.93648e-19	3.06167e-16	CHRDL1	62922
chr6_111898255_111899795	109.236	-2.16313	0.243251	-8.89258	5.97065e-19	3.07037e-16	FYN	-24803
chr3_39146617_39149140	194.912	-1.81855	0.204511	-8.89219	5.99143e-19	3.07215e-16	CSRNP1	5423
chr21_38475359_38476866	90.3803	-2.45477	0.27616	-8.88893	6.16984e-19	3.15452e-16	ERG	184829
chr20_37523887_37525659	113.613	-2.14263	0.241091	-8.88724	6.26473e-19	3.19382e-16	BLCAP	2273
chr1_170511873_170512685	67.6176	-2.93298	0.330073	-8.88585	6.34365e-19	3.20705e-16	GORAB	19444
chr1_209612990_209613832	90.1809	-2.43804	0.274363	-8.88616	6.32589e-19	3.20705e-16	CAMK1G	-29274
chr4_16157348_16158898	127.387	-2.05448	0.231208	-8.88582	6.3449e-19	3.20705e-16	TAPT1	67644
chr4_5750853_5753076	106.599	-2.17319	0.244619	-8.88397	6.45137e-19	3.2516e-16	EVC	-39639
chr2_45007702_45010960	235.645	-1.65696	0.18654	-8.88257	6.53335e-19	3.28138e-16	SIX2	0
chr2_191478744_191480223	84.6143	-2.46193	0.277172	-8.88233	6.54744e-19	3.28138e-16	NABP1	197913
chr10_61244234_61244808	51.8899	-4.31394	0.486052	-8.87546	6.96421e-19	3.48042e-16	TMEM26	208643
chr6_170080300_170081848	107.671	-2.1579	0.243238	-8.87156	7.21277e-19	3.59451e-16	DLL1	208626
chr8_133210833_133212213	107.564	-2.17493	0.245432	-8.86164	7.88437e-19	3.9182e-16	WISP1	-19750
chr2_127064100_127066714	239.099	-1.64318	0.185474	-8.85932	8.05066e-19	3.97855e-16	BIN1	40642
chr5_18119069_18119893	55.1532	-3.34678	0.377763	-8.85948	8.03919e-19	3.97855e-16	RP11-432M8.17	-463222
chr15_68795191_68796060	99.243	-2.25132	0.254154	-8.8581	8.13865e-19	4.01086e-16	ANP32A	24836
chr10_9244157_9245283	73.349	-2.62328	0.296267	-8.85445	8.40964e-19	4.13293e-16	GATA3	-1189505
chr6_64717106_64717769	96.1368	-2.39096	0.270086	-8.85259	8.55133e-19	4.19096e-16	EYS	989457
chr15_75151047_75152202	93.8396	-2.39295	0.270331	-8.85192	8.60259e-19	4.20446e-16	C15orf39	46690
chr22_19514583_19515471	66.7525	-2.82005	0.318916	-8.8426	9.35164e-19	4.558e-16	CDC45	-35125
chr7_142247254_142249515	144.689	-1.88329	0.212999	-8.84179	9.41954e-19	4.57852e-16	PRSS58	8544
chr1_108955601_108957304	129.257	-2.00653	0.22696	-8.84089	9.49553e-19	4.60284e-16	CLCC1	6147
chr1_108955601_108957304.1	129.257	-2.00653	0.22696	-8.84089	9.49553e-19	4.60284e-16	RP11-475E11.9	6181
chr1_165941023_165942677	98.6423	-2.22956	0.252205	-8.84027	9.54878e-19	4.61604e-16	TMCO1	-113268
chr2_173684584_173685711	85.4442	-2.50271	0.283187	-8.83764	9.77656e-19	4.71331e-16	SP3	279992
chr1_107563219_107564148	71.7383	-2.71852	0.307679	-8.83556	9.95944e-19	4.78846e-16	VAV3	400997
chr3_179725797_179729806	231.848	-1.80298	0.204227	-8.82831	1.06273e-18	5.09577e-16	USP13	-73043
chr2_156380164_156381369	85.8544	-2.44017	0.276554	-8.82348	1.10955e-18	5.30193e-16	NR4A2	-37816
chr7_16347628_16348909	70.396	-2.86718	0.324956	-8.82326	1.1117e-18	5.30193e-16	ISPD	72414
chr2_181410772_181411809	122.664	-2.02839	0.230274	-8.80859	1.26727e-18	6.02764e-16	ITGA4	45398
chr10_102233731_102236602	143.213	-1.85057	0.210119	-8.80721	1.28298e-18	6.08604e-16	PITX3	4873
chr14_92430599_92431713	71.2469	-2.6754	0.303812	-8.80611	1.29566e-18	6.12622e-16	SLC24A4	-108019
chr2_233989155_233990663	88.5545	-2.37611	0.269832	-8.80588	1.29835e-18	6.12622e-16	TRPM8	-71758
chr1_160177195_160178163	78.8719	-2.49634	0.283533	-8.80439	1.31565e-18	6.19139e-16	ATP1A4	-25626
chr12_64006103_64006797	65.848	-2.77081	0.31497	-8.79707	1.40429e-18	6.59104e-16	SRGAP1	-161811
chr6_20312543_20313498	75.0764	-2.61827	0.297654	-8.79635	1.41334e-18	6.61599e-16	E2F3	88669
chr9_27977807_27978671	65.3402	-2.96594	0.337289	-8.79347	1.45012e-18	6.77033e-16	LINGO2	691615
chr2_152452596_152453752	78.3961	-2.54969	0.290061	-8.79019	1.49314e-18	6.93465e-16	FMNL2	165826
chr8_133070364_133071150	63.9981	-3.00115	0.341416	-8.79031	1.49152e-18	6.93465e-16	SLA	31463
chr8_133070364_133071150.1	63.9981	-3.00115	0.341416	-8.79031	1.49152e-18	6.93465e-16	TG	-203404
chr7_34301014_34304177	118.44	-2.12559	0.24183	-8.7896	1.50096e-18	6.9528e-16	NPSR1	354108
chr1_44314537_44317318	163.857	-1.83588	0.208881	-8.78914	1.50714e-18	6.9632e-16	ERI3	37891
chr6_79261461_79262261	52.5356	-3.47823	0.395765	-8.78861	1.51416e-18	6.97748e-16	HMGN3	-26772
chr10_80412915_80414975	119.838	-2.04917	0.233257	-8.78507	1.56271e-18	7.18254e-16	FAM213A	-5087
chr15_65371658_65373803	206.741	-1.72455	0.196374	-8.78194	1.60673e-18	7.34744e-16	IGDCC3	4238
chr2_148533832_148535144	96.5729	-2.22106	0.252912	-8.78193	1.60687e-18	7.34744e-16	EPC2	109855
chr15_58554981_58556285	121.828	-1.98877	0.226487	-8.78098	1.62056e-18	7.37274e-16	LIPC	-144410
chr7_128014450_128015397	87.4512	-2.41611	0.275153	-8.78097	1.62071e-18	7.37274e-16	SND1	-362271
chr5_72064731_72066549	129.716	-2.26339	0.257811	-8.77926	1.6456e-18	7.46683e-16	MAP1B	40685
chr7_48026830_48029371	117.349	-2.21304	0.252151	-8.77664	1.68428e-18	7.62281e-16	SUN3	0
chr10_86162952_86164697	91.2236	-2.33354	0.265951	-8.77432	1.71941e-18	7.75067e-16	GRID1	201782
chr8_29521493_29523188	71.3508	-2.71505	0.309436	-8.7742	1.72126e-18	7.75067e-16	DUSP4	-172688
chr7_93151506_93154255	142.733	-1.94527	0.221787	-8.77089	1.77266e-18	7.96188e-16	SAMD9L	-3138
chr3_7977738_7978786	86.7089	-2.31256	0.26378	-8.767	1.83491e-18	8.22069e-16	LMCD1	523021
chr2_209300198_209302472	96.159	-2.36772	0.270104	-8.76596	1.85193e-18	8.27601e-16	MAP2	121586
chr6_44696615_44697948	106.388	-2.15187	0.245553	-8.76339	1.89468e-18	8.44581e-16	CDC5L	-309091
chr1_168683756_168684536	72.5896	-2.68389	0.306367	-8.76036	1.94624e-18	8.65387e-16	DPT	44729
chr16_48535937_48537027	79.0835	-2.42455	0.276777	-8.75996	1.95319e-18	8.66309e-16	N4BP1	73183
chr12_3246723_3248414	124.41	-1.96841	0.224783	-8.75694	2.00618e-18	8.87593e-16	TSPAN9	-169347
chr2_192509747_192512139	101.368	-2.14852	0.245396	-8.75531	2.03538e-18	8.98272e-16	TMEFF2	-314831
chr4_146590622_146591370	58.0047	-3.08053	0.351883	-8.75439	2.05206e-18	9.03383e-16	POU4F2	47523
chr2_152431347_152435295	259.347	-1.64892	0.188443	-8.75023	2.12923e-18	9.35036e-16	FMNL2	184283
chr5_9782847_9783661	66.7263	-2.75266	0.314819	-8.74363	2.25743e-18	9.88888e-16	TAS2R1	-152492
chr11_95442387_95443060	52.8751	-3.72197	0.426205	-8.7328	2.48449e-18	1.08567e-15	SESN3	-209846
chr5_135307398_135308909	108.391	-2.07734	0.237983	-8.72897	2.57005e-18	1.1203e-15	H2AFY	90979
chr7_136533465_136534507	93.7135	-2.26732	0.259783	-8.72778	2.59727e-18	1.12939e-15	CHRM2	334162
chr16_85436236_85439728	209.507	-1.69387	0.194135	-8.7252	2.65717e-18	1.15261e-15	GSE1	171681
chr16_72961010_72961702	89.3736	-2.28571	0.261983	-8.72468	2.66931e-18	1.15506e-15	ZFHX3	930170
chr2_10658079_10658982	87.984	-2.39825	0.275193	-8.7148	2.91272e-18	1.2561e-15	NOL10	30991
chr3_192280883_192282186	198.608	-1.85543	0.212916	-8.71436	2.92406e-18	1.2561e-15	FGF12	485579
chr8_133102635_133103982	106.789	-2.23934	0.256968	-8.71447	2.92116e-18	1.2561e-15	TG	-235675
chr3_46987019_46988351	109.61	-2.05467	0.235836	-8.71231	2.97733e-18	1.27589e-15	NBEAL2	-7337
chr10_3125601_3128432	139.995	-1.93422	0.222046	-8.71087	3.01542e-18	1.28608e-15	PFKP	-58082
chr12_98418175_98419126	89.0612	-2.39972	0.275486	-8.71087	3.0156e-18	1.28608e-15	TMPO	96386
chr3_124363456_124365043	106.807	-2.27353	0.261073	-8.70841	3.08177e-18	1.31115e-15	KALRN	-268776
chr7_142704316_142706024	114.697	-2.14402	0.246216	-8.70791	3.09529e-18	1.31375e-15	MTRNR2L6	-38045
chr8_101287374_101289126	106.823	-2.25606	0.2591	-8.70729	3.11217e-18	1.31776e-15	ZNF706	-81806
chr2_10343036_10345037	177.365	-1.93499	0.222318	-8.70372	3.21181e-18	1.35672e-15	HPCAL1	-40130
chr19_47797674_47799328	110.735	-2.08113	0.23912	-8.70331	3.22351e-18	1.35842e-15	TPRX1	4362
chr8_23764557_23765340	69.9626	-2.62584	0.301726	-8.70272	3.24009e-18	1.36218e-15	NKX2-6	-57959
chr2_47191440_47193913	220.692	-1.78921	0.205611	-8.7019	3.2638e-18	1.3689e-15	CALM2	-14839
chr7_121202253_121203728	119.688	-2.19687	0.252479	-8.70121	3.28357e-18	1.37394e-15	CPED1	-213577
chr13_57314614_57315780	115.929	-2.14256	0.246249	-8.70081	3.29534e-18	1.37562e-15	PRR20E	-147418
chr8_42705787_42706836	76.2234	-2.62667	0.3019	-8.70049	3.30453e-18	1.37622e-15	CHRNB3	-8369
chr3_111907634_111908967	101.823	-2.22672	0.256153	-8.69292	3.53227e-18	1.46762e-15	PHLDB2	2643
chr7_70446112_70447685	147.384	-1.90155	0.21876	-8.69241	3.54846e-18	1.4709e-15	AUTS2	-847817
chr3_101255216_101257186	163.426	-1.99051	0.229096	-8.68852	3.67177e-18	1.51847e-15	IMPG2	63375
chr7_16587379_16588432	74.9273	-2.48563	0.286262	-8.68306	3.85261e-18	1.58955e-15	SOSTDC1	-56799
chr2_86392950_86394495	130.033	-2.25193	0.259394	-8.68149	3.90616e-18	1.60791e-15	KDM3A	46306
chr2_31162548_31163658	69.9562	-2.64804	0.305057	-8.68048	3.94119e-18	1.61857e-15	GALNT14	-23822
chr2_32760596_32761405	61.7344	-3.0635	0.35311	-8.67578	4.10725e-18	1.68287e-15	TTC27	-132535
chr2_85245881_85247167	110.459	-2.21579	0.25554	-8.67102	4.2827e-18	1.75072e-15	TCF7L1	-112472
chr4_67809135_67809877	70.5943	-2.66861	0.307801	-8.66993	4.32388e-18	1.76349e-15	GNRHR	-54775
chr7_86157679_86158915	84.3681	-2.33102	0.268921	-8.66803	4.39643e-18	1.78896e-15	GRM3	484999
chrX_37553416_37554400	71.7601	-2.55973	0.29532	-8.66764	4.4117e-18	1.79107e-15	RP5-972B16.2	-204087
chr3_123636281_123637012	79.6217	-2.51677	0.290452	-8.66499	4.51536e-18	1.82897e-15	MYLK	-15767
chr5_38423372_38424827	78.7235	-2.42021	0.27958	-8.65661	4.86017e-18	1.96415e-15	EGFLAM	-164964
chr5_135476670_135479498	154.287	-1.82606	0.211117	-8.64951	5.17192e-18	2.08539e-15	TIFAB	-24271
chr1_97137614_97138941	168.291	-1.86108	0.215209	-8.64781	5.24982e-18	2.112e-15	DPYD	782109
chr6_134707237_134707981	86.2715	-2.61417	0.302327	-8.64683	5.29506e-18	2.12538e-15	ALDH8A1	242104
chr5_9617082_9617690	61.7375	-2.87391	0.332381	-8.64644	5.31332e-18	2.12789e-15	TAS2R1	12666
chr3_114571366_114572205	78.8407	-2.46511	0.285227	-8.64261	5.49429e-18	2.19541e-15	ZBTB20	575067
chr15_39666820_39667989	77.9399	-2.53936	0.29387	-8.6411	5.56743e-18	2.21964e-15	FSIP1	114842
chr3_141039421_141040717	79.3055	-2.51013	0.290539	-8.63956	5.64308e-18	2.24476e-15	SPSB4	10685
chr1_181126094_181129534	200.65	-1.69641	0.196421	-8.63661	5.7908e-18	2.29337e-15	IER5	-37383
chr13_94478383_94481375	225.16	-1.77731	0.205788	-8.6366	5.79113e-18	2.29337e-15	DCT	0
chr3_120604266_120605498	111.369	-2.22269	0.257434	-8.63404	5.92224e-18	2.34006e-15	NDUFB4	-7958
chr8_40905549_40907335	94.8061	-2.28405	0.264568	-8.63313	5.96933e-18	2.35343e-15	ZMAT4	-7716
chr9_7542132_7543766	77.9909	-2.47929	0.287206	-8.63242	6.00657e-18	2.36286e-15	TMEM261	256302
chr13_49580760_49581791	94.1441	-2.15578	0.24976	-8.63142	6.05954e-18	2.37842e-15	RCBTB1	3793
chr2_78793640_78795964	133.926	-2.18693	0.25338	-8.63104	6.07951e-18	2.381e-15	REG3G	229763
chr1_47491250_47491961	93.6146	-2.15678	0.249968	-8.62823	6.23082e-18	2.43488e-15	FOXD2	-55234
chr6_110378332_110379523	98.7572	-2.1329	0.247365	-8.62248	6.55188e-18	2.55471e-15	METTL24	-20060
chr1_182610042_182612300	144.408	-1.96256	0.227955	-8.60945	7.34145e-18	2.85631e-15	RGS16	-5634
chr5_167724696_167726259	72.9768	-2.6565	0.308604	-8.60812	7.42666e-18	2.88314e-15	TENM2	28744
chr1_246760564_246761392	74.9922	-2.65586	0.308728	-8.60257	7.79514e-18	3.0117e-15	SCCPDH	-36518
chr11_126638397_126640570	83.7752	-2.45404	0.285275	-8.60237	7.80875e-18	3.0117e-15	KIRREL3	360241
chr21_37855703_37856483	59.796	-3.07775	0.357762	-8.60277	7.78143e-18	3.0117e-15	KCNJ6	264863
chr2_118474034_118474811	66.5384	-2.66322	0.309624	-8.60144	7.87218e-18	3.02958e-15	EN1	372868
chr13_30088280_30089133	99.7682	-2.30116	0.26759	-8.59958	8.00104e-18	3.0725e-15	KATNAL1	218352
chr2_156720179_156722109	91.782	-2.27237	0.26436	-8.59574	8.27268e-18	3.16996e-15	GPD2	-284739
chr2_65606999_65609255	138.847	-1.83751	0.213779	-8.59538	8.2989e-18	3.17315e-15	SPRED2	-174822
chr9_117374243_117377512	205.773	-1.6984	0.197675	-8.59192	8.55282e-18	3.2632e-15	ASTN2	37559
chr11_131476214_131477063	66.1021	-2.67486	0.311385	-8.59021	8.6809e-18	3.30496e-15	NTM	-105737
chr12_98438562_98439544	93.9001	-2.31896	0.269976	-8.5895	8.73496e-18	3.31843e-15	TMPO	75968
chr2_37827782_37828732	111.385	-2.22317	0.258842	-8.58892	8.77929e-18	3.32814e-15	RMDN2	96587
chr6_39207816_39209374	75.5659	-2.46418	0.287065	-8.58404	9.15998e-18	3.46505e-15	KCNK5	20077
chr7_54674914_54676370	82.6702	-2.37762	0.277117	-8.57985	9.49974e-18	3.58593e-15	SEC61G	83605
chr8_23494054_23494568	64.9109	-2.73998	0.319363	-8.57954	9.52562e-18	3.58806e-15	SLC25A37	34237
chr10_106414242_106415173	67.1157	-2.62501	0.305974	-8.57921	9.55302e-18	3.59076e-15	SORCS1	749362
chr1_100397568_100398528	75.7879	-2.493	0.290624	-8.57808	9.64691e-18	3.61839e-15	CDC14A	-52547
chr1_84711178_84712180	84.9923	-2.35206	0.274215	-8.57744	9.70051e-18	3.62317e-15	SSX2IP	-20633
chr5_39223712_39224722	60.8481	-3.11127	0.362718	-8.57764	9.68354e-18	3.62317e-15	FYB1	45936
chr13_47631868_47632927	63.0812	-2.68376	0.312937	-8.57605	9.81875e-18	3.65963e-15	NUDT15	404640
chr1_68449618_68450575	75.7175	-2.49383	0.290877	-8.57348	1.00403e-17	3.73114e-15	RPE65	0
chr12_122085013_122086361	81.0763	-2.46082	0.287032	-8.57334	1.00527e-17	3.73114e-15	MLXIP	-6292
chr7_88543031_88543875	61.4727	-2.86388	0.334065	-8.57281	1.00991e-17	3.74056e-15	ZNF804B	215493
chr7_127943651_127945828	169.178	-1.96494	0.229241	-8.57149	1.02159e-17	3.77591e-15	SND1	-291472
chr14_65141397_65143013	79.579	-2.47792	0.289152	-8.56962	1.03826e-17	3.82957e-15	MAX	-38880
chr8_48818015_48820361	143.111	-1.94772	0.227485	-8.56195	1.10976e-17	4.0848e-15	EFCAB1	-82747
chr1_66404243_66406138	122.334	-2.02212	0.236435	-8.55256	1.20389e-17	4.41295e-15	PDE4B	-49862
chrX_77431021_77431719	60.6761	-2.76065	0.322778	-8.55278	1.20155e-17	4.41295e-15	FGF16	15686
chr15_68576088_68582137	299.463	-1.48006	0.173098	-8.55041	1.22657e-17	4.48682e-15	CORO2B	0
chr11_88044118_88046350	88.0888	-2.18327	0.255361	-8.54977	1.23339e-17	4.50247e-15	RAB38	129118
chr8_24045805_24046852	63.9846	-2.77978	0.325182	-8.54839	1.24814e-17	4.54696e-15	STC1	-191494
chr8_9963097_9965389	133.582	-1.92593	0.225592	-8.53723	1.37482e-17	4.9982e-15	MSRA	93581
chr10_78450759_78452213	104.244	-2.09931	0.246125	-8.52943	1.47069e-17	5.33579e-15	RPS24	-417028
chr3_72597586_72598314	65.1331	-2.67131	0.313206	-8.52893	1.47712e-17	5.34819e-15	RYBP	-150965
chr12_113663422_113665313	104.237	-2.15652	0.252861	-8.52849	1.48268e-17	5.35741e-15	LHX5	-191350
chr1_172487458_172488181	64.8425	-2.65883	0.311914	-8.52423	1.53824e-17	5.54686e-15	PIGC	-43372
chr12_85865733_85866458	62.0979	-2.75035	0.322858	-8.51877	1.61259e-17	5.80316e-15	NTS	7837
chr10_116721363_116723947	120.934	-1.95693	0.229736	-8.5182	1.62054e-17	5.81998e-15	HSPA12A	125795
chr3_97978564_97980466	186.046	-1.64856	0.193587	-8.51585	1.65371e-17	5.92711e-15	RIOX2	-6107
chr1_166153485_166154648	121.479	-1.97164	0.23157	-8.51422	1.67721e-17	5.99921e-15	FAM78B	12068
chr1_241269415_241271023	104.537	-2.13313	0.25057	-8.51311	1.69333e-17	6.04467e-15	RGS7	86208
chr1_19126893_19127753	58.4183	-2.90887	0.341748	-8.51173	1.71359e-17	6.1047e-15	UBR4	82524
chr1_18189679_18192681	206.443	-1.63285	0.191845	-8.51128	1.72027e-17	6.1158e-15	IGSF21	-81934
chr3_19487212_19489225	93.6796	-2.28509	0.268485	-8.51105	1.7236e-17	6.1158e-15	KCNH8	-338759
chr1_203600389_203601855	111.464	-2.06195	0.24228	-8.51061	1.73022e-17	6.12704e-15	ATP2B4	24706
chrX_77045975_77047011	151.799	-1.92995	0.226781	-8.51017	1.73681e-17	6.13812e-15	FGF16	400394
chr1_205000967_205004147	171.346	-1.81533	0.213369	-8.50792	1.7708e-17	6.24582e-15	NFASC	-172273
chr13_59409069_59410234	103.434	-2.24495	0.263891	-8.50708	1.78364e-17	6.27864e-15	DIAPH3	753754
chr15_70184831_70186802	109.285	-2.05615	0.241707	-8.50677	1.78852e-17	6.28335e-15	TLE3	-86655
chr2_78931429_78932045	50.5274	-3.27327	0.384809	-8.50623	1.79678e-17	6.29989e-15	REG3G	93682
chr8_60908487_60914197	267.242	-1.6309	0.191806	-8.50285	1.84989e-17	6.47329e-15	CHD7	-229710
chr15_88448717_88450772	177.414	-1.70077	0.200034	-8.5024	1.85703e-17	6.48548e-15	MRPL46	16648
chr20_58986376_58987605	77.1093	-2.50821	0.295096	-8.49963	1.90198e-17	6.62944e-15	NELFCD	-5169
chr3_32842451_32845476	151.186	-1.78443	0.209974	-8.49832	1.92347e-17	6.69118e-15	TRIM71	-24434
chr9_125688639_125689651	130.653	-2.03118	0.239051	-8.49685	1.94799e-17	6.76321e-15	MAPKAP1	17581
chr7_39073217_39074046	111.643	-1.99281	0.234621	-8.49374	2.00095e-17	6.93351e-15	POU6F2	-95220
chr12_119005034_119007293	152.463	-1.77496	0.209022	-8.49173	2.0358e-17	7.03334e-15	SRRM4	-23540
chr17_21072563_21073845	103.422	-2.018	0.237646	-8.49162	2.03769e-17	7.03334e-15	USP22	-28803
chr4_175446845_175447525	55.0937	-3.13387	0.369168	-8.48902	2.08393e-17	7.17898e-15	ADAM29	-528488
chr3_140331912_140333563	97.265	-2.30745	0.271828	-8.48864	2.09077e-17	7.18859e-15	CLSTN2	-396728
chr6_126763364_126765212	132.947	-1.97346	0.232503	-8.48789	2.10429e-17	7.2211e-15	RSPO3	353392
chr1_157104778_157105891	103.872	-2.03368	0.239633	-8.48664	2.12691e-17	7.28463e-15	ETV3L	-4970
chr1_237470769_237471583	57.1687	-2.82967	0.333454	-8.48593	2.13997e-17	7.31522e-15	RYR2	-428565
chr1_221272934_221275516	179.486	-1.99319	0.234917	-8.48464	2.16386e-17	7.38269e-15	HLX	-393535
chr3_71930534_71931475	112.449	-2.13444	0.251668	-8.48116	2.22959e-17	7.5778e-15	PROK2	-145328
chrX_153556264_153557963	122.726	-1.96446	0.231624	-8.48124	2.22809e-17	7.5778e-15	ATP2B3	-38589
chr3_127717320_127718497	76.2868	-2.45494	0.289484	-8.4804	2.2442e-17	7.61286e-15	MGLL	17861
chr4_152118788_152120444	81.7602	-2.38951	0.281783	-8.47995	2.25288e-17	7.62772e-15	GATB	-357789
chr3_107168494_107169437	87.8449	-2.20097	0.259577	-8.47909	2.2697e-17	7.67003e-15	CCDC54	207757
chr11_112822239_112823436	68.2564	-2.54981	0.300781	-8.47731	2.30469e-17	7.77347e-15	NCAM1	138000
chr6_163806170_163808806	160.66	-1.805	0.213002	-8.47411	2.36879e-17	7.9745e-15	QKI	-391528
chr15_69860382_69862679	142.422	-1.81093	0.213713	-8.47365	2.37814e-17	7.99082e-15	TLE3	235498
chr2_69164218_69165015	73.9082	-2.529	0.298691	-8.46694	2.51913e-17	8.44857e-15	ANTXR1	-151041
chr2_17787591_17789187	126.841	-1.92255	0.227177	-8.46278	2.61079e-17	8.73943e-15	GEN1	-33734
chr2_17787591_17789187.1	126.841	-1.92255	0.227177	-8.46278	2.61079e-17	8.73943e-15	SMC6	11009
chr6_73805159_73805993	62.2627	-2.96349	0.350264	-8.46074	2.65697e-17	8.87729e-15	CD109	-109056
chr8_10760547_10761973	93.309	-2.25992	0.267272	-8.45549	2.77922e-17	9.26829e-15	CTD-2135J3.4	77875
chr2_126698227_126700519	117.905	-2.02862	0.239968	-8.45372	2.8216e-17	9.39197e-15	GYPC	-42295
chr5_67748155_67749097	63.1891	-2.82929	0.334784	-8.45109	2.8859e-17	9.58801e-15	PIK3R1	543471
chr2_209619647_209620545	95.6553	-2.22147	0.262971	-8.44761	2.97322e-17	9.85965e-15	MAP2	-195590
chr8_100509772_100512571	129.208	-2.02414	0.239688	-8.44487	3.04385e-17	1.0075e-14	ANKRD46	47214
chr1_54245436_54247596	163.734	-1.70565	0.202045	-8.44192	3.12166e-17	1.03133e-14	SSBP3	158824
chr10_79101532_79102844	90.7449	-2.19249	0.259744	-8.44095	3.14772e-17	1.03645e-14	ZMIZ1	-32498
chr5_149422355_149424135	129.317	-1.85936	0.220279	-8.44091	3.14884e-17	1.03645e-14	IL17B	-43079
chr13_53694160_53695355	68.9121	-2.56498	0.303906	-8.44003	3.17259e-17	1.04234e-14	OLFM4	-665402
chr11_117600060_117601244	87.8119	-2.42774	0.287769	-8.4364	3.27261e-17	1.07321e-14	DSCAML1	196018
chr1_112722044_112724052	218.178	-1.53571	0.18207	-8.43474	3.31952e-17	1.08659e-14	FAM19A3	-1626
chr11_126129797_126131154	90.512	-2.18839	0.2595	-8.43311	3.36589e-17	1.09771e-14	CDON	-66505
chr20_48574061_48575169	95.2659	-2.14315	0.254131	-8.43323	3.36245e-17	1.09771e-14	PREX1	252715
chr6_143270780_143271574	65.9697	2.85452	0.338572	8.43106	3.42548e-17	1.1151e-14	AIG1	-209927
chr1_205480841_205482589	175.658	-1.76312	0.209134	-8.43055	3.44055e-17	1.11795e-14	CDK18	22006
chr9_43111931_43113819	73.9425	-2.522	0.299344	-8.42509	3.60479e-17	1.16918e-14	SPATA31A6	-928273
chr12_5452570_5454175	63.5057	-2.68813	0.319257	-8.41995	3.76645e-17	1.21938e-14	NTF3	-20458
chr11_119906359_119909049	102.794	-2.03839	0.242141	-8.41817	3.8241e-17	1.23579e-14	NECTIN1	-177275
chr2_85248649_85260197	515.71	-1.34146	0.159428	-8.41416	3.95713e-17	1.27645e-14	TCF7L1	-115240
chr1_164155118_164155891	62.0044	-2.61954	0.311426	-8.41145	4.04984e-17	1.30399e-14	PBX1	403932
chr7_132149787_132150375	52.9345	-3.13701	0.37296	-8.41113	4.06093e-17	1.30519e-14	PLXNA4	498314
chr9_107007163_107008867	124.427	-2.04082	0.242681	-8.40946	4.11902e-17	1.32147e-14	ZNF462	-79786
chr1_43518978_43521472	146.371	-1.84167	0.219028	-8.4084	4.15631e-17	1.33102e-14	PTPRF	9404
chr11_68396199_68397030	67.3795	-2.60435	0.309814	-8.40617	4.2361e-17	1.35413e-14	LRP5	-83591
chr6_88245998_88247321	71.5138	-2.55041	0.30345	-8.40472	4.28868e-17	1.36848e-14	CNR1	-79639
chr9_106920939_106921990	77.4751	-2.3268	0.2769	-8.40303	4.35088e-17	1.38583e-14	ZNF462	5388
chr1_181152555_181153708	88.5991	-2.33174	0.277556	-8.40099	4.42738e-17	1.40515e-14	IER5	-63844
chr2_15982158_15984960	162.715	-1.89045	0.225025	-8.40106	4.42456e-17	1.40515e-14	MYCN	-41595
chr2_183869712_183870364	51.1652	-3.14937	0.374923	-8.40003	4.46351e-17	1.41409e-14	ZNF804A	728002
chr2_26222870_26223872	73.1759	-2.48811	0.296354	-8.39575	4.62943e-17	1.46404e-14	HADHA	20855
chr1_77015008_77016848	163.217	-1.8671	0.222396	-8.39537	4.6441e-17	1.46607e-14	ST6GALNAC5	-147568
chr5_94544960_94545627	46.9667	-3.5507	0.423106	-8.392	4.77934e-17	1.50608e-14	KIAA0825	72971
chr12_124231805_124233028	114.689	-2.00212	0.238598	-8.39117	4.81332e-17	1.5141e-14	FAM101A	56136
chr2_234797660_234798376	60.9585	-2.79612	0.333257	-8.39029	4.84943e-17	1.52276e-14	SH3BP4	153597
chr1_203364039_203365328	88.1074	-2.28381	0.272258	-8.3884	4.92814e-17	1.54474e-14	FMOD	-12550
chr18_58556226_58557437	67.5044	-2.64785	0.315684	-8.38766	4.95927e-17	1.55175e-14	ALPK2	71521
chrX_68908116_68909584	82.8835	-2.26267	0.269793	-8.3867	4.99992e-17	1.56172e-14	EFNB1	-79120
chr17_72942561_72944450	153.656	-1.81352	0.216299	-8.38431	5.10257e-17	1.59098e-14	SLC39A11	148232
chr1_116265976_116266932	88.8174	-2.21883	0.264756	-8.38069	5.26197e-17	1.6378e-14	ATP1A1	106328
chr1_198957847_198958541	52.6349	-3.21484	0.383712	-8.37827	5.37095e-17	1.66879e-14	PTPRC	-318880
chr9_99703058_99705926	101.271	-2.14205	0.255758	-8.37529	5.50878e-17	1.70863e-14	NR4A3	115929
chr12_49689636_49690216	53.5013	-2.97256	0.354962	-8.37431	5.55483e-17	1.7199e-14	FMNL3	17199
chr3_12960960_12961789	65.2621	-2.51676	0.300672	-8.37045	5.74005e-17	1.77416e-14	IQSEC1	111329
chr11_116371087_116373928	117.862	-2.03804	0.243557	-8.36783	5.86906e-17	1.81087e-14	BUD13	399060
chr15_100762992_100767896	244.834	-1.51364	0.180976	-8.36376	6.07482e-17	1.87111e-14	ALDH1A3	111480
chr3_4752089_4753475	75.8754	-2.32879	0.278452	-8.36332	6.0976e-17	1.87487e-14	ITPR1	-258740
chr1_161274576_161276094	129.627	-1.86021	0.222512	-8.36004	6.26972e-17	1.92446e-14	PCP4L1	-15850
chr2_149125041_149125789	50.6482	-3.19253	0.38189	-8.35981	6.282e-17	1.9249e-14	LYPD6B	-6846
chr2_146807666_146808589	100.619	-2.0677	0.247386	-8.35819	6.36898e-17	1.94818e-14	ACVR2A	1035928
chr15_22875770_22876847	91.5567	-2.47951	0.296752	-8.35549	6.51621e-17	1.9886e-14	CYFIP1	103506
chr16_22264573_22265484	65.877	-2.57183	0.307806	-8.35536	6.52352e-17	1.9886e-14	EEF2K	-58292
chr7_132157398_132159525	130.961	-1.92463	0.230354	-8.3551	6.53755e-17	1.98945e-14	PLXNA4	489164
chr21_32990701_32992318	118.008	-2.01365	0.241041	-8.35397	6.60072e-17	2.00524e-14	OLIG2	33527
chr1_165456138_165457293	81.6362	-2.44407	0.292587	-8.3533	6.63795e-17	2.0131e-14	RXRG	-10942
chr11_32080899_32081830	64.0352	-2.72635	0.326476	-8.35085	6.77719e-17	2.05182e-14	RP1-65P5.6	-264516
chr1_33341877_33343929	179.854	-1.85656	0.222351	-8.34965	6.84646e-17	2.06926e-14	PHC2	31665
chr6_52594257_52596067	146.488	-2.00306	0.240014	-8.34558	7.08625e-17	2.1381e-14	TRAM2	-17342
chr15_37220937_37221805	59.8219	2.49524	0.299035	8.34429	7.16409e-17	2.15165e-14	MEIS2	-119732
chr2_183142697_183144294	139.769	-1.89693	0.227332	-8.34433	7.1619e-17	2.15165e-14	NUP35	-25184
chr5_132008935_132012239	161.339	-1.72796	0.207084	-8.34424	7.16756e-17	2.15165e-14	ACSL6	0
chr7_142327332_142329062	105.745	-2.01719	0.241879	-8.33963	7.45217e-17	2.23331e-14	PRSS58	-69274
chr12_3990348_3991138	55.2688	-2.83352	0.339784	-8.33919	7.48008e-17	2.23789e-14	PARP11	-116974
chr1_213939864_213940411	54.4799	-3.06399	0.367447	-8.33861	7.51719e-17	2.24521e-14	PROX1	47532
chr7_131819524_131820664	79.0638	-2.37183	0.284514	-8.33641	7.65785e-17	2.28338e-14	PODXL	-262915
chr11_117374156_117375019	64.5172	-2.69243	0.322988	-8.33602	7.68361e-17	2.28721e-14	CEP164	-46302
chr2_159030705_159032427	125.966	-1.9829	0.237919	-8.33433	7.79393e-17	2.31617e-14	TANC1	-62035
chr3_114060928_114061839	78.7681	-2.24876	0.26987	-8.33275	7.89886e-17	2.34342e-14	QTRT2	-4147
chr8_133356087_133357504	129.277	-1.87835	0.225459	-8.33124	8.00021e-17	2.36953e-14	NDRG1	-58501
chrX_88940515_88941398	55.2301	-2.95057	0.35418	-8.33071	8.03582e-17	2.37611e-14	CPXCR1	-193291
chr11_64131365_64133860	161.427	-1.67616	0.201242	-8.32908	8.14736e-17	2.40509e-14	MACROD1	32202
chr2_176591987_176592929	70.7076	-2.60077	0.312278	-8.32836	8.19672e-17	2.41564e-14	MTX2	-322569
chr9_104304846_104305523	55.4775	-2.79141	0.335181	-8.32808	8.21669e-17	2.41751e-14	OR13F1	198740
chr2_102973998_102975097	73.8901	-2.50424	0.300847	-8.32396	8.50722e-17	2.49884e-14	TMEM182	-237094
chr13_50561829_50562977	117.216	-1.98599	0.238626	-8.32261	8.60483e-17	2.52333e-14	DLEU7	280963
chr3_100532987_100535305	217.354	-1.81326	0.217898	-8.3216	8.67807e-17	2.53643e-14	TMEM45A	-40337
chr9_90062891_90063854	52.4661	-3.07262	0.369226	-8.32178	8.66533e-17	2.53643e-14	GADD45G	-457879
chr8_10061888_10062472	51.2178	-3.03277	0.364458	-8.32131	8.69981e-17	2.5386e-14	MSRA	-2919
chr3_87361113_87361816	45.6456	-3.57579	0.429803	-8.3196	8.82607e-17	2.57121e-14	POU1F1	-84526
chr1_220490781_220493025	112.187	-2.01296	0.242011	-8.31764	8.97301e-17	2.60973e-14	MARK1	35201
chr1_95742437_95743376	76.3145	-2.29354	0.275884	-8.3134	9.29964e-17	2.70031e-14	RWDD3	-508283
chr13_42655983_42656534	51.691	-3.0946	0.372363	-8.3107	9.51379e-17	2.75797e-14	TNFSF11	-93248
chr7_65615269_65616022	53.4453	-3.04043	0.365932	-8.30873	9.67287e-17	2.79952e-14	ZNF92	-241431
chr7_70504904_70507003	172.736	-1.66775	0.20075	-8.30759	9.76663e-17	2.82205e-14	AUTS2	-906609
chr8_102893849_102895137	67.3032	-2.66337	0.320621	-8.30693	9.82063e-17	2.83304e-14	AZIN1	-29112
chr7_108072939_108074276	105.025	-2.01778	0.242952	-8.30527	9.95918e-17	2.86834e-14	LAMB4	56080
chr1_158057945_158060611	281.277	-1.51668	0.182648	-8.30383	1.00806e-16	2.8956e-14	KIRREL	-64673
chr2_170170152_170171494	132.115	-2.08436	0.251014	-8.30376	1.00865e-16	2.8956e-14	MYO3B	6651
chr20_49230052_49231360	92.9238	-2.21326	0.266543	-8.30355	1.01047e-16	2.89614e-14	DDX27	-10706
chr5_38257245_38259459	171.206	-1.70633	0.205505	-8.30311	1.0142e-16	2.90215e-14	EGFLAM	0
chr9_70040323_70040870	53.5084	-3.11874	0.375637	-8.30254	1.01905e-16	2.91132e-14	MAMDC2	2711
chr7_109793649_109794475	70.8831	-2.38315	0.287058	-8.30198	1.02391e-16	2.92052e-14	THAP5	-1223899
chrX_39653357_39655267	87.358	-2.27902	0.274524	-8.3017	1.02635e-16	2.92277e-14	BCOR	522063
chr10_34739731_34740684	80.4905	-2.28657	0.275542	-8.29846	1.05469e-16	2.99866e-14	PARD3	74638
chr1_161185102_161185972	71.0599	-2.47895	0.298756	-8.29758	1.06253e-16	3.01613e-14	ADAMTS4	13085
chr7_132770122_132770861	57.001	-3.06632	0.369588	-8.29659	1.07146e-16	3.03663e-14	PLXNA4	-121434
chr1_86817247_86817960	66.9014	-2.55574	0.308091	-8.29539	1.08228e-16	3.06239e-14	2024-09-15	96406
chr10_47038843_47040005	57.7695	-2.90136	0.349843	-8.29332	1.10128e-16	3.11119e-14	PTPN20	-127448
chr10_121080111_121081087	59.6638	-2.67783	0.323074	-8.28862	1.14574e-16	3.23165e-14	WDR11	-228937
chr4_156251331_156252119	51.1398	-3.01348	0.363616	-8.28755	1.15604e-16	3.25552e-14	CTSO	-297414
chr4_170117774_170119813	69.7391	-2.44265	0.294896	-8.28311	1.19997e-16	3.37388e-14	AADAT	-27387
chr1_240462691_240463337	49.9384	-3.10912	0.37566	-8.27641	1.26946e-16	3.55797e-14	FMN2	-370812
chr16_27599858_27601400	86.4535	-2.2448	0.271227	-8.27646	1.26895e-16	3.55797e-14	KIAA0556	-49707
chr9_38412465_38415109	144.574	-1.76623	0.213431	-8.27541	1.28014e-16	3.58225e-14	IGFBPL1	9339
chr1_26831747_26834511	178.249	-1.69632	0.205022	-8.27388	1.2967e-16	3.62288e-14	ZDHHC18	-5038
chr3_158936539_158937483	68.1675	-2.4925	0.301272	-8.27326	1.30342e-16	3.63591e-14	IQCJ	131845
chr2_85089400_85090258	78.9111	-2.29712	0.277664	-8.27303	1.30601e-16	3.63745e-14	TCF7L1	43152
chr10_70584538_70585731	70.4963	-2.44465	0.295546	-8.27164	1.32129e-16	3.66274e-14	PRF1	17029
chr12_6838897_6841670	346.873	-1.39372	0.168492	-8.27172	1.32037e-16	3.66274e-14	GNB3	0
chr12_6838897_6841670.1	346.873	-1.39372	0.168492	-8.27172	1.32037e-16	3.66274e-14	P3H3	-10488
chr7_65825039_65826659	115.664	-2.15925	0.261039	-8.27175	1.32003e-16	3.66274e-14	VKORC1L1	46608
chr18_44743994_44745387	76.8857	-2.24159	0.271061	-8.26969	1.34308e-16	3.71734e-14	SETBP1	-63822
chr18_41905658_41906176	63.3452	-2.78875	0.337236	-8.26942	1.34615e-16	3.72003e-14	PIK3C3	49030
chr1_210294492_210295433	88.9697	-2.27778	0.275461	-8.269	1.35089e-16	3.72731e-14	HHAT	33520
chr3_94208620_94209343	72.058	-2.37977	0.287803	-8.26876	1.35359e-16	3.72898e-14	DHFRL1	-145397
chr8_25359184_25360337	72.1428	-2.57328	0.311331	-8.26542	1.39207e-16	3.82902e-14	DOCK5	-174462
chr11_66190567_66191767	115.63	-2.15355	0.260574	-8.26464	1.40116e-16	3.84806e-14	PACS1	49181
chr7_66899194_66900559	100.314	-2.20865	0.267267	-8.26381	1.4109e-16	3.86882e-14	TMEM248	20666
chr1_18142467_18143611	67.0053	-2.54426	0.307926	-8.26255	1.42593e-16	3.89796e-14	IGSF21	-34722
chr11_125376027_125376789	77.8029	-2.3706	0.286915	-8.26237	1.42812e-16	3.89796e-14	PKNOX2	-211322
chr18_24631269_24633475	178.478	-1.62846	0.197091	-8.26246	1.42704e-16	3.89796e-14	HRH4	-170641
chr15_92325966_92328064	98.7179	-2.0341	0.246197	-8.26207	1.43171e-16	3.90178e-14	ST8SIA2	65764
chr2_207132810_207134588	90.82	-2.26676	0.274374	-8.26158	1.43762e-16	3.91186e-14	KLF7	32659
chr8_129843033_129843707	49.063	-3.1425	0.380464	-8.25963	1.4612e-16	3.96995e-14	FAM49B	96040
chr3_154571385_154572213	54.3312	2.88189	0.348947	8.25882	1.47125e-16	3.98693e-14	GPR149	-141670
chr8_86016419_86017134	54.7923	-2.93002	0.354777	-8.25876	1.47195e-16	3.98693e-14	PSKH2	52564
chr5_133866673_133868423	130.453	-1.85621	0.22477	-8.25826	1.47807e-16	3.99741e-14	C5orf15	100365
chr11_12251350_12253006	88.3728	-2.1453	0.259855	-8.25576	1.50939e-16	4.07589e-14	MICAL2	-140760
chr14_79278313_79279964	122.496	-1.82579	0.221178	-8.25484	1.52107e-16	4.09662e-14	NRXN3	-1107941
chr6_43857139_43860666	155.054	-1.85407	0.224605	-8.25479	1.52168e-16	4.09662e-14	VEGFA	-86927
chr11_57310719_57312422	137.397	-1.78046	0.215713	-8.25384	1.53387e-16	4.12319e-14	TNKS1BP1	12506
chr1_223272648_223274177	130.452	-1.9086	0.231293	-8.25187	1.55941e-16	4.1855e-14	SUSD4	90002
chr22_39179324_39180398	84.854	-2.15583	0.261314	-8.24996	1.5845e-16	4.24211e-14	CBX7	-26674
chr9_113511489_113512213	79.2701	-2.29772	0.278514	-8.2499	1.58528e-16	4.24211e-14	RGS3	-66759
chr12_4293734_4294848	70.9811	-2.42986	0.294635	-8.24702	1.62392e-16	4.33894e-14	CCND2	-19963
chr9_69583000_69584229	92.0569	-2.12266	0.257404	-8.24641	1.63223e-16	4.35459e-14	APBA1	88078
chr2_1305464_1307008	102.51	-2.06152	0.249997	-8.2462	1.63515e-16	4.35582e-14	SNTG2	-354597
chr1_119773583_119775737	180.056	-1.81146	0.219694	-8.24536	1.64663e-16	4.37985e-14	HMGCS2	-4678
chr21_36394898_36397223	135.568	-1.94208	0.235551	-8.2448	1.65434e-16	4.39377e-14	CHAF1B	-9521
chr20_8385057_8385987	59.2818	-2.62183	0.318017	-8.24432	1.66096e-16	4.40474e-14	PLCB1	-307807
chr6_170242728_170247740	268.582	-1.51958	0.184381	-8.2415	1.70067e-16	4.50334e-14	DLL1	42734
chr18_7147290_7148226	66.8432	-2.52742	0.306768	-8.23887	1.73845e-16	4.5965e-14	LAMA1	-29476
chr3_141048874_141053186	259.049	-1.45788	0.177094	-8.23221	1.83787e-16	4.85214e-14	SPSB4	0
chr1_240634457_240636284	90.9399	-2.0525	0.249385	-8.23026	1.86807e-16	4.91994e-14	GREM2	-22308
chr10_49628818_49629986	86.4055	-2.24567	0.272857	-8.23019	1.8691e-16	4.91994e-14	CHAT	-19724
chr7_5633895_5634957	74.5632	-2.36343	0.287172	-8.23001	1.87199e-16	4.92025e-14	RNF216	146783
chr8_20348797_20349687	71.5508	-2.44782	0.297505	-8.22782	1.90647e-16	5.00347e-14	LZTS1	-44834
chr5_31854091_31855791	145.579	-1.79612	0.218341	-8.22623	1.93199e-16	5.06296e-14	PDZD2	-214682
chr7_142567374_142568154	65.3	-2.5753	0.313106	-8.22501	1.95171e-16	5.1071e-14	MTRNR2L6	98118
chr13_110183774_110184891	67.2788	-2.62102	0.318755	-8.22267	1.99019e-16	5.2001e-14	COL4A1	122259
chr10_92412772_92413548	78.6948	-2.39015	0.290773	-8.21999	2.03526e-16	5.29448e-14	2024-03-05	-121610
chr11_12220965_12222376	66.8453	-2.56848	0.312465	-8.22004	2.03439e-16	5.29448e-14	MICAL2	-110375
chr6_96913143_96914519	76.892	-2.33679	0.284273	-8.22023	2.0312e-16	5.29448e-14	KLHL32	10210
chr14_58765259_58766231	76.3012	-2.47056	0.300677	-8.21663	2.093e-16	5.43671e-14	DACT1	-127204
chr17_64174577_64175331	71.1808	-2.34159	0.285075	-8.21392	2.1408e-16	5.55274e-14	TEX2	87971
chr13_25179403_25181946	188.496	-1.77216	0.215771	-8.21315	2.15455e-16	5.58026e-14	AMER2	-7115
chr15_70062333_70064807	161.762	-1.67484	0.204075	-8.20698	2.26824e-16	5.86615e-14	TLE3	33370
chr1_36373264_36375033	130.969	-1.79006	0.21816	-8.20525	2.30118e-16	5.94267e-14	STK40	10864
chr11_75470749_75471968	77.103	-2.33255	0.284309	-8.2043	2.31944e-16	5.97478e-14	GDPD5	53936
chr2_58639965_58640685	70.458	-2.42866	0.296025	-8.20425	2.32035e-16	5.97478e-14	FANCL	-398615
chr16_15811499_15812496	70.4893	-2.37515	0.289631	-8.20062	2.3915e-16	6.14907e-14	MYH11	44538
chr20_11379277_11380216	72.8946	-2.35855	0.287625	-8.20008	2.4023e-16	6.1679e-14	BTBD3	510507
chr10_78510415_78511346	50.3892	-3.13539	0.382452	-8.19813	2.44154e-16	6.25959e-14	RPS24	-476684
chr2_30325576_30326583	107.553	-1.95003	0.237945	-8.1953	2.49979e-16	6.39967e-14	LBH	-94040
chr2_73244039_73244698	62.5381	-2.5972	0.316948	-8.19441	2.51833e-16	6.43785e-14	CCT7	-9802
chr1_159939578_159942711	162.063	-1.66182	0.202822	-8.1935	2.53736e-16	6.47717e-14	IGSF9	2886
chr19_5853245_5856499	148.59	-1.77733	0.216975	-8.19142	2.5816e-16	6.58064e-14	FUT3	-1771
chr8_67576968_67577657	54.4994	-3.15286	0.384941	-8.19052	2.6011e-16	6.62082e-14	CPA6	168729
chr10_98062028_98063119	77.3925	-2.22534	0.271759	-8.18867	2.64121e-16	6.70975e-14	CRTAC1	-31200
chr22_24443799_24446464	137.91	-1.72686	0.210887	-8.18856	2.6436e-16	6.70975e-14	ADORA2A	-16238
chr9_33239751_33240929	104.473	-1.94834	0.237975	-8.18715	2.67491e-16	6.77953e-14	SPINK4	-21387
chr4_8274601_8275395	71.1995	-2.38827	0.291822	-8.18397	2.74634e-16	6.95064e-14	HTRA3	-4837
chr13_57786738_57788819	176.17	-1.66685	0.203689	-8.18332	2.76129e-16	6.97852e-14	PCDH17	-154927
chr5_31863731_31865138	81.3442	-2.20776	0.269836	-8.18187	2.79473e-16	7.05297e-14	PDZD2	-224322
chr1_204357357_204360508	245.801	-1.44941	0.177202	-8.17938	2.853e-16	7.18981e-14	PLEKHA6	0
chr17_80463492_80466404	127.733	1.718	0.210097	8.17719	2.9053e-16	7.31123e-14	NPTX1	10201
chr6_122832492_122833632	110.432	-2.0832	0.25488	-8.17324	3.00218e-16	7.54432e-14	SMPDL3A	-43323
chr4_132003421_132003984	47.0293	-3.36137	0.411398	-8.17062	3.0682e-16	7.69933e-14	PCDH10	1145331
chr6_90027992_90028771	59.3824	-2.76066	0.337981	-8.16811	3.13263e-16	7.84988e-14	BACH2	267972
chr2_6639798_6640665	49.4955	-3.14589	0.385152	-8.16791	3.13774e-16	7.85161e-14	CMPK2	225048
chr3_141091172_141095913	276.1	-1.47574	0.180749	-8.16457	3.22586e-16	8.06073e-14	SPSB4	-39771
chr1_208119752_208122191	177.233	-1.70683	0.209062	-8.16427	3.23395e-16	8.06959e-14	PLXNA2	122130
chr6_15131700_15132302	44.8654	-3.39051	0.415577	-8.15856	3.39035e-16	8.43043e-14	JARID2	113994
chr7_155165658_155166551	60.408	-2.68657	0.329298	-8.15847	3.39281e-16	8.43043e-14	HTR5A	-95335
chr9_113601061_113604232	214.628	-1.49063	0.182703	-8.15875	3.38505e-16	8.43043e-14	RGS3	-156331
chr10_31132734_31134690	156.138	-1.81895	0.222973	-8.15772	3.41405e-16	8.47133e-14	ZNF438	-100809
chr10_113027634_113028578	75.9868	-2.37475	0.291186	-8.15546	3.47851e-16	8.61922e-14	TCF7L2	-77228
chr11_19493395_19494267	75.3717	-2.38633	0.29262	-8.15506	3.49e-16	8.6236e-14	NAV2	-142672
chr18_27954172_27954836	43.7789	-3.82106	0.468548	-8.15509	3.48913e-16	8.6236e-14	CDH2	81750
chr7_88539218_88540537	70.7308	-2.32767	0.285461	-8.15406	3.51893e-16	8.683e-14	ZNF804B	218831
chr3_187063345_187067188	283.897	-1.47835	0.181329	-8.15287	3.55392e-16	8.75716e-14	ST6GAL1	-132861
chr1_111793687_111794659	72.1713	-2.32486	0.285182	-8.15219	3.574e-16	8.7874e-14	KCND3	194497
chr13_48167340_48169520	166.214	-1.80599	0.221536	-8.15212	3.5761e-16	8.7874e-14	ITM2B	63683
chr14_51394638_51396968	165.622	-1.69795	0.20829	-8.15186	3.58369e-16	8.79388e-14	FRMD6	92169
chr9_84371937_84372790	65.715	-2.57863	0.316397	-8.14998	3.63992e-16	8.91952e-14	SLC28A3	-31254
chr18_30730647_30731418	72.3365	-2.49569	0.306272	-8.14861	3.68129e-16	9.00845e-14	DSC3	311324
chr3_109188656_109190224	162.166	-1.72161	0.211299	-8.14776	3.70739e-16	9.05982e-14	RP11-59E19.1	-51943
chr3_153782956_153783788	62.9249	-2.52731	0.310197	-8.14744	3.71703e-16	9.07089e-14	ARHGEF26	337215
chr2_29386833_29387373	46.2392	-3.51673	0.431804	-8.14428	3.81538e-16	9.29811e-14	ALK	534194
chr12_23561265_23562319	68.6346	-2.49877	0.306836	-8.14367	3.83486e-16	9.33275e-14	SOX5	1000131
chr5_137480087_137481003	68.1201	-2.40822	0.295801	-8.14136	3.90874e-16	9.49953e-14	SPOCK1	18346
chr11_57240665_57241503	64.2932	-2.53435	0.311315	-8.14078	3.92727e-16	9.53151e-14	APLNR	-3464
chr1_201938353_201942550	292.012	-1.48185	0.182093	-8.13784	4.02387e-16	9.7526e-14	LMOD1	4038
chr3_98628327_98631448	233.875	-1.55997	0.191715	-8.13691	4.05504e-16	9.81475e-14	CPOX	-34604
chr7_106568528_106569448	57.4455	-2.73171	0.335783	-8.13535	4.10757e-16	9.92834e-14	CCDC71L	91549
chr8_124687051_124688247	118.401	-1.91575	0.235493	-8.13506	4.11723e-16	9.93816e-14	MTSS1	40183
chr3_134937014_134940511	162.945	-1.74999	0.215147	-8.13389	4.15716e-16	1.00209e-13	EPHB1	-141753
chr1_205240009_205240492	55.6839	-2.81422	0.346004	-8.13347	4.17175e-16	1.00424e-13	TMCC2	-11834
chr1_201610557_201611524	83.9805	-2.11157	0.259623	-8.13321	4.18081e-16	1.00506e-13	NAV1	11403
chr12_123096632_123098801	249.606	-1.53416	0.188635	-8.13294	4.19013e-16	1.00594e-13	PITPNM2	11695
chr6_42304179_42304796	56.4001	-2.7124	0.333551	-8.1319	4.22603e-16	1.01319e-13	TRERF1	147250
chr16_55832522_55833866	74.6551	-2.42803	0.298651	-8.13	4.29305e-16	1.02786e-13	CES1	0
chr2_45759151_45760162	66.2833	-2.39956	0.295189	-8.12889	4.33243e-16	1.03589e-13	SRBD1	-147870
chr7_101728022_101730244	156.716	-1.65511	0.203635	-8.1278	4.37152e-16	1.04383e-13	CUX1	87396
chr7_108079357_108080849	114.991	-1.9743	0.242947	-8.12646	4.42019e-16	1.05404e-13	LAMB4	49507
chr1_204283627_204284614	82.1321	-2.2299	0.274439	-8.1253	4.46264e-16	1.06273e-13	PLEKHA6	75303
chr14_78750841_78752350	116.966	-1.97078	0.242641	-8.12221	4.57759e-16	1.08864e-13	NRXN3	-580469
chr2_221441780_221443099	129.539	-1.97941	0.243866	-8.11679	4.78682e-16	1.13688e-13	EPHA4	129185
chr6_155121431_155122369	108.833	-1.97676	0.243552	-8.11637	4.80343e-16	1.1393e-13	TIAM2	26752
chr13_105996327_105998589	211.077	-1.77913	0.21922	-8.11572	4.82898e-16	1.14383e-13	DAOA	-530085
chr14_68780625_68781751	71.37	-2.36876	0.291941	-8.11384	4.90439e-16	1.16014e-13	ZFP36L1	9493
chr14_68580328_68581418	70.5679	-2.3454	0.289083	-8.11324	4.92856e-16	1.16431e-13	RAD51B	-760550
chr5_151601116_151601870	56.309	-2.7793	0.342586	-8.1127	4.95055e-16	1.16795e-13	FAT2	-32172
chr21_29215609_29217294	103.128	-2.07746	0.256111	-8.11156	4.99748e-16	1.17745e-13	BACH1	81577
chr7_131895339_131898264	108.415	-1.90431	0.234781	-8.11101	5.01994e-16	1.18118e-13	PODXL	-338730
chr2_126963175_126964058	67.0488	-2.37805	0.293234	-8.10975	5.07237e-16	1.19158e-13	AC114783.1	-64312
chr7_43531477_43532701	75.5664	-2.23772	0.275934	-8.10963	5.0776e-16	1.19158e-13	HECW1	-418833
chr1_168880020_168880705	75.8475	-2.42166	0.29868	-8.10788	5.15119e-16	1.20726e-13	DPT	-150756
chr1_76763341_76766740	171.66	-1.73946	0.214559	-8.10716	5.18174e-16	1.21281e-13	ST6GALNAC5	100701
chr13_109130064_109130973	79.0866	-2.22981	0.275137	-8.10435	5.30266e-16	1.23948e-13	MYO16	-464182
chr7_125922212_125923989	73.3699	-2.24233	0.276719	-8.10329	5.34941e-16	1.24876e-13	POT1	-992231
chr6_169737734_169739488	97.8606	-2.02781	0.250338	-8.10028	5.48338e-16	1.27836e-13	TCTE3	12072
chr4_41644277_41645496	65.6785	-2.45624	0.303492	-8.09327	5.80858e-16	1.35239e-13	LIMCH1	-31939
chr11_109604701_109606577	105.423	-1.92572	0.238019	-8.09065	5.93468e-16	1.37994e-13	C11orf87	-182582
chr7_92482778_92484076	78.65	-2.43406	0.300872	-8.09002	5.96556e-16	1.38531e-13	ERVW-1	-4863
chr6_56011911_56014988	143.554	-1.71668	0.212257	-8.08777	6.07669e-16	1.40927e-13	BMP5	-136347
chr9_8070842_8071799	66.5869	-2.67988	0.331394	-8.0867	6.13009e-16	1.4198e-13	TMEM261	-270775
chr14_67653551_67654400	61.4841	-2.54289	0.314518	-8.08506	6.21351e-16	1.43724e-13	VTI1B	20432
chr1_211627126_211628886	106.584	-1.93694	0.239645	-8.08253	6.34385e-16	1.46548e-13	NEK2	46733
chr2_207905397_207906028	52.4937	-2.84532	0.352062	-8.08187	6.37835e-16	1.47153e-13	PLEKHM3	119533
chr1_63842937_63844838	111.667	-2.10109	0.259995	-8.08127	6.40977e-16	1.47686e-13	ROR1	-68916
chrX_134636624_134637428	64.3799	-2.50571	0.310206	-8.07757	6.60678e-16	1.52028e-13	PLAC1	21056
chr7_141477975_141479097	72.4116	-2.38084	0.294782	-8.07662	6.65869e-16	1.53024e-13	TMEM178B	-403744
chr16_85354528_85355705	78.204	-2.18811	0.270981	-8.07476	6.7607e-16	1.55164e-13	FAM92B	-242020
chr4_139566912_139567981	91.5949	-2.23055	0.276243	-8.07461	6.76932e-16	1.55164e-13	SETD7	-10704
chr4_7298597_7299635	66.0665	-2.48577	0.307871	-8.07407	6.79939e-16	1.55653e-13	SORCS2	-106060
chr15_96500196_96501049	58.976	-2.65927	0.329437	-8.07215	6.90687e-16	1.57909e-13	NR2F2	-174259
chr9_112764257_112765272	110.454	-1.96245	0.243122	-8.07187	6.92268e-16	1.58067e-13	SNX30	-13420
chr4_187840743_187841757	52.412	-2.99227	0.370877	-8.06808	7.14104e-16	1.62843e-13	ZFP42	154014
chr1_76002928_76004272	77.8846	-2.34768	0.291124	-8.06419	7.372e-16	1.67894e-13	ST6GALNAC3	70447
chr6_39931572_39933126	66.099	-2.36121	0.292826	-8.06352	7.4128e-16	1.68607e-13	MOCS1	1426
chr2_29789695_29790983	87.9099	-2.22525	0.275998	-8.06257	7.47075e-16	1.69708e-13	ALK	130584
chr8_92605008_92606559	80.1365	-2.19509	0.27243	-8.05744	7.7911e-16	1.76758e-13	TRIQK	411115
chr6_14861084_14861928	53.2804	-2.85528	0.354423	-8.05613	7.87487e-16	1.78431e-13	JARID2	384368
chr10_81547929_81548743	58.6614	-2.80807	0.348718	-8.05255	8.1084e-16	1.83488e-13	NRG3	326571
chr17_35713236_35713850	53.7458	-2.95282	0.366812	-8.04995	8.28278e-16	1.87195e-13	AP2B1	-125963
chr8_80994246_80994814	51.115	-2.93635	0.364841	-8.04829	8.39558e-16	1.89503e-13	PAG1	117255
chr10_82319077_82319996	62.1875	-2.52733	0.31403	-8.04805	8.41222e-16	1.89637e-13	NRG3	-443764
chr18_58591919_58593396	100.631	-1.92569	0.23938	-8.04447	8.66196e-16	1.95019e-13	ALPK2	35562
chr3_178794959_178795900	57.3381	-2.71633	0.337913	-8.03854	9.09128e-16	2.04426e-13	KCNMB2	-258755
chr3_178794959_178795900.1	57.3381	-2.71633	0.337913	-8.03854	9.09128e-16	2.04426e-13	RP11-385J1.3	-375837
chr14_64724776_64726985	109.709	-1.83551	0.2284	-8.03641	9.25093e-16	2.07753e-13	PLEKHG3	-20180
chr10_79258639_79259553	75.3463	-2.33679	0.290814	-8.03536	9.33014e-16	2.09267e-13	ZMIZ1	-189605
chr11_132770642_132771568	48.7225	-3.15098	0.392158	-8.03498	9.35964e-16	2.09663e-13	OPCML	760952
chr1_182955416_182956347	98.5511	-2.10238	0.261673	-8.03439	9.40476e-16	2.10408e-13	SHCBP1L	-2046
chr9_98518670_98519528	65.122	-2.37945	0.296165	-8.0342	9.4191e-16	2.10464e-13	GABBR2	189670
chr14_96001726_96002726	71.359	-2.42164	0.301434	-8.03374	9.45465e-16	2.10992e-13	C14orf132	36636
chr1_177181140_177182690	178.175	-1.7282	0.215125	-8.03347	9.47539e-16	2.11189e-13	BRINP2	-9644
chr9_89745492_89747484	143.436	-1.82951	0.227849	-8.0295	9.78672e-16	2.17855e-13	GADD45G	-140480
chr1_15120293_15121243	91.6929	-2.09848	0.261437	-8.0267	1.00132e-15	2.22495e-13	TMEM51	32525
chr3_180502494_180504294	81.7862	-2.3203	0.289077	-8.02661	1.00203e-15	2.22495e-13	TTC14	97836
chr3_115399379_115400503	121.262	-2.05844	0.25647	-8.02606	1.00657e-15	2.23224e-13	GAP43	223007
chr8_135790288_135791249	61.4104	-2.6744	0.333267	-8.02481	1.01687e-15	2.25226e-13	KHDRBS3	-332832
chr10_14712813_14713351	46.8104	-3.12802	0.389829	-8.0241	1.02276e-15	2.26249e-13	FAM107B	61547
chr1_75977639_75978817	80.5598	-2.3931	0.298345	-8.02126	1.04668e-15	2.31253e-13	ASB17	-45208
chr6_110412350_110412935	61.8481	-2.5898	0.32295	-8.0192	1.06433e-15	2.3486e-13	DDO	2628
chr4_99536147_99537364	71.0827	-2.32557	0.290049	-8.01785	1.07615e-15	2.37174e-13	C4orf17	-25144
chr3_184944062_184944698	105.646	-2.16546	0.270125	-8.01649	1.08809e-15	2.39507e-13	VPS8	-131892
chr11_131392205_131394065	118.057	-1.87244	0.233622	-8.01481	1.1031e-15	2.42228e-13	NTM	-21728
chr15_101676138_101677927	106.411	-1.96261	0.244873	-8.0148	1.10318e-15	2.42228e-13	TARSL2	46678
chr6_89499940_89501679	69.845	-2.33584	0.29146	-8.01426	1.10803e-15	2.42991e-13	ANKRD6	-66771
chrX_6674712_6675906	61.4967	-2.50149	0.312161	-8.01348	1.11508e-15	2.44236e-13	VCX3A	-139594
chr2_138629238_138630567	71.1003	-2.37691	0.296627	-8.01312	1.11832e-15	2.44643e-13	SPOPL	-127438
chr3_102493399_102494080	58.0647	-2.6536	0.331166	-8.0129	1.12036e-15	2.44787e-13	ZPLD1	-394156
chr15_100663006_100664031	146.006	-1.81207	0.226195	-8.0111	1.13686e-15	2.48086e-13	ASB7	-60473
chr10_126928068_126929150	60.97	-2.58533	0.322741	-8.01052	1.1422e-15	2.48947e-13	DOCK1	-22660
chr10_103803856_103805563	84.1985	-2.17332	0.271347	-8.00939	1.15276e-15	2.50857e-13	SH3PXD2A	49981
chr3_156581168_156582758	75.5919	-2.46169	0.307355	-8.00928	1.1538e-15	2.50857e-13	SSR3	-26019
chrX_74324962_74326729	94.0371	-1.97627	0.246814	-8.00713	1.17413e-15	2.54966e-13	ZCCHC13	-20773
chr18_70415842_70416935	105.713	-2.02513	0.253022	-8.00377	1.20664e-15	2.61705e-13	SOCS6	-126942
chr12_69844226_69844962	62.7296	-2.44624	0.305721	-8.00155	1.22858e-15	2.66139e-13	AC025263.3	-42558
chr12_69844226_69844962.1	62.7296	-2.44624	0.305721	-8.00155	1.22858e-15	2.66139e-13	MYRFL	-18923
chr2_227204301_227205085	47.9062	-2.9855	0.373142	-8.00098	1.23437e-15	2.67066e-13	COL4A3	-39737
chr8_55853162_55853960	52.4957	-2.85794	0.357436	-7.99565	1.28896e-15	2.78537e-13	LYN	25853
chr8_128793980_128795373	69.4167	-2.40649	0.301058	-7.99343	1.31237e-15	2.83252e-13	GSDMC	991516
chr17_77734231_77737822	158.821	-1.63449	0.204507	-7.99232	1.32426e-15	2.85471e-13	TNRC6C	221418
chr5_20601379_20602145	65.1332	-2.50137	0.313061	-7.99003	1.34911e-15	2.90473e-13	CDH18	-613194
chr6_72417760_72418957	65.2511	-2.44319	0.305842	-7.98842	1.36684e-15	2.93935e-13	RIMS1	-201319
chr1_36365921_36367759	130.834	-1.72369	0.215795	-7.98764	1.37546e-15	2.95432e-13	STK40	18138
chr4_150278109_150278780	59.9201	-2.5545	0.31987	-7.98604	1.39342e-15	2.98926e-13	LRBA	736718
chrX_18827198_18829377	77.1471	-2.34172	0.293241	-7.98563	1.39806e-15	2.9956e-13	PPEF1	-136286
chr3_111711339_111714116	180.013	-1.54634	0.193665	-7.98462	1.40953e-15	3.01653e-13	PLCXD2	-36664
chr13_36549544_36550425	66.4448	-2.53004	0.31687	-7.98447	1.41131e-15	3.0167e-13	CCNA1	-118025
chr1_36556992_36558133	89.0341	-2.01738	0.252769	-7.98113	1.45002e-15	3.09571e-13	CSF3R	-73714
chr3_197353407_197355790	167.834	-1.68769	0.211475	-7.98058	1.4565e-15	3.1058e-13	DLG1	-54107
chr20_34065120_34067037	107.154	-1.99202	0.24964	-7.97959	1.4682e-15	3.127e-13	RALY	-71475
chr2_3940499_3941296	78.0288	-2.3486	0.294385	-7.978	1.48721e-15	3.16369e-13	DCDC2C	-236908
chr9_114498505_114499906	93.3222	-1.98448	0.2488	-7.9762	1.50913e-15	3.20648e-13	DFNB31	5545
chr14_77923346_77924265	70.38	-2.25716	0.283207	-7.97002	1.58653e-15	3.36287e-13	ADCK1	-123264
chr15_89126946_89128303	90.8075	-2.01953	0.253387	-7.97016	1.5847e-15	3.36287e-13	ABHD2	-38797
chr9_106897411_106898126	69.825	-2.24933	0.282237	-7.96966	1.5911e-15	3.36854e-13	ZNF462	29252
chr8_10545207_10549711	261.193	-1.46878	0.184324	-7.96846	1.60668e-15	3.39747e-13	PRSS51	0
chr8_10545207_10549711.1	261.193	-1.46878	0.184324	-7.96846	1.60668e-15	3.39747e-13	PRSS55	-19662
chr9_124357298_124358461	103.992	-1.94749	0.244424	-7.96769	1.61665e-15	3.41447e-13	PSMB7	56979
chr12_30970650_30971259	46.9721	-3.00924	0.377756	-7.96609	1.6378e-15	3.45504e-13	TSPAN11	-44223
chr15_70338707_70340848	197.391	-1.52941	0.192021	-7.96483	1.65445e-15	3.48601e-13	TLE3	-240531
chr7_126695535_126696727	60.6885	-2.53283	0.318027	-7.96421	1.66281e-15	3.49947e-13	GRM8	556568
chr8_21169254_21170343	71.3745	-2.32117	0.291463	-7.96387	1.66739e-15	3.50497e-13	GFRA2	617817
chr16_65074938_65076035	74.5821	-2.24311	0.281667	-7.9637	1.6697e-15	3.50565e-13	CDH11	46164
chr7_70568910_70570067	73.3831	-2.48924	0.312625	-7.96238	1.68757e-15	3.53898e-13	AUTS2	-970615
chr10_119706712_119707274	42.3862	-3.46131	0.43475	-7.96161	1.69808e-15	3.55684e-13	INPP5F	18823
chr7_132205161_132207163	107.773	-1.91182	0.240144	-7.96113	1.70473e-15	3.56654e-13	PLXNA4	441526
chr12_115697075_115698056	63.9655	-2.51298	0.315741	-7.95899	1.73449e-15	3.62454e-13	MED13L	579283
chr17_74332131_74333783	133.892	-1.70796	0.214599	-7.95882	1.73689e-15	3.62528e-13	KIF19	-5920
chr8_53018778_53019518	51.6109	-2.80464	0.352423	-7.95816	1.74615e-15	3.64031e-13	NPBWR1	-80348
chr7_143013388_143014345	60.1214	-2.47757	0.311338	-7.95781	1.75118e-15	3.64652e-13	OR9A2	12851
chr3_146803644_146804213	52.5734	-2.75505	0.346219	-7.95753	1.75512e-15	3.65045e-13	PLSCR5	-197428
chr8_106371764_106372322	45.3876	-3.2741	0.411461	-7.95725	1.75906e-15	3.65435e-13	OXR1	-12289
chr1_174130945_174132141	74.0324	-2.30321	0.289484	-7.95626	1.77313e-15	3.67498e-13	RABGAP1L	27269
chr16_87350866_87352029	62.0945	-2.48604	0.31246	-7.95634	1.77198e-15	3.67498e-13	FBXO31	37822
chr1_54360703_54364042	230.753	-1.47315	0.185219	-7.95356	1.81223e-15	3.75164e-13	SSBP3	42378
chr2_152464485_152465969	103.847	-1.95426	0.245784	-7.95112	1.84832e-15	3.82188e-13	FMNL2	153609
chr16_56289344_56290255	53.3768	-2.689	0.338239	-7.95	1.86509e-15	3.85208e-13	GNAO1	-97998
chr1_116671832_116673352	113.49	-2.01622	0.253655	-7.94864	1.88565e-15	3.89e-13	IGSF3	-4079
chr13_58619242_58620539	139.085	-1.79684	0.226088	-7.94754	1.90254e-15	3.91657e-13	PCDH17	-987431
chr4_7225712_7227619	133.32	-1.82368	0.229465	-7.94751	1.90294e-15	3.91657e-13	SORCS2	-33175
chr4_143225146_143225742	43.4511	-3.26471	0.410843	-7.94638	1.92034e-15	3.9478e-13	USP38	-40230
chrX_131257345_131258361	67.2381	-2.456	0.309122	-7.94506	1.94103e-15	3.98572e-13	ARHGAP36	-198989
chr12_55017199_55018088	74.9816	-2.28721	0.287903	-7.94438	1.95158e-15	4.00275e-13	NEUROD4	1857
chr1_114023254_114024001	47.5159	-2.96082	0.372792	-7.94227	1.98508e-15	4.06676e-13	OLFML3	-43814
chr1_116346962_116348038	57.6543	-2.58241	0.325174	-7.94161	1.9958e-15	4.08401e-13	ATP1A1	25222
chr7_142231156_142232826	247.588	-1.48456	0.186951	-7.94088	2.00755e-15	4.10331e-13	PRSS58	25233
chr15_65420300_65424287	333.567	-1.41864	0.178656	-7.94059	2.01224e-15	4.1056e-13	IGDCC4	0
chr7_106379379_106379916	46.2513	-3.42581	0.431441	-7.94038	2.01561e-15	4.1056e-13	NAMPT	-94187
chr7_136136834_136137514	86.919	-2.27422	0.28641	-7.94042	2.01495e-15	4.1056e-13	MTPN	-159481
chrX_85560998_85561716	57.1136	-2.52501	0.318025	-7.93967	2.02712e-15	4.12431e-13	POF1B	-181255
chr5_126679540_126680791	98.0195	-2.0723	0.261026	-7.93906	2.03719e-15	4.14005e-13	TEX43	-47819
chr3_117788010_117788952	104.024	-2.11804	0.266816	-7.93821	2.05124e-15	4.15908e-13	LSAMP	-1342479
chr3_127688208_127689583	90.9647	-2.03811	0.256745	-7.93827	2.05028e-15	4.15908e-13	ABTB1	-15269
chr7_33722063_33723258	81.8613	-2.13502	0.26899	-7.9372	2.06793e-15	4.18811e-13	BMPER	181653
chr7_112792605_112793666	85.1408	-2.07202	0.261076	-7.93646	2.08028e-15	4.20833e-13	TMEM168	-2013
chr15_82561663_82562414	50.6256	-2.86104	0.360607	-7.93396	2.12269e-15	4.28923e-13	CPEB1	85564
chr15_82561663_82562414.1	50.6256	-2.86104	0.360607	-7.93396	2.12269e-15	4.28923e-13	RP11-152F13.10	9328
chr9_22659717_22662720	89.2995	-2.03021	0.255913	-7.93319	2.13582e-15	4.31087e-13	DMRTA1	-212877
chr21_37869465_37870475	61.4811	-2.64988	0.334085	-7.93173	2.16112e-15	4.35697e-13	KCNJ6	250871
chr21_39429939_39431407	104.242	-2.01615	0.254211	-7.93103	2.17334e-15	4.37663e-13	LCA5L	14371
chr4_142435636_142436437	51.9613	-2.78487	0.351214	-7.92927	2.20439e-15	4.43413e-13	INPP4B	409864
chr8_15443142_15444365	62.9137	-2.66923	0.336638	-7.92907	2.20791e-15	4.43617e-13	TUSC3	95858
chr3_12986111_12987452	64.3132	-2.59778	0.327649	-7.92856	2.21701e-15	4.44941e-13	IQSEC1	85666
chr19_47819497_47820945	71.4498	-2.31587	0.292211	-7.92535	2.27507e-15	4.56078e-13	CRX	894
chr7_108629965_108630643	79.4406	-2.11623	0.267144	-7.92168	2.34323e-15	4.69213e-13	THAP5	-60215
chr19_38073917_38074697	124.992	-1.84552	0.233007	-7.92044	2.36671e-15	4.73379e-13	SIPA1L3	-166690
chr20_24241168_24242046	54.4551	-2.96265	0.374163	-7.91806	2.41238e-15	4.81971e-13	SYNDIG1	227153
chr18_47710355_47711767	68.8745	-2.29919	0.290398	-7.91738	2.42567e-15	4.8408e-13	SMAD2	219375
chr15_20356314_20359096	403.755	-1.35964	0.171748	-7.91651	2.44275e-15	4.86942e-13	GOLGA6L6	182705
chrX_40406371_40407143	45.2668	-3.16792	0.400207	-7.9157	2.45869e-15	4.8957e-13	ATP6AP2	173732
chr11_83659304_83659932	42.1268	-3.46754	0.438173	-7.91364	2.4998e-15	4.97196e-13	DLG2	1967339
chr1_221687626_221688953	86.9117	-2.26623	0.286409	-7.91257	2.52126e-15	5.00904e-13	DUSP10	53224
chr3_127851807_127852440	55.5206	-2.6377	0.333496	-7.90922	2.58998e-15	5.13981e-13	KBTBD12	63035
chr8_66512206_66515019	147.877	-1.72406	0.218031	-7.90741	2.62797e-15	5.20938e-13	C8orf46	-18601
chr6_156617460_156620040	154.291	-1.66381	0.210417	-7.90716	2.63321e-15	5.21394e-13	ARID1B	157334
chr4_88341159_88342326	57.0138	-2.63219	0.333189	-7.89999	2.78931e-15	5.51687e-13	HERC6	36413
chr8_103010451_103011050	46.1757	-3.05359	0.386585	-7.89889	2.81408e-15	5.55966e-13	ATP6V1C1	10038
chr17_74086791_74087829	82.3375	-2.06766	0.261771	-7.89874	2.8174e-15	5.56003e-13	RPL38	115753
chr2_86222909_86225998	252.863	-1.47426	0.186653	-7.89838	2.82559e-15	5.56999e-13	REEP1	112086
chr6_134734417_134735098	51.3705	-2.87133	0.363592	-7.89712	2.85423e-15	5.62021e-13	ALDH8A1	214987
chr18_44851456_44853164	77.2528	-2.20472	0.279231	-7.89568	2.88732e-15	5.67905e-13	SETBP1	-171284
chr14_78736948_78738792	131.247	-1.6995	0.215287	-7.89414	2.92319e-15	5.74323e-13	NRXN3	-566576
chr2_5914637_5916412	202.438	-1.54939	0.196293	-7.89323	2.94459e-15	5.77888e-13	SOX11	-221971
chr2_120952633_120953911	127.756	-1.95791	0.248063	-7.89277	2.95558e-15	5.79405e-13	GLI2	-160225
chr17_57897212_57901933	262.402	-1.40925	0.178569	-7.89191	2.97604e-15	5.82773e-13	CUEDC1	53391
chr9_108745959_108747302	81.5712	-2.08783	0.264618	-7.88995	3.023e-15	5.91314e-13	ACTL7B	109666
chr3_75329433_75330917	85.9264	-2.23158	0.282948	-7.8869	3.09786e-15	6.05167e-13	FRG2C	333413
chr5_36155962_36156745	103.461	-1.96451	0.249089	-7.88679	3.10064e-15	6.05167e-13	SKP2	-3974
chr4_151674794_151676024	117.118	-1.85815	0.235616	-7.88633	3.11191e-15	6.06699e-13	GATB	84976
chr10_132418733_132424247	241.881	-1.4713	0.186607	-7.88452	3.15749e-15	6.14911e-13	PWWP2B	-21566
chr2_64348962_64349624	60.453	-2.75671	0.349685	-7.88341	3.18573e-15	6.19729e-13	LGALSL	104918
chr17_49912989_49915164	136.863	-1.63895	0.207951	-7.88142	3.23691e-15	6.28667e-13	DLX4	54010
chr17_64176554_64177087	49.2487	-2.78414	0.353257	-7.88134	3.23876e-15	6.28667e-13	TEX2	86215
chr1_223442355_223443123	47.7852	-3.25458	0.412967	-7.88097	3.24854e-15	6.29875e-13	CCDC185	-48939
chr18_36377393_36378722	82.2539	-2.15278	0.273189	-7.88017	3.26935e-15	6.33218e-13	FHOD3	-79558
chr9_114509863_114511314	97.6915	-1.94527	0.246906	-7.87857	3.3114e-15	6.40663e-13	DFNB31	-4413
chr14_88024310_88025339	78.759	-2.20672	0.280156	-7.87678	3.35925e-15	6.49214e-13	GPR65	-19187
chr7_150930990_150932309	101.891	-2.05902	0.261448	-7.87546	3.395e-15	6.55408e-13	KCNH2	46007
chr8_37820641_37822408	117.303	-1.74712	0.221945	-7.87188	3.49346e-15	6.72953e-13	ADGRA2	-23736
chrX_120350309_120350876	44.5237	-3.1242	0.396878	-7.87193	3.49209e-15	6.72953e-13	ATP1B4	11236
chr8_27557823_27559253	93.5972	-2.11976	0.269312	-7.871	3.5182e-15	6.76983e-13	CLU	55779
chr13_102020694_102021677	100.26	-2.24288	0.28497	-7.8706	3.52956e-15	6.78433e-13	FGF14	380098
chr11_17431105_17435473	195.491	-1.50201	0.190874	-7.86908	3.57247e-15	6.85938e-13	ABCC8	41373
chr3_180508618_180510205	99.4065	-1.97316	0.250775	-7.86825	3.59628e-15	6.89763e-13	TTC14	91925
chr6_131478498_131479680	96.6844	-2.29821	0.292159	-7.8663	3.65298e-15	6.99882e-13	ARG1	93464
chr15_89388666_89393148	250.809	-1.63294	0.20761	-7.86542	3.67857e-15	7.04024e-13	POLG	-53805
chr2_41773640_41775936	137.379	-1.86859	0.237582	-7.86501	3.69063e-15	7.05571e-13	C2orf91	177868
chr15_101859774_101861951	61.2269	-2.56048	0.325689	-7.86172	3.78893e-15	7.23583e-13	OR4F15	-47573
chr12_119338571_119341439	149.446	-1.74153	0.221537	-7.86114	3.8065e-15	7.26157e-13	CCDC60	-3860
chr1_212215528_212216463	65.2976	-2.6273	0.334229	-7.86077	3.81778e-15	7.27527e-13	PPP2R5A	69074
chr19_28018365_28020187	64.9092	-2.35487	0.299677	-7.85804	3.90178e-15	7.42736e-13	UQCRFS1	1193355
chr5_135250824_135251539	52.339	-2.83781	0.361142	-7.85787	3.90718e-15	7.42967e-13	H2AFY	148349
chr7_36258182_36259190	85.4571	-2.02809	0.258169	-7.85565	3.97692e-15	7.5542e-13	EEPD1	-105034
chr6_104689564_104690298	78.8701	-2.20374	0.280543	-7.85525	3.98962e-15	7.57021e-13	HACE1	169622
chr6_51949287_51949966	47.3844	-3.09213	0.393727	-7.8535	4.04572e-15	7.66845e-13	PKHD1	137660
chr1_211484163_211486143	184.026	-1.49388	0.190269	-7.85139	4.11446e-15	7.79043e-13	RD3	6775
chr2_146576259_146577141	55.4496	2.69122	0.342872	7.84906	4.19153e-15	7.92296e-13	ACVR2A	1267376
chr2_192542236_192542969	79.4344	-2.07681	0.264595	-7.84901	4.19339e-15	7.92296e-13	TMEFF2	-347320
chr1_228608273_228648616	936.133	1.32962	0.169557	7.84172	4.44414e-15	8.37888e-13	RHOU	86461
chr2_144201131_144201807	43.8163	-3.11601	0.397362	-7.84175	4.44328e-15	8.37888e-13	GTDC1	130710
chr13_78381774_78384670	89.0621	-2.007	0.255964	-7.84094	4.47181e-15	8.42209e-13	POU4F1	218891
chr9_106480026_106480967	53.0741	-2.79678	0.356707	-7.84056	4.48541e-15	8.43875e-13	ZNF462	446411
chr9_72549994_72552742	182.78	-1.66841	0.2128	-7.84025	4.49667e-15	8.45098e-13	TMC1	-28194
chr1_66525825_66526572	53.8002	-2.69119	0.343356	-7.8379	4.58133e-15	8.60097e-13	SGIP1	6811
chr5_65976001_65976991	47.9004	-3.06777	0.391554	-7.83487	4.69326e-15	8.79251e-13	ERBIN	-49275
chr9_80061545_80062747	84.4173	-2.042	0.260626	-7.83499	4.68893e-15	8.79251e-13	TLE4	-489773
chr3_180199335_180200049	101.693	-2.01178	0.256823	-7.83336	4.7502e-15	8.8898e-13	PEX5L	-162282
chr10_103227993_103228853	56.3101	-2.61975	0.334521	-7.83134	4.82714e-15	9.02426e-13	RPEL1	17034
chr1_20223157_20224332	76.3238	-2.24129	0.286275	-7.82916	4.91133e-15	9.16235e-13	UBXN10	-37073
chr10_35274264_35275126	64.4284	-2.55395	0.326207	-7.82925	4.90789e-15	9.16235e-13	CCNY	-27240
chr2_3265262_3267380	260.623	-1.51756	0.193843	-7.82879	4.92599e-15	9.18004e-13	TSSC1	110451
chr1_46030605_46037927	307.111	1.2754	0.16293	7.82791	4.96044e-15	9.23453e-13	MAST2	-226993
chr13_77853572_77854080	44.8851	-3.13753	0.400912	-7.826	5.03643e-15	9.36618e-13	EDNRB	65689
chr2_219327347_219328266	68.0905	-2.31268	0.295634	-7.8228	5.16624e-15	9.59751e-13	RESP18	4912
chr19_42113656_42114877	102.02	-1.84937	0.236413	-7.82262	5.17351e-15	9.60098e-13	POU2F2	17602
chr17_14341196_14342332	63.9607	-2.34309	0.299568	-7.82156	5.21744e-15	9.66405e-13	HS3ST3B1	-40114
chr7_111675916_111677265	92.1564	-2.07677	0.26552	-7.82153	5.21839e-15	9.66405e-13	IMMP2L	-113992
chr16_12661466_12662045	53.2374	-2.8373	0.362881	-7.81882	5.33194e-15	9.86403e-13	CPPED1	141973
chr10_119330109_119331046	45.6588	-2.90532	0.371776	-7.81471	5.50911e-15	1.01812e-12	GRK5	-122521
chr11_35632218_35632965	41.7919	-3.75687	0.480814	-7.81357	5.55899e-15	1.0252e-12	FJX1	-13800
chrX_69113731_69114267	43.5759	-3.18291	0.407356	-7.81359	5.55822e-15	1.0252e-12	PJA1	51527
chr4_112123128_112124364	82.3921	-2.21074	0.282963	-7.81281	5.59248e-15	1.03031e-12	C4orf32	21033
chr7_37974498_37975687	57.9175	-2.54414	0.325679	-7.81182	5.63686e-15	1.0374e-12	EPDR1	-53179
chr1_54666302_54667155	68.9664	-2.29837	0.294274	-7.81032	5.70452e-15	1.04836e-12	MROH7	-24510
chr1_54666302_54667155.1	68.9664	-2.29837	0.294274	-7.81032	5.70452e-15	1.04836e-12	MROH7-TTC4	-24503
chr2_9408550_9409344	62.2697	-2.48435	0.318089	-7.81023	5.70823e-15	1.04836e-12	ITGB1BP1	14137
chr18_59568651_59570987	89.8043	-2.0547	0.263086	-7.81001	5.71835e-15	1.04914e-12	CCBE1	126394
chr11_108562959_108564153	70.5753	-2.17409	0.278416	-7.80876	5.77549e-15	1.05853e-12	EXPH5	29586
chr2_179057116_179059174	110.096	-1.89847	0.243166	-7.80727	5.84377e-15	1.06993e-12	CCDC141	-7053
chr5_9599273_9599879	41.4273	-3.43622	0.440207	-7.8059	5.90762e-15	1.08051e-12	TAS2R1	30477
chr16_51434616_51435353	43.6184	-3.18698	0.408294	-7.8056	5.9218e-15	1.08199e-12	CTD-2119F7.2	118083
chr5_78778355_78780667	74.837	-2.20125	0.282035	-7.80487	5.95635e-15	1.08718e-12	ARSB	205421
chr7_94337235_94339340	98.5268	-1.94679	0.249455	-7.80418	5.98918e-15	1.09205e-12	COL1A2	55221
chr14_26163738_26164546	81.6495	-2.17023	0.278097	-7.80386	6.0042e-15	1.09295e-12	NOVA1	432895
chr20_11248484_11249698	75.1354	-2.14117	0.274375	-7.80381	6.00641e-15	1.09295e-12	JAG1	-574485
chr6_16803187_16805817	117.176	-1.86927	0.239541	-7.80355	6.01912e-15	1.09414e-12	ATXN1	-41731
chr3_106280766_106281734	110.897	-1.99121	0.255289	-7.79983	6.19905e-15	1.12569e-12	CBLB	-411723
chr18_44742523_44743430	63.6792	-2.40356	0.308238	-7.79775	6.30227e-15	1.14326e-12	SETBP1	-62351
chr15_89383085_89384180	94.6433	-2.0971	0.269	-7.79588	6.39618e-15	1.15911e-12	POLG	-48224
chr9_119588101_119589753	66.7861	-2.30232	0.295339	-7.79552	6.4144e-15	1.16123e-12	BRINP1	-218634
chr12_57761500_57762881	66.2912	-2.27366	0.29169	-7.79481	6.45062e-15	1.1666e-12	CYP27B1	4371
chrX_110600671_110601459	56.2716	-2.51537	0.322722	-7.79425	6.47925e-15	1.17058e-12	AMMECR1	-160438
chr17_56064219_56064985	64.4862	-2.47805	0.317979	-7.79312	6.53731e-15	1.17987e-12	ANKFN1	88525
chr12_90023140_90024025	62.9526	-2.44355	0.313623	-7.79135	6.62948e-15	1.19529e-12	ATP2B1	-314309
chr12_98304103_98306225	166.973	-1.67192	0.214598	-7.79098	6.64923e-15	1.19763e-12	TMPO	209287
chr8_141792330_141793886	80.6756	-2.05363	0.26361	-7.7904	6.67999e-15	1.20195e-12	AC138647.1	-277693
chr18_43478409_43479691	74.3361	-2.22945	0.286191	-7.79007	6.69707e-15	1.2037e-12	SYT4	-200759
chr20_34174924_34176319	66.7247	-2.30892	0.296397	-7.78996	6.7033e-15	1.2037e-12	ASIP	18250
chrX_139642351_139643007	42.2043	-3.18698	0.409134	-7.78959	6.72265e-15	1.20596e-12	MCF2	65221
chr18_51639080_51640533	60.6229	-2.41953	0.310667	-7.78819	6.79785e-15	1.21822e-12	MEX3C	-441760
chr9_36503734_36504390	40.2243	-3.36917	0.432876	-7.78322	7.07025e-15	1.26575e-12	MELK	68472
chr16_70427977_70430271	132.784	-1.73833	0.223358	-7.7827	7.09951e-15	1.26971e-12	FUK	24324
chr1_203640992_203641719	70.4124	-2.40266	0.308725	-7.78253	7.109e-15	1.27013e-12	ATP2B4	-14432
chr14_77903127_77903794	45.7837	-3.20397	0.411735	-7.78163	7.15958e-15	1.27531e-12	ADCK1	-103045
chr15_90157837_90158977	198.236	-1.61969	0.20814	-7.78171	7.15517e-15	1.27531e-12	SEMA4B	25986
chr16_85541024_85543892	215.978	-1.47712	0.189817	-7.78183	7.14851e-15	1.27531e-12	GSE1	67517
chr17_19317180_19317771	63.1424	-2.55957	0.328949	-7.78106	7.19192e-15	1.27979e-12	EPN2	-34202
chr3_150171031_150173042	124.526	-2.0055	0.257913	-7.77587	7.49332e-15	1.33208e-12	PFN2	-200106
chr3_116005157_116006100	108.392	-1.82442	0.234696	-7.77356	7.63085e-15	1.35517e-12	LSAMP	439432
chr5_84411417_84412584	59.5231	-2.38198	0.306491	-7.77175	7.74081e-15	1.37333e-12	EDIL3	-26624
chr11_34279926_34281531	106.433	-2.09438	0.269517	-7.77085	7.79605e-15	1.38175e-12	ABTB2	76478
chr2_105102973_105104501	117.97	-1.7482	0.224991	-7.7701	7.84235e-15	1.38857e-12	MRPS9	-64991
chr1_109306027_109308211	282.297	-1.55572	0.200236	-7.76944	7.88367e-15	1.39449e-12	MYBPHL	0
chr16_50296970_50298369	120.723	-1.70151	0.219009	-7.76911	7.90415e-15	1.39672e-12	ADCY7	-30455
chr7_137759869_137760866	102.739	-1.93733	0.249387	-7.76837	7.95009e-15	1.40344e-12	DGKI	86227
chr2_60412604_60413942	94.102	-2.06474	0.265836	-7.76696	8.03951e-15	1.41781e-12	BCL11A	141213
chr6_135832038_135832664	50.7836	-3.02267	0.389221	-7.76593	8.10475e-15	1.4279e-12	PDE7B	19032
chr3_111728375_111730155	85.8733	-2.04379	0.263232	-7.76422	8.21487e-15	1.44587e-12	PLCXD2	-53700
chr12_30946478_30947349	51.4728	-2.98041	0.384009	-7.76131	8.40562e-15	1.47797e-12	TSPAN11	-20051
chr13_73765371_73768543	122.25	-1.76371	0.227256	-7.7609	8.43299e-15	1.48132e-12	KLF12	226507
chr15_66124675_66126746	128.411	-1.70904	0.220228	-7.76032	8.47133e-15	1.48658e-12	MEGF11	127002
chr17_17911679_17914718	142.285	-1.71371	0.22085	-7.75964	8.51696e-15	1.49311e-12	TOM1L2	57703
chr13_59363235_59363769	39.6675	-3.36193	0.43327	-7.75945	8.52987e-15	1.4939e-12	DIAPH3	800219
chr3_32463346_32465646	102.13	-1.87215	0.241317	-7.75803	8.62619e-15	1.50928e-12	CMTM6	37763
chr15_45154001_45155433	110.724	-1.81458	0.233936	-7.75673	8.7148e-15	1.52328e-12	DUOX1	-24069
chr16_20610249_20612826	82.2146	-2.00311	0.258248	-7.75653	8.72837e-15	1.52415e-12	ACSM2B	-33882
chr11_94477495_94478147	42.3833	-3.14431	0.405392	-7.75623	8.74921e-15	1.52629e-12	MRE11A	15762
chr3_124062860_124064814	100.238	-1.95936	0.2527	-7.7537	8.92505e-15	1.5539e-12	KALRN	29867
chr6_154929741_154932019	161.389	-1.72765	0.222816	-7.75371	8.92466e-15	1.5539e-12	SCAF8	-196417
chr7_54709211_54710025	56.9378	-2.54817	0.328673	-7.75291	8.98101e-15	1.56211e-12	SEC61G	49950
chr12_96104468_96105346	59.8703	-2.39599	0.30905	-7.75274	8.99272e-15	1.56262e-12	LTA4H	-60948
chr9_107130738_107131859	76.3419	-2.21019	0.285142	-7.75119	9.10381e-15	1.58037e-12	RAD23B	151420
chr2_85503287_85506151	147.914	-1.64162	0.211825	-7.74989	9.1974e-15	1.59506e-12	MAT2A	33491
chr7_128827388_128834479	559.132	-1.18645	0.15311	-7.74904	9.25872e-15	1.60413e-12	FLNC	0
chr1_115192849_115193665	89.2712	-2.04177	0.263507	-7.74845	9.30175e-15	1.60891e-12	TSPAN2	-103349
chr7_150937793_150938693	85.6987	-1.97769	0.255238	-7.74842	9.30448e-15	1.60891e-12	KCNH2	39623
chr3_117756206_117757037	85.9628	-2.17161	0.280286	-7.74784	9.34699e-15	1.61348e-12	LSAMP	-1310675
chr9_73283870_73284695	52.1315	-2.62745	0.339122	-7.74781	9.34909e-15	1.61348e-12	ANXA1	-132114
chr6_123558146_123560254	82.3841	-2.04388	0.263822	-7.74719	9.39452e-15	1.61975e-12	TRDN	76840
chr7_127884278_127886716	211.321	-1.49527	0.193026	-7.74644	9.45069e-15	1.62785e-12	SND1	-232099
chr19_7618282_7619605	95.9224	-1.86293	0.240594	-7.74304	9.70699e-15	1.67037e-12	CAMSAP3	-22381
chr19_7618282_7619605.1	95.9224	-1.86293	0.240594	-7.74304	9.70699e-15	1.67037e-12	XAB2	9961
chr3_111207155_111208036	73.6237	-2.24724	0.290281	-7.74158	9.81886e-15	1.68799e-12	NECTIN3	-134988
chr11_35160671_35161818	61.1703	-2.3819	0.307755	-7.73958	9.97452e-15	1.71309e-12	CD44	-21368
chr15_39310539_39311770	56.1144	-2.48265	0.320781	-7.73938	9.98998e-15	1.71408e-12	THBS1	269323
chr12_99722759_99723606	54.2014	-2.52448	0.326192	-7.73925	1.00008e-14	1.71428e-12	ANKS1B	260632
chr5_74507163_74508091	46.9569	-2.83165	0.365965	-7.73749	1.01398e-14	1.73644e-12	HEXB	131932
chr6_3295133_3296603	89.6588	-2.15362	0.278371	-7.73651	1.02183e-14	1.74819e-12	PSMG4	-63327
chr6_3295133_3296603.1	89.6588	-2.15362	0.278371	-7.73651	1.02183e-14	1.74819e-12	SLC22A23	160420
chr11_5507436_5508338	60.0188	-2.33927	0.302464	-7.73404	1.04183e-14	1.78068e-12	CTD-2643I7.5	170097
chr11_5507436_5508338.1	60.0188	-2.33927	0.302464	-7.73404	1.04183e-14	1.78068e-12	UBQLN3	1648
chr3_139158401_139159218	62.5205	-2.32926	0.301183	-7.73372	1.04452e-14	1.78183e-12	PRR23C	-113509
chr4_53962277_53965496	77.7853	-2.15896	0.279166	-7.7336	1.04551e-14	1.78183e-12	RP11-231C18.3	-584439
chr8_66284015_66284600	44.7023	-2.94027	0.380186	-7.73376	1.04415e-14	1.78183e-12	CRH	-105290
chr17_57521147_57524447	302.918	-1.53327	0.198293	-7.73235	1.05576e-14	1.79585e-12	MSI2	-265297
chr2_88066904_88067978	62.6512	-2.39243	0.309403	-7.73239	1.05547e-14	1.79585e-12	SMYD1	0
chr20_58523022_58523918	51.327	-2.73061	0.353161	-7.73192	1.0594e-14	1.80031e-12	APCDD1L	-8084
chr11_113295594_113296999	53.4748	-2.63301	0.340588	-7.73079	1.06884e-14	1.81462e-12	TTC12	17530
chr2_30358421_30360569	111.737	-1.77727	0.229907	-7.73039	1.07222e-14	1.8186e-12	LCLAT1	86667
chr4_118098970_118100908	176.999	-1.60351	0.207441	-7.72999	1.07554e-14	1.8225e-12	NDST3	-64626
chr12_20764794_20767735	72.8167	-2.217	0.286864	-7.72839	1.08915e-14	1.8438e-12	SLCO1B3	42991
chr8_21998914_22000668	123.045	-1.75368	0.226931	-7.72781	1.09412e-14	1.85044e-12	XPO7	-79244
chr20_48682304_48683495	102.648	-1.90947	0.247099	-7.72754	1.09644e-14	1.8526e-12	PREX1	144389
chr1_235003542_235004654	74.6483	-2.17198	0.281123	-7.72606	1.10926e-14	1.87248e-12	TOMM20	124283
chr6_56615742_56616425	56.8589	-2.52355	0.326637	-7.72586	1.11103e-14	1.87369e-12	DST	227241
chr1_182580523_182581206	61.9431	-2.29111	0.296571	-7.72535	1.11546e-14	1.87938e-12	RNASEL	8051
chr1_158013535_158017043	196.02	-1.54264	0.199774	-7.7219	1.14608e-14	1.92913e-12	KIRREL	-20263
chr2_222483518_222484169	57.3444	-2.58097	0.334346	-7.71946	1.16822e-14	1.96453e-12	SGPP2	-59002
chr11_111333746_111335443	84.1641	-2.08823	0.270523	-7.71925	1.17018e-14	1.96522e-12	COLCA2	-35192
chr2_48040310_48041638	78.0953	-2.37457	0.307619	-7.71918	1.17084e-14	1.96522e-12	FBXO11	-134517
chr20_35368286_35369046	61.2904	-2.40774	0.312083	-7.71504	1.20943e-14	2.02808e-12	UQCC1	42986
chr5_139743875_139750193	572.253	-1.22503	0.15879	-7.71475	1.21215e-14	2.03072e-12	PSD2	45628
chrX_6181424_6182853	54.9897	-2.53723	0.328941	-7.71332	1.22584e-14	2.05171e-12	NLGN4X	46011
chr13_97299937_97301336	77.1726	-2.12801	0.275908	-7.71274	1.23146e-14	2.05883e-12	MBNL2	-78504
chr2_10983076_10984144	67.0288	-2.19504	0.284603	-7.71264	1.23241e-14	2.05883e-12	KCNF1	-71140
chr3_73573932_73574681	47.083	-2.87177	0.372399	-7.71153	1.24314e-14	2.0748e-12	PDZRN3	-140028
chr4_66358941_66359871	49.7383	-2.70771	0.351221	-7.70943	1.26383e-14	2.10733e-12	EPHA5	-688446
chr11_79030145_79031936	108.787	-1.85289	0.240347	-7.70924	1.2657e-14	2.10848e-12	ODZ4	408716
chr5_96089820_96090627	46.1075	-3.11476	0.404146	-7.70702	1.28786e-14	2.14337e-12	ELL2	-127749
chr15_70157894_70159996	122.929	-1.80611	0.23436	-7.70654	1.29274e-14	2.14949e-12	TLE3	-59718
chr17_42698636_42700187	130.239	-1.64888	0.214056	-7.70303	1.32874e-14	2.20728e-12	CNTNAP1	-16024
chr3_164342094_164346428	166.465	-1.58258	0.20546	-7.70264	1.33284e-14	2.21201e-12	SI	732068
chr11_43987413_43989983	114.058	-1.74867	0.227058	-7.7014	1.34587e-14	2.23155e-12	C11orf96	-44909
chr1_109148367_109150411	142.541	-1.65664	0.215131	-7.70062	1.35404e-14	2.243e-12	KIAA1324	-34367
chr5_54670224_54670702	41.2155	-3.17854	0.412913	-7.69784	1.38383e-14	2.29022e-12	SNX18	-152466
chr10_78292331_78294106	104.155	-1.84677	0.23992	-7.69744	1.38818e-14	2.29527e-12	RPS24	-258600
chr6_159713901_159714925	112.24	-1.81502	0.23582	-7.69665	1.39679e-14	2.30736e-12	RP1-56L9.7	47605
chr22_17266102_17267273	98.1086	-1.95644	0.25422	-7.69587	1.40533e-14	2.31931e-12	CECR1	-44113
chr11_119808682_119810043	71.8922	-2.19088	0.284691	-7.69565	1.40774e-14	2.32113e-12	NECTIN1	-79598
chr4_118399824_118400715	58.5013	-2.49138	0.323793	-7.69437	1.42195e-14	2.34237e-12	PRSS12	-46821
chr9_89359930_89360878	61.5842	-2.50342	0.325534	-7.69017	1.46938e-14	2.41825e-12	SEMA4D	137253
chr1_204927543_204930203	146.83	-1.66776	0.216941	-7.68763	1.49891e-14	2.46458e-12	NFASC	-98849
chr10_43939932_43940517	55.0014	-2.50822	0.326279	-7.68733	1.50232e-14	2.4679e-12	ZNF32	-291076
chr16_70495431_70496179	60.8549	-2.39685	0.311899	-7.68471	1.53346e-14	2.51673e-12	COG4	27387
chr12_75598999_75599564	44.7245	-2.99023	0.389357	-7.67994	1.59167e-14	2.60984e-12	KRR1	-87378
chr1_187646509_187647188	62.1125	-2.42609	0.315918	-7.6795	1.59715e-14	2.61448e-12	PLA2G4A	-817557
chr13_29956782_29957938	67.4038	-2.23324	0.290807	-7.67947	1.59745e-14	2.61448e-12	UBL3	-106098
chr9_129087456_129088527	101.811	-1.83766	0.239309	-7.67903	1.60296e-14	2.62108e-12	DOLPP1	-6357
chr10_104711157_104711808	43.824	-3.17394	0.413361	-7.67837	1.6112e-14	2.62971e-12	SORCS3	-70057
chr6_43847514_43849304	83.6215	-2.00746	0.261443	-7.6784	1.61082e-14	2.62971e-12	VEGFA	-77302
chr17_67321500_67322732	81.9167	-2.0648	0.268974	-7.67657	1.63408e-14	2.66461e-12	PSMD12	43896
chr2_197505414_197506495	94.381	-1.95269	0.25439	-7.67595	1.642e-14	2.67506e-12	HSPE1-MOB4	-5002
chr3_154486865_154487645	75.0596	-2.09138	0.272515	-7.67434	1.66267e-14	2.70624e-12	GPR149	-57150
chr11_63015549_63018256	155.688	-1.57925	0.205815	-7.67317	1.67803e-14	2.72875e-12	SLC22A8	0
chr4_87053485_87054414	83.173	-2.03843	0.265676	-7.67262	1.68517e-14	2.73535e-12	AFF1	-46498
chrX_37458144_37460167	77.0837	-2.07455	0.270383	-7.67263	1.68504e-14	2.73535e-12	RP5-972B16.2	-108815
chr4_40648763_40649592	70.221	-2.25408	0.293837	-7.67119	1.70407e-14	2.76349e-12	RBM47	-18140
chr2_191935171_191935716	45.7036	-2.84912	0.371415	-7.67098	1.70681e-14	2.7654e-12	SDPR	-87916
chr2_208199474_208200350	72.1925	-2.23833	0.291987	-7.66586	1.77632e-14	2.8754e-12	C2orf80	-12470
chr1_201031857_201033146	88.1186	-1.9841	0.258859	-7.66479	1.79131e-14	2.89702e-12	KIF21B	-8157
chr13_28355136_28356350	72.74	-2.14669	0.280079	-7.66461	1.7937e-14	2.89825e-12	FLT1	138796
chr5_78587339_78588305	55.1924	-2.72961	0.356158	-7.66404	1.80178e-14	2.90865e-12	LHFPL2	-38188
chr2_174756070_174757596	121.145	-1.89019	0.246638	-7.66382	1.80476e-14	2.91081e-12	CHRNA1	6817
chr9_95462443_95463899	89.6558	-2.10419	0.274616	-7.6623	1.82634e-14	2.94295e-12	PTCH1	53159
chr2_136917261_136917769	53.686	-2.5884	0.337842	-7.66157	1.8367e-14	2.95695e-12	THSD7B	-151717
chr2_136237967_136239168	78.9809	-2.23053	0.291181	-7.66028	1.85533e-14	2.98391e-12	CXCR4	-119802
chr2_218882816_218887297	314.061	-1.38827	0.181232	-7.66017	1.85681e-14	2.98391e-12	WNT10A	-2454
chr9_2717202_2718258	54.0155	-2.55367	0.333441	-7.65854	1.88056e-14	3.01934e-12	KCNV2	0
chr1_180339861_180340765	77.0666	-2.10245	0.274616	-7.65597	1.91863e-14	3.07769e-12	ACBD6	162190
chr5_113806264_113808123	111.758	-1.81436	0.237097	-7.65239	1.97284e-14	3.16178e-12	YTHDC2	-292556
chr16_67395106_67397753	170.973	-1.55998	0.203861	-7.65218	1.97597e-14	3.16394e-12	ZDHHC1	18722
chr5_78156970_78157776	47.3783	-2.78956	0.36466	-7.64975	2.01378e-14	3.22158e-12	AP3B1	136917
chr6_15791526_15792397	67.2742	-2.30903	0.301856	-7.64943	2.01875e-14	3.22662e-12	DTNBP1	-128484
chr7_139465651_139468402	115.27	-1.81947	0.237889	-7.64841	2.03484e-14	3.24941e-12	KLRG2	15311
chr5_10511568_10512820	72.6345	-2.2014	0.287876	-7.64707	2.05618e-14	3.28053e-12	ANKRD33B	51648
chr7_70239866_70240515	48.4527	-2.93426	0.38374	-7.64648	2.06549e-14	3.29243e-12	AUTS2	-641571
chr1_246082646_246083738	55.1062	-2.45549	0.321139	-7.64618	2.07039e-14	3.29507e-12	SMYD3	423575
chr10_75265521_75266521	65.4232	-2.24474	0.293577	-7.64615	2.07087e-14	3.29507e-12	COMTD1	-29510
chr3_116473445_116474999	98.3297	-1.9072	0.249462	-7.64525	2.08533e-14	3.31511e-12	LSAMP	-27914
chr5_77647239_77648080	59.7712	-2.76606	0.36182	-7.64487	2.0916e-14	3.32211e-12	OTP	-7551
chr10_3770499_3771160	47.8518	-2.70391	0.353752	-7.64351	2.11378e-14	3.35433e-12	KLF6	14116
chr10_97788295_97789513	77.4017	-2.05009	0.268233	-7.64295	2.12303e-14	3.366e-12	SFRP5	-16343
chr2_237606413_237607310	96.7387	-1.97664	0.258638	-7.6425	2.13042e-14	3.3747e-12	RAB17	-15633
chr2_120540132_120541475	112.976	-1.81482	0.23748	-7.642	2.13875e-14	3.38486e-12	INHBB	-193990
chr10_68009958_68012689	130.735	-1.66859	0.218348	-7.64188	2.14075e-14	3.38501e-12	HERC4	62660
chr10_101320662_101324098	165.05	-1.59158	0.208278	-7.64162	2.14507e-14	3.38883e-12	BTRC	29965
chr9_70868731_70869463	65.9598	-2.19821	0.287679	-7.64118	2.15247e-14	3.3975e-12	TRPM3	252136
chr9_81719745_81720586	63.5486	-2.40062	0.314258	-7.63902	2.1888e-14	3.45176e-12	TLE1	-30440
chr1_201426281_201428760	129.777	-1.65551	0.216774	-7.63704	2.22271e-14	3.50213e-12	TNNI1	1107
chr6_56616959_56617456	53.3252	-2.77604	0.363535	-7.63623	2.2367e-14	3.52105e-12	DST	226210
chr7_147774298_147775858	70.2775	-2.24126	0.293559	-7.63479	2.26192e-14	3.55759e-12	CNTNAP2	-1657940
chr8_9348950_9350620	89.5125	-2.04636	0.26809	-7.63312	2.29131e-14	3.59743e-12	PPP1R3B	-197376
chr8_101759819_101761300	73.6552	-2.3875	0.312779	-7.63317	2.29055e-14	3.59743e-12	NCALD	29678
chr1_93979081_93981017	181.94	-1.58511	0.207698	-7.63179	2.31508e-14	3.63155e-12	GCLM	-69671
chr9_83630727_83631892	136.734	-1.82564	0.23922	-7.63163	2.31802e-14	3.63294e-12	IDNK	-7562
chr2_138494485_138495290	51.2463	-2.55735	0.335112	-7.63132	2.32357e-14	3.63843e-12	SPOPL	6511
chr1_180925308_180929446	350.189	-1.33556	0.175069	-7.62878	2.36991e-14	3.70771e-12	KIAA1614	-12120
chr6_115034113_115036648	89.156	-2.04462	0.268021	-7.62858	2.37357e-14	3.71018e-12	HS3ST5	-691068
chr9_89179671_89180818	97.8795	-2.0008	0.262361	-7.62613	2.4191e-14	3.77802e-12	SHC3	-904
chr1_109813662_109815088	103.522	-1.84839	0.242382	-7.62595	2.4224e-14	3.77984e-12	EPS8L3	-49635
chr18_46482601_46483916	76.1506	-2.33437	0.306116	-7.62578	2.42567e-14	3.78161e-12	LOXHD1	173118
chr1_18198260_18200630	112.091	-1.79514	0.23552	-7.62203	2.49726e-14	3.88639e-12	IGSF21	-90515
chr22_38153827_38154562	58.5791	-2.38199	0.312511	-7.62209	2.49607e-14	3.88639e-12	PLA2G6	37539
chr15_75167657_75168362	54.7038	-2.52902	0.331897	-7.6199	2.53863e-14	3.94731e-12	C15orf39	30530
chr7_120013025_120014286	62.7327	-2.51557	0.330147	-7.61954	2.54577e-14	3.95496e-12	KCND2	259382
chr6_142951005_142952842	128.93	-1.6602	0.217893	-7.61933	2.54993e-14	3.95794e-12	HIVEP2	-4640
chr5_133853994_133855787	113.959	-1.79387	0.235461	-7.61853	2.56576e-14	3.97904e-12	C5orf15	113001
chr5_10483096_10483682	42.5538	-3.22822	0.423748	-7.61824	2.57151e-14	3.98447e-12	ROPN1L	-41573
chr13_76129255_76130006	73.0704	-2.18332	0.286598	-7.61808	2.5748e-14	3.98608e-12	C13orf45	-258218
chr16_1909031_1910476	100.231	-1.8234	0.239357	-7.61791	2.57815e-14	3.98779e-12	HS3ST6	7965
chr5_54115889_54116501	53.8139	-2.63984	0.346537	-7.61777	2.58102e-14	3.98876e-12	ARL15	194082
chrX_40278655_40279278	39.9678	-3.20914	0.421378	-7.61581	2.6205e-14	4.04624e-12	BCOR	-101326
chr17_57867884_57871162	402.692	-1.27852	0.167886	-7.61539	2.62892e-14	4.05571e-12	CUEDC1	84162
chr15_68657787_68659240	90.6383	-1.98689	0.260914	-7.6151	2.63481e-14	4.06127e-12	CORO2B	-78819
chr2_113790130_113791117	51.6174	-2.61849	0.343996	-7.61197	2.69951e-14	4.15739e-12	SLC35F5	-33307
chr11_106956932_106957698	46.5396	-2.80991	0.369154	-7.61174	2.70425e-14	4.16107e-12	GUCY1A2	60827
chr5_162625834_162626525	58.5259	-2.33474	0.306744	-7.61134	2.71261e-14	4.17032e-12	GABRG2	-625778
chr6_41818112_41819264	79.4008	-2.05782	0.270421	-7.60968	2.74778e-14	4.22074e-12	USP49	76098
chr3_111199277_111200886	78.3459	-2.15044	0.282616	-7.60907	2.76078e-14	4.23703e-12	NECTIN3	-127110
chr7_70529911_70531059	111.42	-1.83381	0.241109	-7.60574	2.83271e-14	4.34366e-12	AUTS2	-931616
chr14_89315547_89316203	43.3757	-3.00648	0.395341	-7.60477	2.8542e-14	4.37284e-12	FOXN3	302947
chr7_89859034_89860286	56.8866	-2.62747	0.34557	-7.60331	2.88654e-14	4.41858e-12	STEAP1	294089
chr14_21038921_21039485	47.8898	-2.79065	0.367039	-7.60315	2.89018e-14	4.42033e-12	NDRG2	31388
chr14_68295165_68295886	43.6849	-3.03945	0.399828	-7.60191	2.91792e-14	4.45891e-12	RAD51B	-475387
chr15_86061514_86064405	147.025	-1.66063	0.218454	-7.60172	2.9223e-14	4.46177e-12	AGBL1	15568
chr11_48035020_48036462	93.5082	-1.86172	0.244932	-7.60096	2.93936e-14	4.48395e-12	PTPRJ	-54460
chr1_90558081_90558716	70.4169	-2.14906	0.28276	-7.6003	2.95453e-14	4.50322e-12	BARHL2	158522
chr1_201268347_201271202	158.77	-1.64247	0.216194	-7.59718	3.02653e-14	4.609e-12	PKP1	12250
chrX_43454841_43456586	58.2257	-2.45121	0.322653	-7.59704	3.02989e-14	4.61016e-12	MAOA	199633
chr3_42378891_42380266	61.3807	-2.43694	0.320822	-7.59595	3.05548e-14	4.64512e-12	LYZL4	30335
chr4_156505391_156506148	56.6229	-2.45589	0.323376	-7.59455	3.08872e-14	4.69163e-12	PDGFC	465247
chr9_34744879_34745374	50.7518	-2.76589	0.364206	-7.59429	3.09485e-14	4.69693e-12	FAM205A	-15412
chr13_99123817_99124494	51.6381	-2.70112	0.355759	-7.59254	3.13689e-14	4.75665e-12	DOCK9	-37192
chrX_130378156_130378804	50.444	-2.6488	0.348892	-7.59201	3.14974e-14	4.77206e-12	GPR119	6644
chr3_169913295_169914649	72.3291	-2.09302	0.275694	-7.59185	3.15377e-14	4.77409e-12	SAMD7	-1724
chr1_48003459_48004492	57.6626	-2.39695	0.315795	-7.59022	3.19352e-14	4.83013e-12	TRABD2B	-6564
chr8_53732641_53733799	109.986	-1.73757	0.228955	-7.58913	3.2206e-14	4.86695e-12	ATP6V1H	109760
chr12_76695248_76697323	71.8777	-2.17745	0.286937	-7.58859	3.23417e-14	4.88329e-12	ZDHHC17	66265
chr3_178881003_178882503	79.8493	-2.22856	0.293688	-7.58819	3.24404e-14	4.88572e-12	ZMAT3	189777
chr5_110532281_110534660	77.2214	-2.06209	0.271746	-7.58833	3.2406e-14	4.88572e-12	TMEM232	192006
chr9_128382673_128384248	94.6041	-1.97588	0.260386	-7.58828	3.24173e-14	4.88572e-12	URM1	-11355
chr6_152272083_152274108	117.639	-1.76414	0.232493	-7.58796	3.24993e-14	4.89044e-12	SYNE1	363292
chr4_2388335_2389143	58.6543	-2.33867	0.308257	-7.58674	3.28042e-14	4.93215e-12	ZFYVE28	29509
chr18_7366396_7367113	53.2985	-2.54966	0.3361	-7.58602	3.29872e-14	4.95546e-12	LRRC30	-135272
chr2_19158211_19159344	64.6406	-2.40957	0.317673	-7.58507	3.32309e-14	4.98784e-12	OSR1	199310
chr12_1918168_1919576	81.6458	-2.00104	0.26382	-7.58485	3.3287e-14	4.99204e-12	CACNA2D4	0
chr5_14046294_14047279	65.9352	-2.31431	0.305165	-7.58379	3.35595e-14	5.02826e-12	TRIO	96423
chr7_140638397_140642715	272.495	-1.40925	0.185826	-7.58369	3.35852e-14	5.02826e-12	DENND2A	0
chr6_15033074_15034521	57.0144	-2.48619	0.327886	-7.5825	3.38958e-14	5.07047e-12	JARID2	211775
chr15_85639790_85640504	50.5856	-2.68125	0.353618	-7.58234	3.39386e-14	5.07261e-12	AKAP13	-259151
chr12_32877481_32878455	73.7694	-2.07278	0.273391	-7.58174	3.4095e-14	5.0917e-12	PKP2	18386
chr5_95244186_95245018	59.7319	-2.3232	0.306454	-7.58093	3.43099e-14	5.11738e-12	MCTP1	39558
chr9_89694852_89696528	95.2054	-1.94411	0.256449	-7.58087	3.43247e-14	5.11738e-12	GADD45G	-89840
chr11_125262324_125265418	169.64	-1.52417	0.201109	-7.57883	3.48682e-14	5.19405e-12	PKNOX2	-97619
chr17_58530458_58533823	249.318	-1.36312	0.179926	-7.57602	3.56325e-14	5.30345e-12	2024-09-04	6996
chr5_16418347_16419041	56.5545	-2.57662	0.34016	-7.57473	3.59876e-14	5.3518e-12	ZNF622	46752
chrX_3443007_3443804	75.4775	-2.14183	0.282807	-7.57348	3.63349e-14	5.39892e-12	MXRA5	-96366
chr3_184255157_184255985	93.593	-2.08205	0.27492	-7.5733	3.63867e-14	5.40211e-12	EEF1AKMT4	-5508
chr3_184255157_184255985.1	93.593	-2.08205	0.27492	-7.5733	3.63867e-14	5.40211e-12	EEF1AKMT4-ECE2	-5463
chr2_26883908_26885026	76.2995	-2.08504	0.275327	-7.57297	3.64791e-14	5.41129e-12	DPYSL5	-35808
chr9_89748744_89750817	137.111	-1.69805	0.224246	-7.57226	3.66794e-14	5.43645e-12	GADD45G	-143732
chr8_35327462_35327980	48.9384	-2.82871	0.373581	-7.57187	3.67897e-14	5.44826e-12	UNC5D	-91698
chr9_8220977_8222266	69.5662	-2.1341	0.282034	-7.56681	3.825e-14	5.65978e-12	TMEM261	-420910
chr6_121619734_121622325	103.561	-1.77354	0.234544	-7.56168	3.97887e-14	5.88256e-12	GJA1	-184043
chr1_109610178_109613837	257.699	-1.36537	0.18058	-7.56101	3.99936e-14	5.90794e-12	GNAI3	-61568
chr1_109610178_109613837.1	257.699	-1.36537	0.18058	-7.56101	3.99936e-14	5.90794e-12	GNAT2	0
chr12_91891843_91892931	92.5983	-2.02229	0.267497	-7.56005	4.02913e-14	5.94696e-12	BTG1	252967
chr1_111851518_111853090	99.6435	-1.87663	0.248241	-7.55971	4.03962e-14	5.95748e-12	KCND3	136066
chr12_115687037_115688210	70.6327	-2.20568	0.291823	-7.55827	4.08452e-14	6.01869e-12	MED13L	589129
chr20_59305802_59306580	49.0495	-2.67216	0.353562	-7.55783	4.0986e-14	6.03443e-12	EDN3	-5376
chr14_68621694_68623693	77.4341	-2.16465	0.286484	-7.55591	4.15954e-14	6.11907e-12	RAD51B	-801916
chr5_82396822_82397381	39.6645	-3.10193	0.41055	-7.55553	4.17142e-14	6.13147e-12	ATP6AP1L	-91476
chr7_50591361_50592350	117.293	-1.87997	0.248894	-7.55329	4.24399e-14	6.23297e-12	GRB10	201113
chr1_208567316_208568420	59.1669	-2.50484	0.331647	-7.55273	4.26228e-14	6.25466e-12	PLXNA2	-322996
chr7_98867007_98868198	83.528	-2.02092	0.26759	-7.55232	4.2758e-14	6.26932e-12	TMEM130	-61
chr3_113240997_113244302	315.286	-1.53049	0.202676	-7.55143	4.30512e-14	6.30709e-12	BOC	-29516
chr13_98959204_98961837	164.867	-1.47931	0.195923	-7.55043	4.3381e-14	6.34701e-12	DOCK9	124789
chr3_72041151_72042039	61.9794	-2.44577	0.323926	-7.55039	4.33953e-14	6.34701e-12	PROK2	-255945
chr1_55526269_55527425	82.8323	-2.07096	0.274366	-7.54819	4.41355e-14	6.44996e-12	USP24	-311156
chr10_121559240_121560067	63.8904	-2.22807	0.295186	-7.54804	4.41852e-14	6.45191e-12	FGFR2	-27926
chrX_6708228_6709704	94.65	-1.90264	0.252095	-7.54734	4.44242e-14	6.48147e-12	VCX3A	-173110
chr5_134429906_134430913	76.9159	-2.04511	0.270982	-7.54703	4.45299e-14	6.49121e-12	CDKN2AIPNL	-18008
chr7_90879537_90880757	109.908	-1.75474	0.232511	-7.54693	4.45641e-14	6.49121e-12	CDK14	-283041
chr14_21093788_21094886	129.533	-1.63476	0.21666	-7.54531	4.51226e-14	6.56717e-12	ZNF219	9837
chr17_11493457_11494487	63.0002	-2.36121	0.312999	-7.54385	4.56297e-14	6.63522e-12	SHISA6	-252195
chrX_40318122_40319170	76.3894	-2.03057	0.269173	-7.54375	4.5665e-14	6.63522e-12	BCOR	-140793
chr11_20310209_20311628	58.2399	-2.42392	0.321333	-7.54332	4.58156e-14	6.65165e-12	HTATIP2	52057
chrX_129575100_129575722	48.9509	-2.67865	0.355111	-7.54313	4.58815e-14	6.65579e-12	OCRL	-34826
chr19_38068660_38069629	97.7557	-1.84425	0.244603	-7.53978	4.70768e-14	6.8236e-12	SIPA1L3	-161433
chr10_79209382_79211656	93.9491	-1.89965	0.251977	-7.53899	4.73628e-14	6.85944e-12	ZMIZ1	-140348
chr10_106018759_106019476	48.5499	-2.73128	0.362362	-7.53743	4.79314e-14	6.93613e-12	SORCS1	1145059
chr12_98065588_98067240	84.0083	-1.96035	0.260098	-7.53697	4.81022e-14	6.95518e-12	TMPO	448272
chrX_135405263_135406951	61.4147	-2.53082	0.335837	-7.53587	4.85104e-14	7.00848e-12	SMIM10L2A	14992
chr2_85308661_85309716	103.074	-1.82628	0.242418	-7.53359	4.93648e-14	7.12613e-12	TCF7L1	-175252
chr16_51257813_51258820	45.9731	-2.84424	0.377632	-7.53178	5.00543e-14	7.21392e-12	SALL1	-106538
chr2_9283545_9284589	62.5743	-2.2143	0.293993	-7.53181	5.00435e-14	7.21392e-12	ASAP2	-76781
chr21_32064278_32064999	51.7327	-2.64982	0.351884	-7.5304	5.05865e-14	7.2847e-12	HUNK	-190964
chr1_191714787_191715609	73.7425	-2.10377	0.279388	-7.52995	5.07614e-14	7.30397e-12	RGS18	442848
chr11_117789003_117789749	70.6571	-2.25399	0.299345	-7.52973	5.08448e-14	7.31003e-12	DSCAML1	7513
chr9_106599553_106600084	49.731	-2.74467	0.364573	-7.52846	5.1344e-14	7.37582e-12	ZNF462	327294
chr3_177830333_177831420	75.2853	-2.13955	0.284217	-7.52788	5.15719e-14	7.39778e-12	RP11-385J1.3	587703
chr3_191666645_191668414	80.0666	-2.04614	0.271809	-7.52786	5.15802e-14	7.39778e-12	PYDC2	-205483
chr1_158067377_158068720	73.8784	-2.02046	0.268415	-7.52735	5.17796e-14	7.42037e-12	KIRREL	-74105
chr3_157412449_157412915	42.3853	-3.04618	0.404742	-7.52622	5.22287e-14	7.47869e-12	VEPH1	90712
chr2_136179408_136180282	60.914	-2.38566	0.317022	-7.52521	5.26339e-14	7.53064e-12	CXCR4	-61243
chr7_131959318_131959912	47.6439	-2.66521	0.35421	-7.52439	5.29667e-14	7.57214e-12	PODXL	-402709
chr17_58313340_58314946	101.576	-1.79474	0.238566	-7.52302	5.3525e-14	7.64581e-12	BZRAP1	13815
chr1_169957705_169959230	121.904	-1.72641	0.229491	-7.52276	5.36305e-14	7.65471e-12	KIFAP3	115466
chr9_123049630_123050272	38.4212	2.904	0.386117	7.52104	5.43437e-14	7.75027e-12	RABGAP1	-108622
chr2_189617744_189618698	62.666	-2.29706	0.305498	-7.51908	5.51641e-14	7.86095e-12	SLC40A1	-36857
chr10_83153086_83154231	69.8651	-2.09163	0.278186	-7.5188	5.52793e-14	7.86473e-12	GHITM	985209
chr14_104279064_104279930	50.0997	-2.5946	0.345081	-7.51882	5.52747e-14	7.86473e-12	KIF26A	-140342
chr1_93976262_93977759	109.763	-1.80985	0.240733	-7.51806	5.55953e-14	7.90336e-12	GCLM	-66852
chr2_12890327_12891261	55.2194	-2.49246	0.331594	-7.5166	5.6218e-14	7.98548e-12	TRIB2	-172090
chr13_28347628_28348987	90.2557	-2.00167	0.266326	-7.51587	5.65327e-14	8.02375e-12	FLT1	146159
chr5_150506401_150507471	76.8052	-2.26116	0.300886	-7.515	5.69096e-14	8.07079e-12	NDST1	-8624
chr12_124710160_124710936	65.9139	-2.40424	0.319968	-7.51401	5.7342e-14	8.11481e-12	SCARB1	152982
chr18_51621025_51623521	89.9042	-1.89628	0.252361	-7.51415	5.72823e-14	8.11481e-12	MEX3C	-423705
chr4_46797154_46798007	49.6955	-2.74586	0.365433	-7.51398	5.73572e-14	8.11481e-12	COX7B2	111225
chr6_54614666_54615276	46.6486	-2.77596	0.369477	-7.51321	5.76969e-14	8.15636e-12	FAM83B	231495
chr3_102729789_102732036	106.429	-1.90039	0.253021	-7.51077	5.87784e-14	8.30263e-12	ZPLD1	-630546
chr17_6078193_6079675	73.2251	-2.03453	0.270898	-7.51033	5.89798e-14	8.32379e-12	RP11-960B9.3	-305268
chr17_6078193_6079675.1	73.2251	-2.03453	0.270898	-7.51033	5.89798e-14	8.32379e-12	WSCD1	-9088
chr5_120083706_120084759	73.1107	-2.13803	0.284682	-7.51023	5.9022e-14	8.32379e-12	PRR16	379519
chr1_206455455_206456400	54.8063	-2.45644	0.327099	-7.50978	5.92269e-14	8.34606e-12	SRGAP2	-249783
chr1_211548384_211549561	101.281	-1.95702	0.260658	-7.50798	6.00459e-14	8.45475e-12	SLC30A1	29182
chr3_14272279_14273511	57.5052	-2.39576	0.319103	-7.5078	6.01312e-14	8.46005e-12	XPC	-93496
chr8_67557234_67559038	82.5138	-2.02104	0.269214	-7.5072	6.04073e-14	8.49215e-12	CPA6	187348
chr3_180478299_180480275	113.451	-1.75836	0.234248	-7.50639	6.07814e-14	8.53527e-12	TTC14	121855
chr9_127279759_127280413	58.5222	-2.47326	0.32949	-7.50633	6.08102e-14	8.53527e-12	GARNL3	-15234
chr2_54638661_54639394	100.69	-1.908	0.254192	-7.50615	6.08895e-14	8.53965e-12	SPTBN1	-182377
chr8_53541820_53542357	45.6187	-2.83405	0.377641	-7.50462	6.16077e-14	8.63355e-12	ATP6V1H	301202
chr16_87722846_87723749	94.3165	-1.87585	0.250022	-7.50274	6.24993e-14	8.75158e-12	KLHDC4	42228
chr5_115360137_115361069	51.1322	-2.69399	0.359155	-7.50093	6.33689e-14	8.86635e-12	CCDC112	-63444
chr2_148938442_148939769	144.944	-1.78594	0.23816	-7.49892	6.4347e-14	8.99611e-12	KIF5C	-63193
chr2_113312693_113313874	64.1353	-2.21063	0.294814	-7.49836	6.46202e-14	9.02718e-12	PAX8	-33743
chr13_102236798_102237672	91.0268	-1.82984	0.24406	-7.4975	6.50462e-14	9.07956e-12	FGF14	164103
chr13_51266517_51267113	64.8562	-2.30834	0.30789	-7.49729	6.5152e-14	9.08717e-12	FAM124A	-44184
chr12_95972076_95973383	63.8823	-2.29901	0.306697	-7.49603	6.57777e-14	9.16723e-12	HAL	22962
chr1_154178593_154179615	91.714	-1.87836	0.250611	-7.49512	6.62385e-14	9.22421e-12	TPM3	12597
chr1_116952790_116953574	54.1243	-2.54237	0.339272	-7.49362	6.69997e-14	9.32289e-12	PTGFRN	-42734
chr4_15482358_15483394	53.2912	-2.58602	0.345122	-7.49305	6.72913e-14	9.35613e-12	CC2D2A	-12456
chr16_50878482_50882538	148.107	-1.57195	0.20982	-7.49192	6.78727e-14	9.42958e-12	CYLD	-136433
chr17_17466390_17468906	130.283	-1.66955	0.222853	-7.49174	6.79663e-14	9.43519e-12	MED9	8080
chr3_169400802_169401410	53.847	-2.41586	0.322507	-7.49087	6.84164e-14	9.49025e-12	MECOM	-253068
chr15_100771592_100774615	116.606	-1.72306	0.230054	-7.48982	6.89693e-14	9.55946e-12	ALDH1A3	104761
chr2_228304562_228305357	51.5355	-2.75851	0.368371	-7.4884	6.97176e-14	9.65564e-12	SPHKAP	-122917
chr8_9420079_9422116	74.3399	-2.12712	0.284063	-7.4882	6.98242e-14	9.66286e-12	TNKS	152891
chr12_3204053_3208284	272.297	-1.37735	0.183947	-7.48774	7.00695e-14	9.68926e-12	TSPAN9	-126677
chr17_73248646_73250147	100.87	-1.94096	0.259237	-7.48718	7.03686e-14	9.72303e-12	C17orf80	-16414
chr17_73248646_73250147.1	100.87	-1.94096	0.259237	-7.48718	7.03686e-14	9.72303e-12	CPSF4L	12206
chr4_85127006_85130345	212.027	-1.52636	0.203918	-7.48518	7.14473e-14	9.8644e-12	WDFY3	-160615
chr1_155982585_155984925	138.45	-1.56197	0.20883	-7.47961	7.45439e-14	1.02839e-11	ARHGEF2	5149
chr12_25592712_25593585	48.5442	-2.56473	0.34294	-7.47865	7.50881e-14	1.0351e-11	IFLTD1	54970
chr13_66612737_66613687	65.5943	-2.29011	0.30629	-7.47694	7.60713e-14	1.04725e-11	PCDH9	616759
chr2_8312242_8313886	99.0417	-1.9046	0.254731	-7.47691	7.60878e-14	1.04725e-11	ID2	364959
chr1_199687213_199687787	57.4773	-2.48669	0.3326	-7.47652	7.63177e-14	1.04904e-11	NR5A2	339815
chr2_113668601_113670368	173.621	-1.56421	0.209217	-7.47649	7.63359e-14	1.04904e-11	RABL2A	-41373
chr1_171032757_171033643	63.7578	-2.25266	0.301311	-7.47621	7.64988e-14	1.05046e-11	FMO3	57234
chr3_141780682_141781481	56.2582	-2.4359	0.325834	-7.4759	7.66801e-14	1.05214e-11	GRK7	-2535
chr1_33219687_33221584	148.658	-1.64039	0.219449	-7.47505	7.71774e-14	1.05732e-11	ZNF362	34989
chr3_41114534_41115180	35.6277	-3.64034	0.486992	-7.47514	7.71195e-14	1.05732e-11	CTNNB1	79561
chr18_55189922_55190470	43.3787	-2.88129	0.385519	-7.4738	7.79123e-14	1.06652e-11	CCDC68	-230414
chr8_74111176_74112533	65.5672	-2.29533	0.307121	-7.4737	7.79689e-14	1.06652e-11	LY96	-119751
chr5_118578348_118579742	59.5953	-2.32228	0.310791	-7.47217	7.88859e-14	1.07823e-11	DTWD2	408804
chr11_27687716_27688806	60.0783	-2.37746	0.318208	-7.4714	7.93484e-14	1.08372e-11	BDNF	33253
chr3_10553479_10554180	40.2731	-3.04602	0.407723	-7.4708	7.97106e-14	1.08783e-11	ATP2B2	153828
chrX_152641320_152642474	113.96	-1.70444	0.228191	-7.46936	8.05884e-14	1.09896e-11	GABRQ	-3138
chr2_23425245_23426043	83.645	-2.00807	0.268868	-7.46863	8.10349e-14	1.1042e-11	KLHL29	-40029
chr2_138840617_138841835	106.571	-1.873	0.250794	-7.46829	8.12449e-14	1.10621e-11	NXPH2	-60269
chr1_206446073_206447849	93.7736	-1.81013	0.24238	-7.46812	8.13507e-14	1.10681e-11	SRGAP2	-240401
chr8_10824144_10826015	174.999	-1.53395	0.205414	-7.46762	8.16571e-14	1.11012e-11	CTD-2135J3.2	13862
chr8_10824144_10826015.1	174.999	-1.53395	0.205414	-7.46762	8.16571e-14	1.11012e-11	CTD-2135J3.4	13833
chr8_117706570_117708126	114.056	-1.75084	0.234477	-7.46697	8.20605e-14	1.11475e-11	MED30	-185858
chr1_156932972_156933981	96.7883	-1.92478	0.257784	-7.46666	8.22543e-14	1.11653e-11	LRRC71	-12323
chr20_53717839_53719467	68.8223	-2.21457	0.296694	-7.46414	8.38442e-14	1.13724e-11	ZNF217	-124000
chr3_108602529_108603338	56.8729	-2.34619	0.314354	-7.46351	8.4249e-14	1.14186e-11	DZIP3	-12848
chr5_168790726_168791368	52.2342	-2.49421	0.3342	-7.46323	8.44278e-14	1.14341e-11	SLIT3	509762
chr10_111983970_111984504	44.1742	-3.01625	0.404254	-7.46127	8.56918e-14	1.15964e-11	GPAM	199260
chr15_72315696_72316715	85.7695	-1.89469	0.253975	-7.46013	8.64354e-14	1.16881e-11	RP11-106M3.2	59267
chr15_72315696_72316715.1	85.7695	-1.89469	0.253975	-7.46013	8.64354e-14	1.16881e-11	RP11-106M3.5	3232
chr2_217289249_217290367	50.8722	-2.57945	0.345823	-7.45888	8.7263e-14	1.17911e-11	TNP1	-429185
chr3_34108875_34109861	55.4385	-2.39336	0.32092	-7.45781	8.79741e-14	1.18781e-11	PDCD6IP	-310524
chr8_12976820_12977441	56.2528	-2.46661	0.33075	-7.45761	8.81063e-14	1.18869e-11	KIAA1456	-31179
chr18_35469947_35470968	73.735	-2.13477	0.286273	-7.4571	8.84446e-14	1.19235e-11	INO80C	26937
chr18_35469947_35470968.1	73.735	-2.13477	0.286273	-7.4571	8.84446e-14	1.19235e-11	RP11-322E11.6	26973
chr9_114139094_114142574	141.894	-1.58259	0.212257	-7.456	8.91918e-14	1.20151e-11	COL27A1	12986
chr22_30234735_30235723	62.6731	-2.36701	0.317469	-7.45588	8.92713e-14	1.20167e-11	LIF	11129
chr6_21885356_21885969	41.3745	-2.876	0.385792	-7.4548	9.00074e-14	1.21066e-11	SOX4	-292589
chr1_76247062_76247961	76.6384	-2.02969	0.272279	-7.45445	9.02429e-14	1.21291e-11	ST6GALNAC3	-172344
chrX_43481465_43482077	48.9669	-2.76709	0.371225	-7.45393	9.05977e-14	1.21675e-11	MAOA	174142
chr18_36310916_36311689	52.4682	-2.47701	0.332323	-7.45363	9.08058e-14	1.21863e-11	FHOD3	-13081
chr1_112041229_112042092	120.374	-1.67885	0.225265	-7.45277	9.14018e-14	1.2257e-11	KCND3	-52074
chr18_13239042_13239925	51.9604	-2.49964	0.335413	-7.45243	9.1635e-14	1.2279e-11	LDLRAD4	-20256
chr8_31828298_31828785	43.6338	-2.7645	0.371	-7.45148	9.22978e-14	1.23584e-11	NRG1	-188913
chr7_70699908_70701497	103.029	-1.90647	0.255863	-7.45115	9.25312e-14	1.23803e-11	AUTS2	-1101613
chrX_15349073_15350824	120.586	-1.70663	0.22908	-7.44994	9.33825e-14	1.24754e-11	FIGF	33553
chrX_76987131_76987981	45.8493	-2.68477	0.360371	-7.45002	9.33242e-14	1.24754e-11	FGF16	459424
chr17_43562630_43563224	44.2935	-2.78314	0.373632	-7.44887	9.41416e-14	1.25674e-11	ETV4	-16917
chr1_53375451_53380405	403.39	-1.25646	0.168758	-7.44532	9.6708e-14	1.29003e-11	LRP8	-47539
chr4_56699018_56702100	83.2343	-1.97427	0.26519	-7.44475	9.71258e-14	1.29463e-11	HOPX	-17119
chr1_70632742_70633446	51.6677	-2.70213	0.363029	-7.44327	9.82238e-14	1.3073e-11	CTH	-221471
chr17_29162561_29164033	123.37	-1.72136	0.231263	-7.44331	9.81914e-14	1.3073e-11	MYO18A	16380
chr8_138192831_138194448	124.44	-1.76346	0.236934	-7.44284	9.85417e-14	1.31055e-11	FAM135B	302375
chr11_78295965_78297074	53.3835	-2.49367	0.335075	-7.44212	9.90844e-14	1.31678e-11	GAB2	120733
chr2_25397115_25398619	105.006	-1.754	0.235707	-7.44143	9.96016e-14	1.32266e-11	DTNB	275016
chr2_202577458_202578553	68.5645	-2.15246	0.289285	-7.44064	1.00201e-13	1.32962e-11	FAM117B	56635
chr9_119902121_119903125	50.8162	-2.58661	0.34782	-7.43663	1.03285e-13	1.36952e-11	BRINP1	-532654
chr4_158902410_158903128	53.4532	-2.44953	0.32942	-7.43589	1.03867e-13	1.37621e-11	C4orf45	132054
chr4_158902410_158903128.1	53.4532	-2.44953	0.32942	-7.43589	1.03867e-13	1.37621e-11	FNIP2	-133273
chr6_158405285_158406168	70.4227	-2.06688	0.277985	-7.43523	1.04387e-13	1.38207e-11	TULP4	-92798
chr6_146427621_146428523	44.0897	-3.01861	0.406033	-7.43438	1.05062e-13	1.38997e-11	GRM1	-399840
chr1_119313178_119314541	67.2765	-2.25187	0.302911	-7.4341	1.05286e-13	1.39189e-11	HAO2	54268
chr6_131404299_131406037	73.3528	-2.12272	0.285552	-7.43373	1.05574e-13	1.39466e-11	ARG1	167107
chr1_99464473_99466116	114.036	-1.78567	0.240282	-7.43156	1.0732e-13	1.41664e-11	PALMD	179827
chr13_106295692_106296442	68.6614	-2.12965	0.286572	-7.43147	1.07397e-13	1.41664e-11	EFNB2	239221
chr7_135910584_135911812	78.0833	-2.05547	0.276602	-7.43114	1.07666e-13	1.41912e-11	LUZP6	15639
chr1_99279303_99280272	74.3372	-2.11908	0.285195	-7.4303	1.08352e-13	1.42394e-11	PLPPR4	-15351
chr18_27447321_27448020	42.8439	-2.93001	0.394329	-7.43036	1.08299e-13	1.42394e-11	CHST9	-262004
chr18_37962306_37962816	48.8821	-2.64806	0.356383	-7.43036	1.08302e-13	1.42394e-11	CELF4	-396479
chrX_39453602_39454351	48.7272	-2.65938	0.357903	-7.43046	1.08219e-13	1.42394e-11	MID1IP1	-652149
chr3_177666689_177670073	120.957	-1.69534	0.228173	-7.43006	1.0855e-13	1.42548e-11	TBL1XR1	-469293
chr7_105655258_105656107	69.0888	-2.07941	0.279891	-7.42937	1.09116e-13	1.43186e-11	ATXN7L1	220498
chr1_74570657_74572189	124.216	-1.63197	0.21968	-7.42882	1.09568e-13	1.43673e-11	ERICH3	101550
chr3_193230133_193231838	172.919	-1.64878	0.221988	-7.42734	1.10803e-13	1.45185e-11	HRASLS	9287
chr6_97040294_97041168	96.064	-1.90654	0.256751	-7.42562	1.12252e-13	1.46974e-11	KLHL32	-115566
chr8_10572051_10574448	85.7753	-2.22321	0.299438	-7.42462	1.13108e-13	1.47986e-11	PRSS51	-24494
chr1_216009511_216012748	98.4279	-1.84841	0.248983	-7.42385	1.13763e-13	1.48733e-11	USH2A	410649
chr1_119309203_119310645	78.972	-1.9649	0.264678	-7.42373	1.13865e-13	1.48757e-11	HAO2	58164
chr18_37664855_37666622	56.1018	-2.5196	0.339422	-7.42322	1.1431e-13	1.49228e-11	CELF4	-99028
chr6_119465918_119466982	101.905	-1.94046	0.261444	-7.4221	1.15278e-13	1.50381e-11	MAN1A1	-116157
chr9_68533518_68534126	55.5397	-2.38965	0.322017	-7.42089	1.16336e-13	1.5165e-11	TMEM252	6742
chr10_11177992_11179073	65.9057	-2.34147	0.315562	-7.42	1.17121e-13	1.52562e-11	CELF2	-379596
chrX_43375111_43375662	39.6101	-3.02297	0.407441	-7.4194	1.1765e-13	1.53138e-11	MAOA	280557
chr14_48334976_48335871	43.8109	-2.95143	0.39787	-7.41806	1.18846e-13	1.54468e-11	MDGA2	-660022
chr2_158427667_158428557	53.7279	-2.61326	0.352282	-7.41811	1.18806e-13	1.54468e-11	CCDC148	28197
chr1_175590587_175591803	85.7276	-1.87117	0.252254	-7.41781	1.19076e-13	1.54654e-11	TNR	151968
chr13_37139543_37140289	57.754	-2.30007	0.310087	-7.41749	1.19358e-13	1.54907e-11	CSNK1A1L	-33879
chr4_13445690_13447238	101.608	-1.76407	0.237863	-7.41633	1.20413e-13	1.56162e-11	RAB28	37128
chr15_47384091_47384888	77.1447	-1.98627	0.267842	-7.41581	1.20883e-13	1.56658e-11	SEMA6D	-199991
chr9_91572034_91573423	74.1106	-2.05431	0.277037	-7.41531	1.21343e-13	1.57138e-11	ROR2	376740
chr3_137263814_137265128	129	-1.70059	0.229424	-7.41244	1.24e-13	1.60462e-11	IL20RB	-305950
chr2_84846091_84846843	48.3198	-2.67365	0.360718	-7.41204	1.24372e-13	1.60826e-11	TRABD2A	34403
chr15_96233787_96234622	58.7908	-2.26701	0.305868	-7.41171	1.24677e-13	1.61103e-11	NR2F2	91316
chr18_8799955_8800445	43.9561	-2.71171	0.365897	-7.41113	1.25231e-13	1.61702e-11	MTCL1	-94295
chr5_71880231_71881242	70.8127	-2.17417	0.2934	-7.41024	1.2607e-13	1.62666e-11	CARTPT	-161069
chr8_61053547_61055106	70.9508	-2.11056	0.284931	-7.40726	1.2894e-13	1.66248e-11	CLVS1	232849
chr12_124421178_124423743	214.809	-1.3842	0.186886	-7.40667	1.29509e-13	1.66618e-11	NCOR2	111861
chr2_224299257_224301866	74.4193	-2.02206	0.273003	-7.40674	1.29445e-13	1.66618e-11	FAM124B	100220
chr9_116941213_116942448	64.4926	-2.28162	0.308043	-7.40681	1.29375e-13	1.66618e-11	ASTN2	472623
chr17_29048409_29049226	68.4077	-2.08139	0.281021	-7.40652	1.29657e-13	1.66688e-11	PIPOX	-5510
chr1_18938176_18939260	109.301	-1.76074	0.237739	-7.40619	1.29977e-13	1.66979e-11	IFFO2	17427
chr15_65405720_65406218	39.849	-3.12105	0.421448	-7.40556	1.30602e-13	1.6766e-11	IGDCC4	16855
chr11_87588796_87589504	43.0468	-2.75097	0.371493	-7.40516	1.3099e-13	1.68037e-11	TMEM135	-550953
chr2_226282987_226284160	65.4737	-2.24058	0.302593	-7.40461	1.31537e-13	1.68616e-11	IRS1	515600
chr11_119712082_119715075	127.258	-1.68868	0.228128	-7.4023	1.33841e-13	1.71446e-11	NECTIN1	14010
chr13_40534262_40536470	138.19	-1.60432	0.216737	-7.40216	1.3399e-13	1.71513e-11	FOXO1	130128
chr22_23218248_23220517	152.283	-1.56218	0.21106	-7.40162	1.34537e-13	1.72089e-11	BCR	-38039
chr8_117713203_117713885	46.2173	-2.87844	0.388914	-7.40124	1.34917e-13	1.72451e-11	MED30	-192491
chr9_137492307_137494050	119.339	1.58086	0.213598	7.4011	1.35063e-13	1.72514e-11	PNPLA7	56335
chr1_241391077_241392383	72.9172	-2.01017	0.271643	-7.40005	1.36138e-13	1.73636e-11	RGS7	-33847
chr5_135149562_135151650	111.983	-1.74536	0.235857	-7.40008	1.361e-13	1.73636e-11	PITX1	-114928
chr4_140048932_140050846	138.041	-1.69104	0.22854	-7.39933	1.36874e-13	1.74449e-11	MAML3	103339
chr1_9860684_9861868	115.816	-1.66697	0.225293	-7.39913	1.37082e-13	1.74589e-11	CTNNBIP1	48469
chr2_133434775_133435767	162.47	-1.67588	0.226509	-7.39875	1.37473e-13	1.74836e-11	NCKAP5	132697
chr8_8973077_8974097	113.454	-1.7319	0.23408	-7.39876	1.37464e-13	1.74836e-11	ERI1	28050
chr11_126403664_126404946	71.3922	-2.20894	0.298591	-7.3979	1.38354e-13	1.7583e-11	ST3GAL4	-48005
chr5_171743412_171743949	40.3626	-3.05575	0.413135	-7.3965	1.39817e-13	1.77563e-11	SMIM23	41917
chr8_125171225_125172412	79.6183	-2.07868	0.281047	-7.39619	1.40148e-13	1.77856e-11	NSMCE2	-79382
chr1_46361966_46363668	138.723	-1.60163	0.216722	-7.39025	1.46556e-13	1.85855e-11	NSUN4	-21790
chr15_47673099_47676157	124.118	-1.60142	0.216706	-7.38982	1.47026e-13	1.86185e-11	SEMA6D	-488999
chr15_66101345_66102412	86.7269	-2.07511	0.280807	-7.38982	1.47027e-13	1.86185e-11	MEGF11	151336
chr2_23503738_23510946	347.409	-1.27892	0.173081	-7.38915	1.47775e-13	1.87e-11	KLHL29	-118522
chr3_21331834_21332443	43.3585	-2.75885	0.373388	-7.3887	1.4827e-13	1.87492e-11	ZNF385D	418993
chr9_89160047_89161398	72.5268	-2.23524	0.302531	-7.38847	1.48531e-13	1.87688e-11	SHC3	17370
chr1_64046467_64048124	76.413	-2.1205	0.287021	-7.38798	1.49081e-13	1.8825e-11	ROR1	-272446
chr6_18506363_18507676	72.3724	-2.07233	0.280505	-7.38784	1.49231e-13	1.88305e-11	RNF144B	-119014
chr1_156488698_156491740	238.08	-1.38522	0.187531	-7.38659	1.5064e-13	1.89813e-11	MEF2D	9089
chr12_120181891_120182862	75.608	-1.96313	0.26577	-7.3866	1.50628e-13	1.89813e-11	GCN1	11849
chr8_26667982_26669501	77.0793	-2.01997	0.273503	-7.38555	1.51824e-13	1.9106e-11	PNMA2	-153890
chrX_75208087_75209201	58.2319	-2.3478	0.317892	-7.38553	1.51845e-13	1.9106e-11	ABCB7	-51747
chr14_35385211_35387675	135.178	-1.58728	0.214927	-7.38521	1.52214e-13	1.913e-11	NFKBIA	17072
chr18_58910506_58911722	56.5005	-2.39227	0.323928	-7.38518	1.52252e-13	1.913e-11	ZNF532	-47907
chr16_50634782_50636333	88.2505	-1.80415	0.244314	-7.38454	1.5298e-13	1.92079e-11	NKD1	-86453
chr3_134422731_134424388	152.008	-1.5703	0.212738	-7.38139	1.56642e-13	1.96538e-11	AMOTL2	-47252
chr11_65586620_65587466	60.1375	-2.25104	0.304983	-7.38086	1.57268e-13	1.97184e-11	EHBP1L1	-10583
chr7_7098411_7101243	94.1418	-1.8837	0.25522	-7.38067	1.57492e-13	1.97325e-11	C1GALT1	133015
chr7_30468798_30471459	179.103	-1.49222	0.202194	-7.38011	1.58156e-13	1.98017e-11	NOD1	7322
chr20_59123666_59125332	91.1954	-1.94414	0.263454	-7.37943	1.58966e-13	1.98891e-11	ZNF831	65688
chr5_124705213_124707521	102.517	-1.84519	0.25008	-7.37842	1.6018e-13	2.00269e-11	ZNF608	37905
chr10_86672588_86675379	194.649	-1.4099	0.191107	-7.37758	1.61197e-13	2.01257e-11	LDB3	-4082
chr15_49953166_49953952	62.4454	-2.2198	0.300885	-7.37759	1.61183e-13	2.01257e-11	ATP8B4	160553
chr1_165174469_165175024	51.4777	-2.58183	0.349966	-7.37736	1.61461e-13	2.01444e-11	LMX1A	181692
chr1_208891643_208893563	88.0325	-2.04682	0.277492	-7.37613	1.62963e-13	2.03175e-11	PLXNA2	-647323
chr7_68511114_68511858	65.9987	-2.17078	0.294357	-7.37464	1.6479e-13	2.05309e-11	AUTS2	1086438
chr2_29847762_29849507	127.982	-1.6968	0.230105	-7.37405	1.65522e-13	2.06076e-11	ALK	72060
chr6_41487870_41489070	60.6081	-2.25204	0.305478	-7.37219	1.67846e-13	2.08823e-11	FOXP4	57356
chr6_33935321_33936124	55.3557	-2.31436	0.313961	-7.37151	1.68707e-13	2.09747e-11	MLN	-131341
chr16_22213664_22214281	44.4951	-2.73607	0.371272	-7.36945	1.71328e-13	2.12857e-11	EEF2K	-7383
chr1_108645717_108647043	102.034	-1.85284	0.251462	-7.36826	1.72871e-13	2.14624e-11	HENMT1	14484
chr2_109065961_109067888	105.203	-1.84885	0.250944	-7.36759	1.73736e-13	2.15547e-11	SH3RF3	61460
chr2_119705378_119706896	86.1797	-1.82135	0.247341	-7.36371	1.78864e-13	2.21754e-11	TMEM177	-26176
chr2_29615917_29616985	51.7544	-2.53457	0.344244	-7.36271	1.80213e-13	2.23271e-11	ALK	304582
chr13_18246448_18250024	180.659	-1.41998	0.192868	-7.36245	1.80564e-13	2.23549e-11	TUBA3C	931829
chr3_73729522_73730439	55.4016	-2.31969	0.315088	-7.36205	1.81113e-13	2.24072e-11	PDZRN3	-295618
chr8_130328658_130330400	71.4814	-2.07169	0.281415	-7.36166	1.81635e-13	2.24562e-11	ASAP1	113261
chr7_29401548_29402269	61.5482	-2.24657	0.305181	-7.36143	1.81956e-13	2.24802e-11	CHN2	-207137
chr7_29401548_29402269.1	61.5482	-2.24657	0.305181	-7.36143	1.81956e-13	2.24802e-11	RP5-1189D6.2	-279209
chr2_119240331_119241400	70.382	-2.15663	0.293009	-7.36029	1.83506e-13	2.26559e-11	STEAP3	-16501
chr18_42705856_42707534	74.4074	-1.97349	0.268149	-7.35969	1.84339e-13	2.27429e-11	RIT2	408158
chr11_125369074_125372182	194.126	-1.43863	0.195494	-7.35897	1.85339e-13	2.28501e-11	PKNOX2	-204369
chr9_134491317_134494708	197.272	-1.54634	0.210133	-7.35888	1.85465e-13	2.28501e-11	COL5A1	147066
chr18_59376123_59377977	70.106	-2.15852	0.293359	-7.35795	1.86752e-13	2.29926e-11	LMAN1	-16161
chr1_176603351_176604199	89.795	-2.27207	0.308802	-7.35769	1.87114e-13	2.30213e-11	PAPPA2	-140181
chr6_122568400_122569803	88.3201	-1.83786	0.249803	-7.35725	1.87737e-13	2.30819e-11	PKIB	-96470
chr8_22107916_22112392	447.633	-1.25229	0.170324	-7.35236	1.94737e-13	2.39259e-11	NUDT18	0
chr17_8018521_8019673	111.973	-1.73601	0.23612	-7.35225	1.94892e-13	2.39284e-11	GUCY2D	-15928
chr1_193663987_193664680	71.0531	-2.17152	0.295365	-7.35198	1.95291e-13	2.3945e-11	B3GALT2	-477333
chr2_42059633_42061891	186.159	-1.41929	0.193049	-7.35198	1.95297e-13	2.3945e-11	PKDCC	-11614
chr12_116303124_116303743	52.8175	-2.50765	0.341163	-7.35029	1.97771e-13	2.42316e-11	MED13L	-25786
chr3_189701908_189703564	81.5757	-1.86049	0.253161	-7.34905	1.9962e-13	2.44413e-11	TP63	-70482
chrX_21740705_21742312	54.6619	-2.38403	0.324456	-7.34778	2.01524e-13	2.46574e-11	SMPX	15852
chr7_40758587_40759259	47.6707	-2.5673	0.349416	-7.34738	2.02129e-13	2.47143e-11	SUGCT	-623611
chr1_83077282_83078442	69.7595	-2.16033	0.294098	-7.3456	2.04832e-13	2.49824e-11	TTLL7	920691
chr12_23083095_23084022	51.8378	-2.45083	0.33364	-7.34573	2.04642e-13	2.49824e-11	ETNK1	-458021
chr12_113697407_113698582	86.7702	-1.88945	0.257219	-7.34566	2.04745e-13	2.49824e-11	LHX5	-225335
chr2_23490692_23493528	204.954	-1.37096	0.186638	-7.34557	2.04885e-13	2.49824e-11	KLHL29	-105476
chr2_132652284_132653183	121.727	-1.81441	0.24709	-7.3431	2.08696e-13	2.54296e-11	LYPD1	18397
chr4_25827787_25828476	39.5873	-2.93533	0.399763	-7.34268	2.09357e-13	2.54927e-11	SEL1L3	35120
chr3_143351967_143353639	74.8954	-2.06944	0.281861	-7.34204	2.10363e-13	2.55977e-11	SLC9A9	494893
chr1_198540120_198540912	49.5099	-2.54831	0.347143	-7.3408	2.12325e-13	2.58187e-11	ATP6V1G3	34
chr15_70437745_70439066	88.034	-1.82903	0.249171	-7.34046	2.12858e-13	2.58658e-11	UACA	324528
chr4_133591994_133592851	109.183	-1.86012	0.253409	-7.34036	2.13014e-13	2.5867e-11	PCDH10	-442680
chr3_137163219_137164047	61.1396	-2.31198	0.315055	-7.33832	2.16299e-13	2.62479e-11	IL20RB	-205355
chr7_127939988_127941201	69.1688	-2.13395	0.290801	-7.33819	2.16494e-13	2.62536e-11	SND1	-287809
chr7_30735389_30736190	58.9698	-2.20012	0.299838	-7.3377	2.17301e-13	2.63335e-11	INMT	15945
chr1_151186986_151187689	69.134	-2.37638	0.323907	-7.33662	2.19051e-13	2.65274e-11	VPS72	2525
chr14_77885368_77885963	42.8561	-2.73478	0.372792	-7.33595	2.20155e-13	2.6643e-11	ADCK1	-85286
chr12_27921211_27922061	51.1192	-2.47325	0.337146	-7.33584	2.20335e-13	2.66465e-11	PTHLH	50645
chr2_26749826_26750678	56.8833	-2.32231	0.316582	-7.33558	2.20763e-13	2.66801e-11	SLC35F6	13610
chr16_78499193_78500157	50.1321	-2.63397	0.359232	-7.33224	2.26339e-13	2.73353e-11	WWOX	-399781
chr21_33760323_33762027	97.2016	-1.86939	0.254959	-7.33212	2.26543e-13	2.73414e-11	AP000304.12	169581
chr21_33760323_33762027.1	97.2016	-1.86939	0.254959	-7.33212	2.26543e-13	2.73414e-11	ITSN1	-117924
chr20_2059364_2059937	38.7603	-3.2213	0.439358	-7.33184	2.2702e-13	2.73804e-11	STK35	41674
chrX_124936072_124936697	35.2568	-3.3764	0.460542	-7.33137	2.27818e-13	2.7458e-11	TENM1	27121
chr17_74677231_74679275	119.038	-1.76964	0.2414	-7.33074	2.28887e-13	2.7568e-11	RAB37	-6654
chr6_19718660_19720206	81.5989	-1.97381	0.269265	-7.33036	2.2954e-13	2.7628e-11	ID4	117180
chr12_110421629_110422859	57.4191	-2.27274	0.310093	-7.32922	2.31499e-13	2.78449e-11	ANAPC7	-17899
chr15_70191930_70192540	45.6678	-2.84544	0.388272	-7.32848	2.32778e-13	2.79607e-11	TLE3	-93754
chr2_107529129_107530091	115.218	-1.7783	0.242656	-7.32848	2.32772e-13	2.79607e-11	RGPD4	296846
chr3_145111109_145113899	104.511	-1.76462	0.240801	-7.32811	2.33417e-13	2.79997e-11	PLOD2	1047269
chrX_51361063_51362156	45.4479	-2.65899	0.362846	-7.32815	2.33352e-13	2.79997e-11	NUDT10	-28833
chr2_6072247_6074672	186.066	-1.45279	0.198277	-7.3271	2.35192e-13	2.81935e-11	SOX11	-379581
chr3_120640169_120641176	72.2899	-1.99219	0.27194	-7.32583	2.37428e-13	2.84423e-11	HGD	41396
chr4_14099806_14101050	50.434	-2.64079	0.360506	-7.32521	2.38517e-13	2.85476e-11	BOD1L1	-472083
chr8_57015492_57016024	42.9749	-2.79838	0.382024	-7.32515	2.38629e-13	2.85476e-11	IMPAD1	-21648
chr5_151174116_151175226	94.007	-1.91495	0.261492	-7.32317	2.42175e-13	2.89524e-11	ANXA6	-16234
chr20_5392973_5394054	63.3376	-2.19761	0.300129	-7.32223	2.43891e-13	2.91378e-11	PROKR2	-78604
chr7_68488277_68489146	75.9306	-2.18814	0.298881	-7.32112	2.45911e-13	2.93594e-11	AUTS2	1109150
chr4_117907286_117907973	45.6768	-2.67728	0.365799	-7.319	2.49829e-13	2.98071e-11	NDST3	126372
chr4_16608947_16609839	50.8289	-2.5201	0.344335	-7.31876	2.50278e-13	2.98406e-11	LDB2	288724
chr6_123384781_123385439	59.8445	-2.35218	0.321428	-7.31791	2.51859e-13	3.0009e-11	TRDN	251655
chr12_6611713_6615269	253.347	-1.29466	0.176932	-7.31725	2.53098e-13	3.01364e-11	CHD4	-3283
chr12_57451985_57453354	137.63	-1.70959	0.233656	-7.31669	2.54161e-13	3.02223e-11	INHBE	1967
chr18_59049036_59050602	78.4067	-1.97192	0.269507	-7.31676	2.54026e-13	3.02223e-11	SEC11C	89297
chr14_98404618_98405410	41.0033	-2.93831	0.401711	-7.31449	2.5836e-13	3.0701e-11	C14orf177	306203
chr1_118589414_118589967	38.8477	-3.22083	0.440353	-7.31419	2.58937e-13	3.07491e-11	TBX15	399590
chr12_49292724_49295442	185.735	-1.44391	0.197423	-7.31381	2.59668e-13	3.08152e-11	PRPH	0
chr2_58937447_58939275	114.643	-1.66988	0.228325	-7.31359	2.60089e-13	3.08446e-11	FANCL	-696097
chr12_117646368_117647479	100.63	-1.75055	0.239362	-7.31337	2.60529e-13	3.08761e-11	KSR2	321505
chr2_209146975_209148386	109.118	-1.71794	0.234914	-7.31306	2.61118e-13	3.09046e-11	MAP2	275672
chr20_48298710_48299653	67.6245	2.25237	0.307991	7.3131	2.61052e-13	3.09046e-11	SULF2	-512094
chr9_112119296_112121164	68.913	-2.09671	0.286723	-7.31264	2.61938e-13	3.0981e-11	SUSD1	54245
chr21_45125429_45126902	125.52	-1.83297	0.250739	-7.31026	2.66632e-13	3.15152e-11	ADARB1	-50830
chr18_61635656_61639115	134.585	-1.5919	0.21779	-7.30935	2.68439e-13	3.17052e-11	RNF152	254645
chr7_34901978_34902669	41.883	-2.8226	0.386167	-7.30927	2.68597e-13	3.17052e-11	DPY19L1	135373
chrX_149224357_149225814	77.5215	-1.97962	0.27084	-7.30916	2.68808e-13	3.1709e-11	IDS	279534
chr13_97646351_97647873	59.0872	-2.2351	0.305819	-7.30858	2.6998e-13	3.18261e-11	RAP2A	-212130
chr1_22611511_22614724	185.706	-1.41	0.193006	-7.30547	2.76294e-13	3.25488e-11	C1QA	21782
chr2_132538343_132539100	54.0876	-2.32981	0.318945	-7.30474	2.77812e-13	3.26991e-11	GPR39	-121770
chr9_107028868_107029673	49.3908	-2.53566	0.347129	-7.30467	2.77939e-13	3.26991e-11	ZNF462	-101491
chr12_21552940_21553664	49.9191	-2.51115	0.343841	-7.30324	2.8091e-13	3.30268e-11	GYS2	51184
chr4_109954825_109955624	38.988	-2.9953	0.410154	-7.30287	2.81686e-13	3.30961e-11	EGF	-41942
chr10_48287466_48288128	51.4935	-2.50121	0.342555	-7.30164	2.84276e-13	3.33782e-11	FRMPD2	-12596
chr1_157460280_157461027	76.9151	-2.22948	0.305375	-7.30081	2.86046e-13	3.35639e-11	FCRL5	91494
chr1_26771052_26772105	75.6539	-2.02825	0.277863	-7.29946	2.88918e-13	3.38784e-11	ARID1A	-74649
chr13_53005528_53006181	69.6977	-2.02471	0.277402	-7.29883	2.90289e-13	3.40167e-11	OLFM4	22578
chr13_40430095_40430804	46.8647	-2.54898	0.349342	-7.29652	2.95316e-13	3.45829e-11	FOXO1	235794
chr8_133118402_133120669	87.7199	-1.83471	0.251485	-7.29552	2.97508e-13	3.48167e-11	TG	-251442
chrX_129833445_129834243	45.768	-2.95191	0.404671	-7.2946	2.99544e-13	3.50318e-11	ZDHHC9	9642
chr1_232057137_232057857	57.2193	-2.3599	0.323618	-7.29223	3.04867e-13	3.56309e-11	DISC1	-430323
chr1_208112867_208113644	57.8152	-2.41874	0.331692	-7.29213	3.05087e-13	3.56331e-11	PLXNA2	130677
chr1_166694564_166695586	69.8792	-2.35537	0.323049	-7.29106	3.07523e-13	3.5894e-11	POGK	143871
chr1_43799441_43800118	55.8279	-2.32906	0.319455	-7.29072	3.08305e-13	3.5938e-11	RP11-7O11.7	-149293
chr1_43799441_43800118.1	55.8279	-2.32906	0.319455	-7.29072	3.08305e-13	3.5938e-11	ST3GAL3	-91945
chrX_40307750_40308699	56.3057	-2.27805	0.312455	-7.2908	3.08119e-13	3.5938e-11	BCOR	-130421
chr20_4636829_4637834	102.371	-1.93163	0.264969	-7.29002	3.09899e-13	3.61001e-11	PRNP	48402
chr5_127858087_127858809	45.0538	-2.70122	0.370659	-7.28762	3.15478e-13	3.67259e-11	CCDC192	-154699
chr12_96219265_96220365	63.4724	-2.23919	0.307328	-7.28601	3.19272e-13	3.71432e-11	ELK3	-24884
chr7_37070507_37071093	58.3486	-2.28015	0.313079	-7.28298	3.26514e-13	3.79608e-11	ELMO1	378157
chr21_32932202_32933387	82.5258	-1.93607	0.265887	-7.28154	3.3002e-13	3.83182e-11	OLIG2	92458
chr5_7575982_7576523	52.9342	-2.37172	0.325717	-7.28155	3.30014e-13	3.83182e-11	ADCY2	-179775
chr2_194504106_194505351	76.3188	-2.15779	0.296349	-7.28123	3.30793e-13	3.83828e-11	SLC39A10	1151396
chr7_18421635_18422074	34.6377	-3.45249	0.474414	-7.27739	3.40336e-13	3.94643e-11	HDAC9	87239
chr3_171640524_171641262	54.8414	-2.35133	0.3232	-7.27514	3.4605e-13	4.01006e-11	PLD1	169233
chr16_4244328_4245429	68.5834	-2.17633	0.29916	-7.27482	3.46876e-13	4.01701e-11	SRL	-2248
chr1_90534743_90535474	54.4352	-2.31831	0.318687	-7.27456	3.47562e-13	4.01709e-11	BARHL2	181764
chr2_121351159_121352229	78.9877	-2.08883	0.287142	-7.27456	3.47539e-13	4.01709e-11	CLASP1	297359
chr3_9185283_9186309	53.8928	-2.49652	0.343181	-7.27465	3.47332e-13	4.01709e-11	SRGAP3	63071
chr11_123550088_123551296	56.9393	-2.33023	0.320522	-7.2701	3.59223e-13	4.14917e-11	SCN3B	103312
chr21_8227649_8230900	325.324	1.21015	0.166476	7.26919	3.61654e-13	4.17453e-11	KCNE1B	-398057
chr1_18385391_18386901	73.6616	-1.98104	0.272535	-7.26895	3.62282e-13	4.17905e-11	KLHDC7A	94081
chr5_135669096_135669887	62.7276	-2.19121	0.301551	-7.26646	3.69044e-13	4.25429e-11	SLC25A48	-89895
chr3_116289512_116291624	82.3212	-1.90592	0.262389	-7.26375	3.76516e-13	4.33761e-11	LSAMP	153908
chr11_61251732_61252984	54.6226	-2.35937	0.324898	-7.26189	3.81733e-13	4.39201e-11	PGA5	-10691
chr15_68600968_68603269	112.395	-1.66753	0.229626	-7.26196	3.81525e-13	4.39201e-11	CORO2B	-22000
chr12_26255525_26256139	39.35	-3.02844	0.417063	-7.26133	3.83293e-13	4.40709e-11	SSPN	-120559
chr6_113426123_113426880	50.7617	-2.6102	0.359476	-7.26114	3.83854e-13	4.41069e-11	MARCKS	430482
chr7_118881191_118883524	95.8126	-1.72048	0.23696	-7.26062	3.8532e-13	4.42467e-11	ANKRD7	-666519
chr18_48982278_48984418	94.1308	-1.80146	0.248201	-7.25807	3.92656e-13	4.506e-11	SMAD7	-31567
chr1_15139591_15140612	123.965	-1.76343	0.243096	-7.25405	4.04501e-13	4.63893e-11	TMEM51	13156
chr11_123145360_123146324	135.819	-1.71882	0.236976	-7.25314	4.07216e-13	4.66615e-11	CLMP	48958
chr4_98747280_98748018	47.9137	-2.50832	0.345832	-7.253	4.07654e-13	4.66615e-11	TSPAN5	-88651
chr6_112265423_112266049	66.3324	-2.12077	0.2924	-7.25299	4.07664e-13	4.66615e-11	RP11-506B6.7	-28618
chr1_108861978_108863956	138.548	-1.668	0.229979	-7.25285	4.08106e-13	4.66819e-11	RP11-475E11.9	99529
chr5_19270164_19270632	37.5718	-3.08747	0.425698	-7.25272	4.08469e-13	4.66934e-11	CDH18	717554
chr10_79123215_79124101	49.2565	-2.55015	0.351618	-7.2526	4.08837e-13	4.67054e-11	ZMIZ1	-54181
chr8_33718257_33718931	45.9085	-2.60592	0.359382	-7.25112	4.13337e-13	4.7189e-11	DUSP26	-118151
chr1_116826916_116827655	51.7383	-2.49755	0.34447	-7.25039	4.15558e-13	4.74121e-11	CD2	-72532
chr8_72405122_72406031	66.4337	-2.21747	0.305873	-7.24966	4.17806e-13	4.76379e-11	KCNB2	131360
chr1_182248821_182249958	65.7767	-2.2035	0.303963	-7.24924	4.19118e-13	4.77559e-11	GLUL	142249
chr8_133448035_133451449	188.915	-1.37957	0.190308	-7.24916	4.19379e-13	4.77559e-11	ST3GAL1	120477
chr6_156556531_156558337	100.04	-1.8712	0.258146	-7.24862	4.21028e-13	4.79129e-11	ARID1B	219037
chr9_127300717_127302293	152.236	-1.64637	0.227144	-7.24813	4.22572e-13	4.80578e-11	GARNL3	-36192
chr9_3884713_3886071	60.0551	-2.47881	0.342002	-7.24793	4.2318e-13	4.80962e-11	GLIS3	413846
chr5_122584723_122585550	51.2576	-2.67544	0.369196	-7.24666	4.27178e-13	4.85194e-11	SNX2	189653
chr15_68620593_68621503	68.5041	-2.15975	0.298101	-7.24503	4.32333e-13	4.90736e-11	CORO2B	-41625
chr19_30584018_30584757	46.9927	-2.54723	0.351639	-7.24387	4.36051e-13	4.94639e-11	ZNF536	-211607
chr3_16412163_16412742	48.8343	-2.57218	0.355116	-7.24321	4.38189e-13	4.96746e-11	RFTN1	100965
chr2_218855757_218861680	303.666	-1.18749	0.163979	-7.24174	4.42953e-13	5.01827e-11	WNT6	0
chr9_107638840_107639939	68.8549	-2.12378	0.293296	-7.24108	4.45137e-13	5.03979e-11	KLF4	-149194
chr9_107187919_107189357	88.2331	-1.83064	0.252999	-7.23574	4.62981e-13	5.23847e-11	RAD23B	93922
chr6_146975899_146977110	81.3838	-1.90482	0.26327	-7.23523	4.64755e-13	5.25519e-11	STXBP5	227315
chr8_139510678_139511435	41.9546	-2.8556	0.394688	-7.23509	4.6523e-13	5.25722e-11	KCNK9	191622
chr1_42739560_42741488	139.323	-1.54484	0.213527	-7.23489	4.65907e-13	5.26151e-11	CLDN19	0
chr5_135210871_135214213	219.417	-1.34576	0.186026	-7.23428	4.67997e-13	5.28175e-11	PITX1	-176237
chr15_98744271_98745049	87.581	-1.80295	0.24929	-7.23236	4.74688e-13	5.35386e-11	IGF1R	-95228
chr7_120775647_120779435	137.811	-1.56528	0.216438	-7.232	4.75937e-13	5.36454e-11	TSPAN12	78923
chr4_93731472_93732027	33.0756	-3.50008	0.483994	-7.23167	4.77104e-13	5.37428e-11	GRID2	-1427851
chr2_157784435_157787925	246.535	-1.45695	0.201478	-7.23129	4.7843e-13	5.3858e-11	ACVR1	87187
chr6_79780670_79781349	43.5556	-2.74922	0.380192	-7.23114	4.78947e-13	5.3882e-11	SH3BGRL2	-149388
chr7_131501671_131504771	254.865	-1.35973	0.188064	-7.23017	4.8238e-13	5.42039e-11	PODXL	51839
chrX_19575197_19575765	37.8721	-3.01128	0.416489	-7.23016	4.82419e-13	5.42039e-11	SH3KBP1	311837
chr11_57368342_57371077	143.801	-1.501	0.207621	-7.22952	4.84703e-13	5.4426e-11	P2RX3	-29826
chr14_98907859_98908775	47.4667	-2.46049	0.34041	-7.22801	4.90114e-13	5.4964e-11	C14orf177	-196247
chr2_32788195_32789012	68.1139	-2.2347	0.309168	-7.2281	4.89807e-13	5.4964e-11	TTC27	-160134
chr2_6112784_6114109	71.5912	-2.00866	0.277924	-7.22737	4.92436e-13	5.51896e-11	SOX11	-420118
chr4_132491624_132492524	44.6564	2.67556	0.370289	7.2256	4.98877e-13	5.58761e-11	PCDH10	656791
chr4_139672334_139673387	53.2612	-2.45639	0.34013	-7.22192	5.12603e-13	5.73772e-11	MGST2	-6567
chr9_23741239_23742051	42.1639	-2.7669	0.383153	-7.22139	5.14591e-13	5.75634e-11	ELAVL2	79225
chr1_85602614_85603972	101.914	-1.83716	0.25443	-7.2207	5.1721e-13	5.78199e-11	CYR61	-21854
chr8_57450057_57450902	48.9534	-2.50737	0.34726	-7.22043	5.18245e-13	5.78992e-11	IMPAD1	-456213
chr1_165186989_165188112	85.0163	-1.98335	0.274758	-7.21855	5.25431e-13	5.86651e-11	LMX1A	168604
chr3_63532375_63533265	44.682	-2.57486	0.356746	-7.21764	5.28981e-13	5.90243e-11	SYNPR	-89048
chr1_156272237_156273019	60.4006	-2.24344	0.310896	-7.21604	5.35227e-13	5.96837e-11	SMG5	9807
chr2_113258346_113259457	60.7542	-2.19261	0.303865	-7.21574	5.36416e-13	5.97788e-11	PAX8	19494
chr17_50592847_50594086	85.1714	-1.8767	0.260135	-7.21434	5.41959e-13	6.03207e-11	CACNA1G	-31780
chr5_5585903_5586601	40.5655	-2.98506	0.413762	-7.21442	5.41634e-13	6.03207e-11	ICE1	-163210
chr20_2813425_2815369	86.3564	-1.92754	0.267255	-7.21235	5.49939e-13	6.11704e-11	C20orf141	0
chr20_2813425_2815369.1	86.3564	-1.92754	0.267255	-7.21235	5.49939e-13	6.11704e-11	RP5-860F19.8	0
chr1_165954848_165955517	56.9284	-2.34296	0.324866	-7.21209	5.50986e-13	6.12485e-11	TMCO1	-127093
chrX_76406615_76407879	52.6669	-2.49878	0.346525	-7.21097	5.55551e-13	6.17174e-11	MAGEE1	19845
chr17_49200433_49201808	79.776	-1.85117	0.25672	-7.21085	5.56052e-13	6.17343e-11	ABI3	8419
chr2_66648025_66648692	55.5741	-2.43997	0.33839	-7.21052	5.57404e-13	6.18071e-11	MEIS1	-212893
chr8_67579204_67580464	52.7421	-2.46929	0.342455	-7.21055	5.57246e-13	6.18071e-11	CPA6	165922
chr20_42061981_42063757	119.58	-1.72409	0.239178	-7.20839	5.66165e-13	6.27392e-11	CHD6	-443487
chr1_241437810_241438996	52.0341	-2.40332	0.333417	-7.20816	5.67142e-13	6.28083e-11	RGS7	-80580
chr2_29726965_29727766	65.9003	-2.18502	0.303186	-7.20687	5.72546e-13	6.33672e-11	ALK	193801
chr2_214869666_214870668	62.8468	-2.08055	0.288726	-7.20595	5.7639e-13	6.37529e-11	BARD1	-59962
chr2_161623969_161626493	133.863	-1.58842	0.22047	-7.20472	5.81643e-13	6.42938e-11	SLC4A10	0
chr10_112938459_112939754	69.1121	-2.05853	0.285745	-7.2041	5.84301e-13	6.45474e-11	TCF7L2	10653
chr7_22318241_22318865	60.6245	-2.14805	0.298191	-7.20359	5.86468e-13	6.47465e-11	RAPGEF5	38280
chr12_57023489_57024230	50.969	-2.37906	0.330275	-7.20327	5.87855e-13	6.48592e-11	TAC3	4654
chr1_111729074_111730140	89.4477	-1.74528	0.242306	-7.2028	5.89897e-13	6.49634e-11	FAM212B	9285
chr1_111729074_111730140.1	89.4477	-1.74528	0.242306	-7.2028	5.89897e-13	6.49634e-11	RP4-773A18.10	25658
chr3_71423206_71423945	41.559	-2.75055	0.381871	-7.20283	5.89762e-13	6.49634e-11	FOXP1	159809
chr8_141730544_141732706	94.6243	-1.7655	0.245107	-7.20296	5.89188e-13	6.49634e-11	AC138647.1	-215907
chr1_218817025_218818313	78.5123	-1.93734	0.269013	-7.20167	5.94794e-13	6.5462e-11	LYPLAL1	355531
chr17_50573775_50574729	124.465	-1.63322	0.226806	-7.20093	5.98011e-13	6.57753e-11	CACNA1G	-12708
chr1_204574474_204576802	171.437	-1.39662	0.193956	-7.2007	5.99023e-13	6.58458e-11	MDM4	-58092
chrX_18640556_18641278	60.6275	-2.17145	0.301616	-7.19938	6.0489e-13	6.64495e-11	CDKL5	-214974
chrX_18640556_18641278.1	60.6275	-2.17145	0.301616	-7.19938	6.0489e-13	6.64495e-11	RS1	30832
chr12_72706990_72708285	51.4593	-2.49408	0.346472	-7.1985	6.08805e-13	6.68382e-11	TRHDE	-434308
chr14_44820198_44821061	52.2549	-2.31431	0.321593	-7.19638	6.18308e-13	6.78396e-11	C14orf28	76274
chr18_42184456_42185769	54.9955	-2.30594	0.320445	-7.19604	6.19882e-13	6.79702e-11	PIK3C3	-229251
chr9_38226077_38228596	99.984	-1.70597	0.237074	-7.19592	6.20388e-13	6.79836e-11	SHB	-156866
chr11_33405574_33407916	105.651	-1.74241	0.242246	-7.19274	6.35019e-13	6.9544e-11	KIAA1549L	134359
chr5_74286769_74288252	71.7278	-2.10368	0.292482	-7.19251	6.36119e-13	6.96215e-11	HEXB	351771
chr15_85588652_85589452	52.7804	-2.34329	0.325809	-7.19223	6.37433e-13	6.97223e-11	AKAP13	-208013
chr2_173339661_173340416	63.8056	-2.37767	0.330645	-7.191	6.43165e-13	7.03059e-11	CDCA7	14404
chr2_60073094_60073968	46.6213	-2.55152	0.354848	-7.19045	6.45772e-13	7.05474e-11	BCL11A	481187
chr10_47360015_47360941	57.1971	-2.18839	0.304465	-7.18768	6.59029e-13	7.19513e-11	RBP3	-11645
chr3_99712990_99714573	123.353	-1.68772	0.23483	-7.18698	6.62384e-13	7.22732e-11	COL8A1	-74516
chr9_14538478_14539111	44.9575	-2.68666	0.373855	-7.18636	6.65401e-13	7.25577e-11	ZDHHC21	154361
chr5_5726704_5727502	40.2202	-2.83526	0.394555	-7.18597	6.67294e-13	7.27195e-11	ICE1	-304011
chr7_31042781_31045491	160.72	-1.5255	0.212297	-7.1857	6.68615e-13	7.28187e-11	ADCYAP1R1	6970
chr1_54296636_54303756	631.376	-1.09093	0.151834	-7.185	6.7208e-13	7.31512e-11	SSBP3	102664
chr5_168177588_168179624	82.9437	-1.87738	0.261299	-7.18482	6.72944e-13	7.32002e-11	TENM2	-422586
chr9_106388470_106390014	51.2803	-2.34088	0.325873	-7.18342	6.7988e-13	7.39095e-11	ZNF462	537364
chr11_17687782_17688357	42.2487	-2.66432	0.370932	-7.18276	6.83195e-13	7.42243e-11	MYOD1	31211
chrX_139342124_139342897	40.2931	-2.76139	0.384529	-7.18121	6.9096e-13	7.5022e-11	FGF13	-137101
chr2_18085937_18087205	55.108	-2.40404	0.334776	-7.18105	6.91804e-13	7.50677e-11	KCNS3	-208091
chr11_19832020_19833209	90.7875	-1.76512	0.245857	-7.17948	6.99794e-13	7.58883e-11	NAV2	-481297
chr2_219106163_219106787	45.5695	-2.60463	0.36281	-7.17904	7.02025e-13	7.60837e-11	NHEJ1	54067
chr2_219106163_219106787.1	45.5695	-2.60463	0.36281	-7.17904	7.02025e-13	7.60837e-11	RP11-33O4.2	63201
chr2_121868727_121870191	81.1478	-1.86125	0.259266	-7.17892	7.02654e-13	7.61054e-11	TSN	-112557
chr5_159878828_159879743	112.004	-1.68535	0.234769	-7.17877	7.03423e-13	7.61423e-11	ADRA1B	36731
chr3_108008542_108009678	63.1676	-2.17628	0.303204	-7.1776	7.09464e-13	7.67493e-11	CD47	81348
chr20_58596633_58597842	87.8238	-1.82225	0.253933	-7.17609	7.17352e-13	7.75084e-11	STX16	53430
chr9_135099567_135101301	80.6326	-1.90031	0.264812	-7.17609	7.17355e-13	7.75084e-11	OLFM1	-24146
chr1_39646121_39647950	146.415	-1.45436	0.202678	-7.17574	7.1916e-13	7.76562e-11	HEYL	-6176
chr2_26616313_26618167	102.559	-1.77757	0.247762	-7.17452	7.25596e-13	7.83035e-11	CIB4	23202
chr3_160077865_160079322	89.4674	-1.96116	0.273366	-7.17411	7.27784e-13	7.84918e-11	IL12A	-89116
chr2_7190484_7192699	95.622	-1.86558	0.260056	-7.17378	7.29525e-13	7.86318e-11	RNF144A	-273093
chr3_25581892_25582900	55.6213	-2.19942	0.306599	-7.17359	7.30555e-13	7.86951e-11	RARB	-153630
chr2_227380290_227381250	73.2225	-2.00218	0.279214	-7.17076	7.45826e-13	8.02912e-11	TM4SF20	-984
chr15_69133403_69135721	116.523	-1.70919	0.238421	-7.16877	7.56741e-13	8.14169e-11	GLCE	120073
chr1_51915929_51917212	84.8028	-1.88302	0.262674	-7.16867	7.57292e-13	8.14268e-11	RAB3B	73553
chr10_27600823_27601331	38.2349	-2.88883	0.402999	-7.16832	7.59247e-13	8.15875e-11	RAB18	-96556
chrX_40391420_40392948	51.7399	-2.31443	0.322876	-7.16817	7.60067e-13	8.16263e-11	ATP6AP2	187927
chr18_106671_112542	3735.99	0.919936	0.128369	7.16632	7.70378e-13	8.26691e-11	USP14	45841
chr8_26037310_26037986	57.4935	-2.27651	0.31767	-7.16627	7.7071e-13	8.26691e-11	EBF2	7412
chr11_44760827_44762182	157.839	-1.48756	0.207594	-7.16573	7.7375e-13	8.2945e-11	TSPAN18	-33716
chr14_102241042_102242760	71.8984	-2.14046	0.298718	-7.16548	7.75126e-13	8.29762e-11	MOK	62441
chr15_23606255_23607119	51.6914	-2.39412	0.334121	-7.16543	7.75444e-13	8.29762e-11	MKRN3	-40483
chr9_114037861_114038770	103.981	-1.80419	0.251791	-7.16545	7.75321e-13	8.29762e-11	ZNF618	-161580
chr17_73104338_73104979	44.613	-2.61799	0.365384	-7.16503	7.77681e-13	8.31655e-11	SLC39A11	-11657
chr2_19068198_19069044	58.1093	-2.31614	0.32329	-7.16427	7.82039e-13	8.35811e-11	OSR1	289610
chr8_134793415_134793893	48.1633	-2.56733	0.358419	-7.16293	7.89687e-13	8.43477e-11	ZFAT	-80377
chr16_24141332_24141878	48.482	-2.41907	0.337732	-7.16269	7.91097e-13	8.44474e-11	PRKCB	-305387
chr6_47241817_47242907	69.1894	-2.09724	0.292944	-7.15919	8.11539e-13	8.65775e-11	TNFRSF21	66999
chr6_134920323_134922628	129.424	-1.56932	0.219235	-7.15819	8.17515e-13	8.71627e-11	ALDH8A1	27457
chr7_120890336_120891568	66.9638	-2.11428	0.295384	-7.15773	8.20239e-13	8.74005e-11	TSPAN12	-31979
chr10_97541939_97543308	97.4439	-1.72854	0.241501	-7.15749	8.21666e-13	8.75001e-11	UBTD1	-43072
chr17_49515174_49516580	112.975	-1.65228	0.230865	-7.1569	8.25217e-13	8.78255e-11	NGFR	-19882
chr11_104073949_104074428	41.1969	-2.73112	0.381675	-7.15561	8.33015e-13	8.86022e-11	PDGFD	89952
chr3_127543990_127545671	254.627	-1.3727	0.191858	-7.15479	8.37996e-13	8.90787e-11	TPRA1	45418
chr3_112684585_112687984	296.733	-1.41168	0.197335	-7.15371	8.44661e-13	8.97333e-11	CCDC80	-43285
chr3_17137951_17138895	61.334	-2.34185	0.327396	-7.15294	8.49389e-13	9.01816e-11	PLCL2	-252993
chr9_89661477_89663156	118.802	-1.57801	0.220618	-7.15268	8.50985e-13	9.0297e-11	GADD45G	-56465
chr2_196289451_196290817	83.0528	-1.78868	0.250088	-7.1522	8.53987e-13	9.05611e-11	HECW2	71406
chr8_125228419_125229053	104.507	-1.73633	0.242771	-7.15212	8.54494e-13	9.05611e-11	NSMCE2	-136576
chr17_45770849_45772041	82.2896	-1.86309	0.26051	-7.15171	8.57056e-13	9.07784e-11	RP11-105N13.4	-150506
chr15_66108380_66109377	81.11	-1.82941	0.255837	-7.15068	8.635e-13	9.14063e-11	MEGF11	144371
chr10_80474478_80475716	61.5974	-2.23477	0.312534	-7.15048	8.64773e-13	9.14865e-11	TSPAN14	-20313
chr1_204592155_204593043	91.4	-1.83057	0.256011	-7.15038	8.65407e-13	9.1499e-11	MDM4	-75773
chr2_121517397_121518248	53.8691	-2.3607	0.330175	-7.14984	8.68795e-13	9.18025e-11	CLASP1	131340
chr13_91785461_91786347	50.4794	-2.35377	0.32928	-7.14822	8.79107e-13	9.27816e-11	GPC5	-386855
chr2_45070091_45070727	52.2769	-2.41036	0.337196	-7.14826	8.7885e-13	9.27816e-11	SIX2	-60661
chr2_65329314_65330266	67.9203	-2.16446	0.302848	-7.14701	8.86853e-13	9.35434e-11	SPRED2	101912
chr2_161421291_161422348	50.4536	-2.39739	0.335452	-7.14673	8.88676e-13	9.36801e-11	TBR1	-5198
chr12_49519367_49520118	46.197	-2.5345	0.354754	-7.14439	9.03934e-13	9.52319e-11	KCNH3	19039
chr2_234502397_234505093	96.142	-1.80382	0.252485	-7.14425	9.04881e-13	9.52752e-11	ARL4C	-5344
chr8_104347556_104348243	44.5705	-2.7554	0.385736	-7.14322	9.11698e-13	9.5936e-11	DCSTAMP	298
chr11_131814882_131816096	70.7836	-2.10107	0.294221	-7.14111	9.25815e-13	9.73637e-11	NTM	-444405
chr17_2347705_2348596	64.3532	-2.08204	0.2916	-7.14008	9.32782e-13	9.80383e-11	SGSM2	-10084
chr3_193190186_193191052	173.655	-1.65173	0.231353	-7.13942	9.37236e-13	9.84481e-11	HRASLS	50073
chr1_163673255_163674804	117.293	-1.85323	0.259582	-7.13928	9.38221e-13	9.84933e-11	NUF2	-351356
chrX_129875874_129877301	62.9549	-2.07626	0.29083	-7.13908	9.39566e-13	9.85761e-11	UTP14A	28882
chr2_147691561_147692378	48.7146	-2.42707	0.339985	-7.13874	9.41924e-13	9.8765e-11	ACVR2A	152139
chrX_134631368_134632623	74.8013	-2.04025	0.285865	-7.1371	9.5321e-13	9.98894e-11	PLAC1	25861
chr7_22895066_22895580	33.7848	-3.307	0.463417	-7.13611	9.60087e-13	1.00551e-10	TOMM7	-72275
chr8_134938959_134943177	112.188	-1.61596	0.226452	-7.13599	9.60903e-13	1.00577e-10	ZFAT	-225921
chr12_55057191_55057899	47.5337	-2.51506	0.352526	-7.13442	9.71996e-13	1.01678e-10	NEUROD4	-37247
chr3_114514240_114514869	44.1952	-2.60855	0.365652	-7.13399	9.75021e-13	1.01934e-10	ZBTB20	632403
chr1_193669354_193669848	37.1624	-2.91317	0.408395	-7.13322	9.80468e-13	1.02443e-10	B3GALT2	-482700
chr8_77829787_77830687	55.3694	-2.22651	0.312155	-7.13272	9.84046e-13	1.02757e-10	PKIA	685452
chr3_116815714_116816509	73.4764	-1.97142	0.276468	-7.13075	9.9827e-13	1.04181e-10	LSAMP	-370183
chr4_144947921_144948651	45.8215	-2.50986	0.352062	-7.12904	1.01068e-12	1.05414e-10	ABCE1	149281
chr19_35835330_35836403	57.9604	-2.14257	0.300549	-7.12886	1.012e-12	1.05425e-10	NPHS1	15436
chr7_80227832_80228663	81.3991	-1.97919	0.277633	-7.12879	1.01258e-12	1.05425e-10	GNAI1	-93045
chr7_116559681_116560666	62.1405	-2.15402	0.302155	-7.12884	1.01217e-12	1.05425e-10	CAV1	-34681
chr6_105728666_105729344	35.7189	-3.22596	0.452604	-7.12755	1.02172e-12	1.06315e-10	PREP	-325582
chr4_1599098_1602175	168.251	-1.4552	0.204175	-7.12722	1.02418e-12	1.06509e-10	FAM53A	81953
chr2_204228328_204229108	63.1187	-2.12985	0.298848	-7.12685	1.02692e-12	1.06731e-10	ICOS	-291581
chr8_124178940_124180318	75.6733	-1.99749	0.280289	-7.12651	1.02944e-12	1.06931e-10	TMEM65	192375
chr20_46209867_46212609	135.926	-1.5953	0.223867	-7.12609	1.0326e-12	1.07196e-10	CDH22	39087
chr1_59542831_59543803	53.569	-2.2891	0.321278	-7.12498	1.04098e-12	1.07939e-10	FGGY	-245851
chr9_131672392_131673018	48.7624	-2.46169	0.345501	-7.12498	1.04092e-12	1.07939e-10	RAPGEF1	67057
chr9_108633253_108634931	111.603	-1.70322	0.239115	-7.12303	1.0558e-12	1.09412e-10	ACTL7B	222037
chr1_63806829_63807672	87.5295	-1.85525	0.260468	-7.12274	1.05804e-12	1.0958e-10	ROR1	-32808
chr8_118614328_118615869	70.6893	-1.96772	0.27627	-7.12245	1.06027e-12	1.09748e-10	SAMD12	6085
chr4_28450221_28451930	58.4164	-2.15288	0.302325	-7.12106	1.07101e-12	1.10795e-10	STIM2	-1589428
chr7_108035870_108039374	231.884	-1.37468	0.193051	-7.12084	1.07272e-12	1.10907e-10	LAMB4	90982
chr15_77550258_77551531	108.518	-1.74483	0.245038	-7.12068	1.074e-12	1.10974e-10	HMG20A	-129608
chr11_96591789_96592910	46.6245	-2.44428	0.343269	-7.12059	1.07467e-12	1.10979e-10	JRKL	-201796
chr11_59766441_59767155	78.8501	-1.90093	0.267004	-7.11948	1.08334e-12	1.11799e-10	STX3	-52986
chr11_133941621_133943086	65.2261	-2.00961	0.282275	-7.11933	1.08451e-12	1.11799e-10	IGSF9B	13900
chr17_11097012_11097830	49.0407	-2.34654	0.329598	-7.11941	1.08389e-12	1.11799e-10	SHISA6	143433
chr6_3341474_3343944	96.8394	-1.75762	0.246908	-7.11851	1.09104e-12	1.12407e-10	SLC22A23	113079
chr4_152605146_152606218	72.1576	-1.9589	0.27525	-7.1168	1.10463e-12	1.13742e-10	FBXW7	-69083
chr10_3061451_3062413	59.7077	-2.09235	0.29401	-7.1166	1.10625e-12	1.13842e-10	PFKP	5107
chr11_30406896_30407770	50.4256	-2.45415	0.344876	-7.11603	1.11077e-12	1.14241e-10	MPPED2	178512
chr10_98414614_98415834	83.7192	-1.76815	0.248498	-7.11536	1.11623e-12	1.14737e-10	PYROXD2	0
chr9_116800669_116801542	76.3489	-1.91246	0.268785	-7.11518	1.1177e-12	1.14821e-10	ASTN2	613529
chr7_9250651_9251424	41.2848	-2.68586	0.377553	-7.11385	1.12852e-12	1.15865e-10	NXPH1	-816697
chr6_167532845_167533986	59.6274	-2.24008	0.314925	-7.11304	1.13518e-12	1.16481e-10	TCP10	-148335
chr1_203287175_203291540	252.153	-1.30184	0.18309	-7.1104	1.15706e-12	1.1859e-10	BTG2	13996
chr14_61929860_61930502	38.1423	-2.98396	0.419657	-7.11047	1.15648e-12	1.1859e-10	SYT16	148845
chr1_32939647_32940696	80.0143	-1.88278	0.264804	-7.11011	1.15946e-12	1.18714e-10	RNF19B	23990
chr13_60155941_60156834	78.6135	-1.86715	0.262606	-7.1101	1.15961e-12	1.18714e-10	DIAPH3	7154
chr15_57286687_57287923	86.5581	-1.81865	0.25579	-7.10993	1.161e-12	1.18787e-10	TCF12	-368065
chr18_45677052_45677730	37.4812	-2.85452	0.401505	-7.10955	1.1642e-12	1.19047e-10	SLC14A2	-464058
chr2_226874416_226875250	47.0737	-2.64799	0.372521	-7.1083	1.17485e-12	1.20066e-10	RHBDD1	-38481
chr9_105312707_105313618	73.3208	-2.03669	0.28654	-7.10788	1.17835e-12	1.20355e-10	SLC44A1	-68086
chr8_9296933_9297516	40.9917	-2.76896	0.389626	-7.10671	1.18839e-12	1.2131e-10	PPP1R3B	-145359
chr2_209682175_209683212	74.679	-1.90116	0.267622	-7.10392	1.21267e-12	1.23717e-10	MAP2	-258118
chrX_72142353_72143291	68.8636	-2.0443	0.287784	-7.10362	1.21534e-12	1.23918e-10	NHSL2	-231536
chr3_125057361_125058208	55.2657	-2.40819	0.33909	-7.10191	1.23046e-12	1.25388e-10	HEG1	-1403
chr7_104958273_104959254	55.8237	-2.24165	0.31568	-7.101	1.23856e-12	1.26142e-10	KMT2E	54925
chr10_69362348_69363320	89.3958	-1.79337	0.252605	-7.09952	1.2519e-12	1.27427e-10	HK1	-92365
chr20_24313778_24314789	75.3468	-1.96167	0.276333	-7.09894	1.25713e-12	1.27886e-10	SYNDIG1	154410
chr12_126860320_126861097	43.614	-2.64873	0.373148	-7.09833	1.26275e-12	1.2831e-10	TMEM132C	1406306
chr7_127206311_127207103	51.4738	-2.53338	0.356897	-7.09834	1.2626e-12	1.2831e-10	GRM8	46192
chr11_83445330_83447129	65.0714	-2.05439	0.289434	-7.09796	1.26616e-12	1.28583e-10	CCDC90B	-158923
chr15_40429939_40431790	118.12	-1.65033	0.232513	-7.09781	1.26753e-12	1.28648e-10	BAHD1	7931
chr5_133316525_133318002	76.9779	-2.02094	0.284771	-7.09672	1.27754e-12	1.2959e-10	FSTL4	294563
chr18_31571589_31572769	71.4786	-2.00975	0.283274	-7.09472	1.29609e-12	1.31397e-10	TTR	18957
chr12_106048173_106049528	60.7171	-2.08812	0.294343	-7.09418	1.30116e-12	1.31836e-10	NUAK1	90506
chr3_186895038_186897930	123.358	-1.55146	0.218706	-7.09385	1.30435e-12	1.32084e-10	ST6GAL1	32555
chr14_52235790_52236503	38.7108	-2.93397	0.413755	-7.09108	1.33068e-12	1.34673e-10	PTGDR	31309
chr5_5318058_5319260	54.7328	-2.33377	0.329248	-7.08819	1.35873e-12	1.37433e-10	ADAMTS16	-177729
chrX_72073009_72074282	46.0213	-2.58716	0.365035	-7.08744	1.36619e-12	1.38109e-10	NHSL2	-162192
chr18_36482960_36483584	45.4596	-2.44527	0.345032	-7.08707	1.36977e-12	1.38392e-10	FHOD3	-185125
chrX_38577741_38578649	63.0119	-2.17668	0.307204	-7.08545	1.38592e-12	1.39944e-10	RP5-972B16.2	-1228412
chrX_38577741_38578649.1	63.0119	-2.17668	0.307204	-7.08545	1.38592e-12	1.39944e-10	TSPAN7	-16372
chr3_137582337_137582888	43.9778	-2.50448	0.353482	-7.08518	1.38862e-12	1.40137e-10	SOX14	181396
chr15_92343965_92345018	55.0124	-2.18349	0.308202	-7.0846	1.39446e-12	1.40646e-10	ST8SIA2	48810
chr6_157335438_157336243	54.161	-2.50691	0.353889	-7.0839	1.40156e-12	1.41202e-10	TMEM242	-11837
chr7_43244747_43245378	56.6214	-2.3637	0.333672	-7.0839	1.4015e-12	1.41202e-10	HECW1	-132103
chr7_51308086_51311599	204.93	-1.45838	0.205889	-7.08333	1.40733e-12	1.41702e-10	COBL	5220
chr3_28994355_28994942	59.7712	-2.09433	0.295674	-7.08322	1.40842e-12	1.41732e-10	RP11-9J18.1	-645178
chr20_35901159_35902679	127.555	-1.66636	0.235286	-7.08229	1.41794e-12	1.42609e-10	PHF20	-129177
chr2_98346171_98349105	197.488	-1.50947	0.213179	-7.08074	1.43387e-12	1.4407e-10	CNGA3	28183
chr7_69717223_69719717	98.5061	-1.74772	0.246828	-7.08072	1.43409e-12	1.4407e-10	AUTS2	-118928
chr1_208039657_208041711	106.074	-1.63199	0.230584	-7.07763	1.4664e-12	1.47233e-10	PLXNA2	202610
chr11_130348586_130349181	41.3717	-2.75317	0.389013	-7.07732	1.4697e-12	1.4748e-10	ZBTB44	-33900
chr1_68390071_68391403	58.622	-2.15662	0.304777	-7.07604	1.48336e-12	1.48683e-10	RPE65	58557
chr9_105150464_105152011	85.1664	-1.87311	0.264711	-7.07607	1.48304e-12	1.48683e-10	SLC44A1	92611
chr7_50359743_50360360	61.3756	-2.0959	0.296229	-7.07527	1.49155e-12	1.49419e-10	IKZF1	-55075
chr17_19386216_19388279	181.751	-1.37056	0.193725	-7.07474	1.49727e-12	1.49907e-10	MFAP4	0
chr2_29787979_29788594	61.5963	-2.06601	0.29207	-7.07366	1.50897e-12	1.50994e-10	ALK	132973
chr11_8227040_8228899	111.425	-1.62534	0.229801	-7.07281	1.51822e-12	1.51834e-10	LMO1	39818
chr8_20327948_20330616	191.686	-1.4056	0.19876	-7.07182	1.52909e-12	1.52835e-10	LZTS1	-23985
chr4_133505388_133506011	46.8734	-2.44887	0.346314	-7.07124	1.53557e-12	1.53396e-10	PCDH10	-356074
chr1_229204989_229206325	87.7196	-1.80006	0.254581	-7.07069	1.54165e-12	1.53917e-10	TMEM78	43311
chr14_51472407_51473493	72.5825	-1.96663	0.27815	-7.07039	1.54497e-12	1.54119e-10	FRMD6	15644
chrX_21738185_21739415	138.652	-1.65478	0.234045	-7.07035	1.54541e-12	1.54119e-10	SMPX	18749
chr1_94616539_94617561	56.9358	-2.21407	0.313191	-7.06939	1.55617e-12	1.55105e-10	F3	-74739
chr11_8282226_8284679	178.981	-1.53026	0.216466	-7.06926	1.5576e-12	1.5516e-10	LMO1	-13510
chr2_220508967_220510427	112.154	-1.69288	0.23954	-7.06723	1.58052e-12	1.57355e-10	SLC4A3	-881641
chr5_107808394_107809541	96.8004	-1.75719	0.248663	-7.06655	1.5883e-12	1.58041e-10	EFNA5	-137767
chr11_83434458_83436841	88.0546	-1.78373	0.252503	-7.06419	1.6156e-12	1.60667e-10	CCDC90B	-148051
chr3_21795062_21795626	52.9167	-2.27583	0.322186	-7.06371	1.62113e-12	1.61126e-10	ZNF385D	-43627
chr3_23199282_23199972	44.9312	-2.57976	0.365246	-7.06308	1.62858e-12	1.61776e-10	UBE2E2	3048
chrX_69385862_69388061	109.67	-1.5797	0.2237	-7.06168	1.64496e-12	1.63312e-10	FAM155B	117180
chr6_163892837_163893718	56.7324	-2.49927	0.353991	-7.06028	1.66173e-12	1.64885e-10	QKI	-478195
chr5_133880880_133883566	155.633	-1.4523	0.205706	-7.06005	1.66447e-12	1.65065e-10	C5orf15	85222
chr5_54655213_54656297	41.904	-2.63757	0.373669	-7.05858	1.68216e-12	1.66725e-10	SNX18	-137455
chr8_129218468_129219053	47.2146	-2.42677	0.343815	-7.05835	1.68493e-12	1.66907e-10	GSDMC	567836
chr3_140092454_140094048	87.1804	-1.89607	0.268657	-7.05759	1.69412e-12	1.67724e-10	CLSTN2	-157270
chr10_79148622_79150306	75.9005	-1.89573	0.268627	-7.05711	1.70005e-12	1.68217e-10	ZMIZ1	-79588
chr4_14867356_14868405	46.758	-2.39876	0.339951	-7.05619	1.71128e-12	1.69234e-10	CPEB2	135493
chr1_216670056_216671061	106.781	-1.67298	0.23711	-7.05572	1.71709e-12	1.69714e-10	ESRRG	52393
chr7_98343097_98344060	66.5862	-2.0544	0.291178	-7.05547	1.72019e-12	1.69925e-10	BAIAP2L1	57009
chr4_45910452_45910943	37.4899	-2.84622	0.403437	-7.05493	1.72689e-12	1.70492e-10	GABRG1	213139
chr14_92956963_92960619	146.163	-1.44222	0.204435	-7.05466	1.73027e-12	1.70731e-10	ITPK1	155300
chr3_16833812_16834504	52.2434	-2.43808	0.34562	-7.05421	1.7358e-12	1.71181e-10	PLCL2	50455
chr2_24761773_24763491	96.2891	-1.72779	0.244961	-7.05332	1.74693e-12	1.72183e-10	NCOA1	-269842
chr1_94119474_94122926	242.127	-1.31693	0.186768	-7.05115	1.77446e-12	1.74782e-10	ABCA4	0
chr15_36471010_36471711	49.5138	-2.49307	0.353576	-7.05102	1.77609e-12	1.74782e-10	C15orf41	107934
chr8_10775886_10778296	133.073	-1.71651	0.243441	-7.05101	1.77625e-12	1.74782e-10	CTD-2135J3.2	61581
chr8_10775886_10778296.1	133.073	-1.71651	0.243441	-7.05101	1.77625e-12	1.74782e-10	CTD-2135J3.4	61552
chr13_90621726_90622570	41.8156	-2.69553	0.382372	-7.0495	1.79557e-12	1.76585e-10	GPC5	776037
chr2_94600660_94601829	73.19	-1.96179	0.278294	-7.04932	1.79788e-12	1.76714e-10	RP11-407P15.2	-12139
chr2_206368834_206369750	57.778	-2.19552	0.311581	-7.04637	1.83642e-12	1.80402e-10	ADAM23	73789
chr1_44640140_44641046	66.2555	-2.05347	0.291429	-7.04622	1.83843e-12	1.805e-10	RNF220	-234947
chr1_44640140_44641046.1	66.2555	-2.05347	0.291429	-7.04622	1.83843e-12	1.805e-10	TMEM53	33510
chr8_99824020_99824572	72.2992	-2.07195	0.294065	-7.04588	1.84292e-12	1.8084e-10	VPS13B	-810755
chr2_231470062_231471146	73.7396	-1.86878	0.265267	-7.04489	1.85609e-12	1.82033e-10	NCL	-5468
chr15_58520279_58521959	104.762	-1.75438	0.249038	-7.04463	1.85961e-12	1.82277e-10	LIPC	-109708
chr5_143010169_143011020	73.9303	-2.02608	0.287615	-7.04442	1.86238e-12	1.82447e-10	ARHGAP26	-239793
chr5_113903020_113903778	51.1582	-2.41477	0.342826	-7.04372	1.87178e-12	1.83268e-10	YTHDC2	-389312
chr3_11561283_11562134	71.1913	-1.94154	0.27565	-7.04349	1.87481e-12	1.83463e-10	VGLL4	42448
chr13_40162802_40163975	69.6139	-1.98906	0.282417	-7.04299	1.88159e-12	1.83923e-10	FOXO1	502623
chr2_133342324_133343153	59.4398	-2.21341	0.31427	-7.04302	1.88116e-12	1.83923e-10	NCKAP5	225311
chr17_58538962_58540149	60.7523	-2.13097	0.302721	-7.03938	1.93096e-12	1.88645e-10	2024-09-04	670
chr2_109056234_109059960	168.66	-1.41583	0.201137	-7.03914	1.93428e-12	1.88833e-10	EDAR	-66862
chrX_111866118_111867504	62.724	-2.24133	0.318412	-7.03909	1.93502e-12	1.88833e-10	TRPC5	215273
chr20_35547251_35547879	55.1468	-2.17994	0.309714	-7.03854	1.94271e-12	1.89329e-10	ERGIC3	-5231
chr6_119027782_119028646	57.1212	-2.24404	0.318823	-7.03852	1.94296e-12	1.89329e-10	FAM184A	50534
chr6_127952390_127953538	72.4158	-1.90126	0.270123	-7.03849	1.9433e-12	1.89329e-10	THEMIS	-33793
chr3_152842111_152842835	59.8925	-2.24528	0.319007	-7.03834	1.94543e-12	1.89433e-10	P2RY1	-7419
chr4_96936936_96938465	45.4695	-2.46261	0.35004	-7.03522	1.98943e-12	1.93611e-10	PDHA2	-1096918
chr7_94335610_94336553	54.6866	-2.28825	0.325291	-7.03449	1.99998e-12	1.94424e-10	COL1A2	58008
chr7_104805387_104806246	119.589	-1.7937	0.254986	-7.0345	1.9998e-12	1.94424e-10	LHFPL3	-476732
chr6_40302004_40303586	70.4862	-2.0116	0.285968	-7.03435	2.00186e-12	1.94427e-10	LRFN2	283880
chr9_117546676_117549070	136.424	-1.63066	0.231814	-7.03433	2.0022e-12	1.94427e-10	ASTN2	-131606
chr2_147449217_147450085	55.1572	-2.29538	0.326318	-7.03418	2.0043e-12	1.94524e-10	ACVR2A	394432
chr2_120847432_120848365	63.5963	-2.1398	0.30422	-7.03373	2.01084e-12	1.95053e-10	GLI2	-55024
chr4_77196852_77197539	58.2535	-2.13401	0.303502	-7.03127	2.04662e-12	1.98414e-10	CCNG2	-39702
chr1_111932679_111934314	99.3793	-1.79879	0.25584	-7.03091	2.05192e-12	1.9882e-10	KCND3	54842
chr22_44303697_44304921	58.0299	-2.13337	0.303442	-7.03055	2.05716e-12	1.99219e-10	KIAA1644	7931
chr15_85827791_85829505	68.2528	-2.00988	0.285932	-7.02923	2.07683e-12	2.00746e-10	KLHL25	-32761
chr3_23544954_23545632	46.0157	-2.5154	0.35785	-7.02918	2.07746e-12	2.00746e-10	UBE2E2	-341935
chr8_29773103_29774522	119.781	-1.79364	0.255165	-7.02933	2.07522e-12	2.00746e-10	SARAF	308686
chrX_138266914_138268576	53.4423	-2.29063	0.325873	-7.02922	2.07686e-12	2.00746e-10	ZIC3	-700773
chr2_203623134_203623834	46.2525	-2.54279	0.361766	-7.02882	2.08281e-12	2.01153e-10	CD28	82690
chr3_131619744_131620246	30.8333	-3.79288	0.539667	-7.02819	2.09228e-12	2.01958e-10	CPNE4	665165
chr11_115627540_115628246	52.1799	-2.30226	0.327591	-7.02787	2.09714e-12	2.02318e-10	CADM1	-122975
chr11_119887897_119888568	35.2436	-3.08173	0.438606	-7.0262	2.12236e-12	2.0464e-10	NECTIN1	-158813
chr10_84226517_84227306	48.037	-2.44894	0.348579	-7.02551	2.13282e-12	2.05536e-10	LRIT2	-991
chr4_97828543_97829132	38.7104	-2.83529	0.403605	-7.0249	2.14214e-12	2.06322e-10	STPG2	314109
chr3_51718533_51719545	91.8129	-1.73023	0.246326	-7.02414	2.15386e-12	2.07338e-10	GRM2	-11464
chr3_111743445_111743924	49.7546	-2.3811	0.33901	-7.0237	2.16066e-12	2.0788e-10	PLCXD2	-68770
chr8_90683913_90685634	61.4982	-2.15587	0.307021	-7.0219	2.18879e-12	2.10473e-10	TMEM64	105998
chr5_155978409_155979547	42.2373	-2.71901	0.38726	-7.02114	2.20069e-12	2.11503e-10	SGCD	-108066
chr7_48088081_48089916	270.231	-1.34727	0.191921	-7.01993	2.21982e-12	2.13226e-10	UPP1	0
chr1_236944033_236945058	57.5507	-2.16242	0.308051	-7.01967	2.22398e-12	2.13509e-10	MT1HL1	59361
chr6_158045648_158047374	83.7347	-1.7923	0.255346	-7.01909	2.23323e-12	2.14281e-10	SYNJ2	-63762
chr1_113912665_113913601	83.458	-1.8831	0.268289	-7.01892	2.23583e-12	2.14415e-10	DCLRE1B	-7525
chr4_97226845_97228271	55.3216	-2.29199	0.326587	-7.01801	2.25044e-12	2.157e-10	STPG2	914970
chr15_31739977_31740684	67.4077	-2.02439	0.288499	-7.01696	2.26748e-12	2.1715e-10	OTUD7A	-84638
chr3_137943269_137945383	120.894	-1.62795	0.232003	-7.01693	2.26802e-12	2.1715e-10	CLDN18	53352
chr10_93541730_93542844	90.6789	-1.90441	0.271436	-7.01605	2.28227e-12	2.18396e-10	FFAR4	23821
chr7_148586918_148587510	46.0387	-2.41791	0.344676	-7.01501	2.29932e-12	2.19909e-10	C7orf33	3055
chr10_78059690_78060832	89.3891	-1.77632	0.25325	-7.0141	2.31437e-12	2.21229e-10	RPS24	-25959
chrX_13876383_13876936	33.9563	-3.13108	0.446411	-7.0139	2.31768e-12	2.21426e-10	GPM6B	61703
chr2_14611930_14613153	45.245	-2.48982	0.355041	-7.01278	2.33631e-12	2.23086e-10	FAM84A	19533
chr4_5852536_5853331	58.2466	-2.11122	0.301088	-7.01196	2.34995e-12	2.24268e-10	CRMP1	36861
chr6_83160119_83160608	42.077	-2.74092	0.390936	-7.01116	2.36344e-12	2.25434e-10	DOPEY1	-92454
chr10_129963209_129964541	68.1741	1.96962	0.280934	7.01097	2.36668e-12	2.25622e-10	EBF3	0
chr12_73008354_73009696	55.3429	-2.4133	0.344227	-7.01076	2.3702e-12	2.25836e-10	TRHDE	-735672
chr5_30203320_30204316	42.9471	-2.61001	0.372335	-7.00984	2.38595e-12	2.27215e-10	CDH6	989434
chr20_16107079_16108129	60.8776	-2.13654	0.304819	-7.00922	2.39657e-12	2.28043e-10	MACROD2	-121292
chr20_33249602_33251253	81.7594	-1.85124	0.264117	-7.00918	2.39721e-12	2.28043e-10	BPIFA1	-13608
chr3_108339679_108340617	81.2164	-1.91701	0.273508	-7.00897	2.40077e-12	2.28259e-10	HHLA2	-43134
chr3_37537813_37538718	64.7622	-2.06302	0.294388	-7.00783	2.42047e-12	2.30008e-10	ITGA9	-85699
chr9_33610870_33611381	42.7338	-2.60731	0.372116	-7.00672	2.43976e-12	2.31717e-10	ANKRD18B	-86477
chrX_142431725_142432278	35.4379	-3.16473	0.451686	-7.00648	2.44389e-12	2.31986e-10	MAGEC2	-226435
chr3_150029502_150030210	49.0911	-2.4203	0.345499	-7.00525	2.4655e-12	2.33911e-10	PFN2	-58577
chr13_94470170_94471123	52.746	-2.28379	0.32605	-7.00442	2.48014e-12	2.35175e-10	DCT	8547
chr1_18707547_18708509	63.5672	-1.99414	0.284713	-7.00404	2.4868e-12	2.3568e-10	PAX7	-76542
chr2_232294501_232295176	64.9542	-1.99227	0.284469	-7.00344	2.49744e-12	2.36562e-10	DIS3L2	-333257
chr1_61514552_61515486	76.6619	-1.8916	0.270177	-7.00135	2.5351e-12	2.40001e-10	TM2D1	209648
chr5_132323982_132324661	44.3419	-2.45275	0.350352	-7.0008	2.54502e-12	2.40812e-10	SLC22A4	-29540
chr1_18105885_18111707	267.972	-1.22969	0.175658	-7.00049	2.55072e-12	2.41223e-10	IGSF21	0
chr12_3632748_3633824	52.9855	-2.33725	0.333874	-7.00039	2.55256e-12	2.41268e-10	EFCAB4B	119279
chr3_189822757_189825107	108.566	-1.72139	0.245926	-6.99961	2.5667e-12	2.42476e-10	TP63	-191331
chr3_131705441_131706155	57.3559	-2.22366	0.317708	-6.99909	2.57639e-12	2.43261e-10	CPNE4	579256
chr13_21234545_21235270	47.3771	-2.45854	0.351315	-6.9981	2.59465e-12	2.44855e-10	MRPL57	-57901
chr9_125730237_125731197	75.7089	-1.91632	0.273865	-6.99733	2.60892e-12	2.4607e-10	PBX3	16148
chr5_38189393_38190945	70.1815	-1.95397	0.27928	-6.99648	2.62472e-12	2.47429e-10	EGFLAM	67464
chr3_54434493_54435233	37.7021	-2.92254	0.417734	-6.99617	2.63051e-12	2.47843e-10	CACNA2D3	-311828
chr10_109450624_109451268	41.9631	-2.81714	0.402693	-6.99576	2.63829e-12	2.48444e-10	XPNPEP1	472286
chr4_56371821_56372470	59.2291	-2.2802	0.325945	-6.99566	2.64005e-12	2.48478e-10	AASDH	15031
chr16_57427243_57428238	61.6335	-2.27351	0.325007	-6.99527	2.6474e-12	2.48906e-10	CIAPIN1	12738
chr5_167298804_167301080	69.0399	-1.97091	0.281747	-6.99531	2.64665e-12	2.48906e-10	TENM2	453923
chr6_151147730_151148543	56.707	-2.17403	0.310832	-6.99421	2.66764e-12	2.50676e-10	AKAP12	91831
chr1_18344468_18345476	111.046	-1.6369	0.234061	-6.99349	2.6813e-12	2.51693e-10	IGSF21	-236723
chr10_59387379_59388515	47.0501	-2.38293	0.340735	-6.99352	2.68077e-12	2.51693e-10	FAM13C	-24476
chr2_158750348_158751488	81.6214	-1.85827	0.265749	-6.99259	2.69866e-12	2.53189e-10	DAPL1	43829
chr19_38034839_38038064	120.846	-1.536	0.219689	-6.99171	2.7156e-12	2.54643e-10	SIPA1L3	-127612
chr5_128455463_128456611	136.075	-1.82775	0.261441	-6.99107	2.728e-12	2.55671e-10	FBN2	202575
chr13_66794031_66794902	120.721	-1.66009	0.237483	-6.99036	2.74187e-12	2.56836e-10	PCDH9	435544
chr12_104519524_104521016	61.8309	-2.17765	0.311574	-6.98919	2.76472e-12	2.58839e-10	CHST11	-62557
chr6_81801531_81802130	54.4546	-2.29749	0.328732	-6.98894	2.7697e-12	2.59168e-10	FAM46A	-48757
chr18_46336932_46338649	85.2805	-1.76083	0.251989	-6.98772	2.79388e-12	2.61293e-10	RNF165	-2965
chr15_54710520_54711667	72.3096	-1.97475	0.282612	-6.98752	2.79796e-12	2.61537e-10	RSL24D1	485401
chr11_64334790_64335606	84.706	-1.8397	0.263289	-6.98739	2.80047e-12	2.61634e-10	CCDC88B	4617
chr2_109134816_109136188	80.69	-1.90373	0.272484	-6.98658	2.81661e-12	2.63003e-10	SH3RF3	-5469
chr3_8741478_8742662	71.8122	-1.94333	0.278248	-6.98416	2.8656e-12	2.67437e-10	CAV3	-7679
chr15_92408909_92409775	60.7128	-2.11541	0.302897	-6.98392	2.87062e-12	2.67764e-10	ST8SIA2	-15082
chr2_65774310_65774882	35.1446	-3.24664	0.464996	-6.98209	2.90815e-12	2.71123e-10	SPRED2	-342133
chr9_86257084_86258230	66.6801	-1.97561	0.282979	-6.98146	2.92121e-12	2.72197e-10	C9orf153	1375
chr14_23154158_23155715	130.718	-1.69368	0.242604	-6.98127	2.9253e-12	2.72436e-10	SLC7A8	27927
chr1_118973597_118974729	62.2634	-2.18012	0.312298	-6.9809	2.93296e-12	2.72893e-10	TBX15	14828
chr2_44816993_44818648	145.087	-1.53191	0.219444	-6.98088	2.93329e-12	2.72893e-10	SIX3	123250
chr19_33124473_33125203	38.3406	-2.73938	0.392578	-6.97792	2.99585e-12	2.78567e-10	GPATCH1	-43594
chr21_33133439_33134609	122.59	-1.58796	0.227588	-6.97736	3.00782e-12	2.79533e-10	OLIG1	-63296
chr7_11833429_11833982	37.1052	-2.90642	0.416577	-6.97691	3.01733e-12	2.80271e-10	THSD7A	-1231
chr6_19995671_19996496	71.6998	-2.03503	0.291709	-6.97624	3.03186e-12	2.81473e-10	ID4	-158286
chr20_45829653_45830471	58.9647	-2.10468	0.301699	-6.97607	3.03551e-12	2.81664e-10	TNNC2	3275
chr5_139980988_139983637	165.523	-1.46577	0.21013	-6.97556	3.04648e-12	2.82535e-10	NRG2	59658
chr8_35503690_35504964	64.6315	-2.05288	0.294334	-6.97468	3.0657e-12	2.84168e-10	UNC5D	-267926
chr7_148379422_148381616	158.57	-1.45323	0.208392	-6.97355	3.0905e-12	2.86318e-10	CNTNAP2	-2263064
chr17_27577193_27578662	89.8967	-1.75289	0.251378	-6.97313	3.09967e-12	2.87017e-10	KSR1	-120724
chr2_46519829_46521663	91.6641	-1.76394	0.252975	-6.97281	3.10665e-12	2.87513e-10	ATP6V1E2	20895
chr6_111920176_111923408	120.618	-1.53345	0.21994	-6.97211	3.12227e-12	2.88809e-10	FYN	-46724
chr1_41664269_41666067	112.728	-1.68672	0.241941	-6.97163	3.13284e-12	2.89635e-10	HIVEP3	252641
chr15_58331816_58332630	55.4495	-2.17155	0.311504	-6.97119	3.1428e-12	2.90405e-10	ALDH1A2	-52553
chr22_31577337_31578522	84.6245	-1.85052	0.265517	-6.96949	3.18097e-12	2.93778e-10	SFI1	-81063
chr3_36804199_36804749	34.4214	-3.23548	0.464257	-6.96916	3.18837e-12	2.94309e-10	DCLK3	-39850
chr3_141109669_141110172	36.3833	-2.86655	0.411338	-6.96884	3.19558e-12	2.94821e-10	SPSB4	-58268
chr3_107484821_107486148	85.1683	-1.8558	0.266319	-6.96833	3.20728e-12	2.95747e-10	BBX	36813
chr15_34758277_34761510	133.758	-1.58087	0.226868	-6.96823	3.20956e-12	2.95803e-10	GJD2	-3312
chr5_118696092_118697488	54.2456	-2.34752	0.336894	-6.96811	3.2122e-12	2.95892e-10	DTWD2	291058
chr3_99868122_99869162	83.8269	-1.79891	0.258191	-6.96734	3.22986e-12	2.97365e-10	CMSS1	-50289
chr3_99868122_99869162.1	83.8269	-1.79891	0.258191	-6.96734	3.22986e-12	2.97365e-10	FILIP1L	245352
chr6_166416974_166417712	46.8668	-2.40297	0.344954	-6.96607	3.25927e-12	2.99917e-10	RPS6KA2	124739
chr10_3825159_3825720	30.4667	-3.64079	0.522653	-6.96597	3.26138e-12	2.99955e-10	KLF6	-39884
chr5_31701467_31702627	46.424	-2.4093	0.345884	-6.96563	3.26944e-12	3.00541e-10	PDZD2	-62058
chr11_115695316_115696536	77.6409	-1.89607	0.272216	-6.96534	3.27615e-12	3.01002e-10	CADM1	-190751
chr12_128682511_128683455	66.582	-2.02296	0.290437	-6.96523	3.27867e-12	3.01073e-10	TMEM132C	-415109
chr8_60998896_60999495	59.1578	-2.19912	0.315731	-6.96516	3.28032e-12	3.01073e-10	CLVS1	288460
chrX_7216862_7217639	53.1943	-2.23304	0.320708	-6.96285	3.33467e-12	3.05903e-10	STS	1817
chr2_178265178_178266898	90.8384	-1.76925	0.254107	-6.9626	3.34057e-12	3.06286e-10	OSBPL6	-70698
chr3_176628445_176629188	52.32	-2.21405	0.318006	-6.96229	3.34782e-12	3.06792e-10	TBL1XR1	568209
chr14_33765204_33765846	43.0569	-2.63773	0.37891	-6.96137	3.36967e-12	3.08636e-10	EGLN3	184981
chr21_17932991_17933726	48.1529	-2.74977	0.395081	-6.96001	3.40244e-12	3.11476e-10	CHODL	-31729
chr13_45775294_45775993	55.6345	-2.22453	0.319645	-6.95935	3.41834e-12	3.1277e-10	SPERT	-72167
chr3_150068407_150071811	131.066	-1.51576	0.217823	-6.95867	3.43508e-12	3.1414e-10	PFN2	-97482
chr3_14532499_14533847	97.1314	-1.63797	0.235437	-6.95716	3.4719e-12	3.17241e-10	GRIP2	22229
chr3_108037393_108038589	82.2179	-1.86025	0.267388	-6.95714	3.47257e-12	3.17241e-10	CD47	52437
chr9_18724182_18725378	44.9154	-2.54151	0.365326	-6.95682	3.48043e-12	3.17795e-10	ADAMTSL1	-249950
chr10_92993691_92994379	37.8221	2.79517	0.401865	6.95551	3.5129e-12	3.20595e-10	EXOC6	-145207
chr11_75633199_75634146	59.5488	-2.08649	0.299994	-6.95511	3.523e-12	3.21352e-10	MAP6	34975
chr3_139131545_139133441	77.9313	-1.86283	0.267846	-6.95486	3.52902e-12	3.21735e-10	PRR23C	-86653
chr8_6786880_6788187	65.979	-2.13948	0.307651	-6.95424	3.5447e-12	3.22999e-10	XKR5	47458
chr5_140985376_140986741	61.1882	-2.00871	0.288874	-6.95358	3.56126e-12	3.24341e-10	PCDHA1	-199241
chr5_140985376_140986741.1	61.1882	-2.00871	0.288874	-6.95358	3.56126e-12	3.24341e-10	PCDHA10	-129494
chr5_140985376_140986741.2	61.1882	-2.00871	0.288874	-6.95358	3.56126e-12	3.24341e-10	PCDHA11	-117194
chr5_140985376_140986741.3	61.1882	-2.00871	0.288874	-6.95358	3.56126e-12	3.24341e-10	PCDHA12	-110075
chr5_140985376_140986741.4	61.1882	-2.00871	0.288874	-6.95358	3.56126e-12	3.24341e-10	PCDHA13	-103169
chr5_140985376_140986741.5	61.1882	-2.00871	0.288874	-6.95358	3.56126e-12	3.24341e-10	PCDHA3	-184349
chr5_140985376_140986741.6	61.1882	-2.00871	0.288874	-6.95358	3.56126e-12	3.24341e-10	PCDHA4	-178340
chr5_140985376_140986741.7	61.1882	-2.00871	0.288874	-6.95358	3.56126e-12	3.24341e-10	PCDHA5	-163773
chr5_140985376_140986741.8	61.1882	-2.00871	0.288874	-6.95358	3.56126e-12	3.24341e-10	PCDHA6	-157419
chr5_140985376_140986741.9	61.1882	-2.00871	0.288874	-6.95358	3.56126e-12	3.24341e-10	PCDHA7	-151129
chr5_140985376_140986741.10	61.1882	-2.00871	0.288874	-6.95358	3.56126e-12	3.24341e-10	PCDHA8	-144190
chr5_140985376_140986741.11	61.1882	-2.00871	0.288874	-6.95358	3.56126e-12	3.24341e-10	PCDHA9	-137914
chr5_140985376_140986741.12	61.1882	-2.00871	0.288874	-6.95358	3.56126e-12	3.24341e-10	PCDHAC1	-59008
chr5_140985376_140986741.13	61.1882	-2.00871	0.288874	-6.95358	3.56126e-12	3.24341e-10	PCDHAC2	-19142
chr15_73823659_73824981	63.6343	-2.14071	0.307881	-6.95305	3.57466e-12	3.25395e-10	TBC1D21	48627
chr9_83505145_83506033	65.1359	-2.09376	0.301198	-6.95144	3.6158e-12	3.28971e-10	FRMD3	32514
[truncated: 209,570+ more rows]

## Sheet: 2. H146 ATACseq peaks
region	baseMean	log2FoldChange	lfcSE	stat	pvalue	padj	gene	distance
chr9_27446930_27448127	284.469	-4.76611	0.245136	-19.4427	3.36e-84	5.84e-79	MOB3B	81655
chr11_109772665_109773793	224.699	-4.99585	0.259957	-19.2179	2.62e-82	2.28e-77	C11orf87	-350546
chr5_300613_303334	305.071	-3.36666	0.183948	-18.3023	7.94e-75	4.6e-70	PDCD6	-28993
chr7_142158546_142161121	206.193	-4.14674	0.232903	-17.8046	6.51e-71	2.83e-66	MGAM2	-46793
chr10_113958618_113961927	294.956	-3.63649	0.207019	-17.566	4.49e-69	1.56e-64	ADRB1	82129
chr1_181513567_181515359	282.206	-3.90769	0.22349	-17.4848	1.87e-68	5.42e-64	CACNA1E	-29988
chr1_109229183_109230315	224.321	-4.55472	0.260783	-17.4656	2.62e-68	6.51e-64	SARS	-15266
chr3_172868195_172870168	322.224	-3.74224	0.215695	-17.3497	1.98e-67	4.31e-63	ECT2	-117514
chr1_175713414_175716074	290.261	-4.00115	0.232765	-17.1896	3.18e-66	6.14e-62	TNR	27697
chr11_4914105_4916285	227.942	-3.73554	0.219394	-17.0266	5.21e-65	9.06e-61	MMP26	-146836
chr11_4914105_4916285.1	227.942	-3.73554	0.219394	-17.0266	5.21e-65	9.06e-61	OR51G2	3066
chr17_72381271_72384345	431.312	-3.02814	0.180025	-16.8207	1.72e-63	2.72e-59	SOX9	-260252
chr3_193946516_193947634	212.528	-4.33963	0.259905	-16.697	1.38e-62	2e-58	HES1	188511
chr1_150797668_150799830	338.488	-3.90034	0.234665	-16.6209	4.92e-62	6.58e-58	CTSK	8494
chr6_135250501_135252666	309.954	-3.66758	0.221511	-16.5571	1.42e-61	1.77e-57	MYB	-68994
chr6_41727087_41729781	347.831	-3.00485	0.183551	-16.3706	3.1e-60	3.59e-56	TFEB	6479
chr13_45051414_45053426	253.182	-3.7449	0.229141	-16.3432	4.86e-60	5.28e-56	GPALPP1	-46305
chr6_106745270_106752547	528.273	-2.62446	0.160658	-16.3356	5.5e-60	5.63e-56	QRSL1	-115693
chr2_213922956_213924699	219.813	-4.18203	0.256302	-16.3168	7.5e-60	7.24e-56	SPAG16	-638568
chr8_134993016_134994274	194.409	-3.8176	0.234063	-16.3101	8.36e-60	7.65e-56	ZFAT	-279978
chr3_178899585_178901505	365.939	-3.20866	0.197203	-16.2708	1.59e-59	1.38e-55	ZMAT3	170775
chr11_20761821_20764888	402.181	-2.9961	0.184372	-16.2503	2.22e-59	1.84e-55	NELL1	-92251
chr1_201108305_201109233	196.426	-3.80845	0.234757	-16.223	3.47e-59	2.74e-55	CACNA1S	3334
chr2_216765563_216767459	252.827	-3.4251	0.211607	-16.1861	6.32e-59	4.78e-55	IGFBP5	-70038
chr12_93857466_93860192	212.567	-3.81239	0.236303	-16.1335	1.48e-58	1.08e-54	CRADD	-180092
chr5_74206265_74207291	193.487	-4.03168	0.250448	-16.0979	2.64e-58	1.84e-54	ARHGEF28	-320363
chr4_10354181_10355849	170.744	-4.05153	0.254678	-15.9085	5.53e-57	3.7e-53	ZNF518B	101512
chr11_121475764_121477035	169.586	-3.73638	0.234932	-15.9041	5.93e-57	3.82e-53	SORL1	99803
chr10_86555872_86557646	238.423	-3.67073	0.231212	-15.876	9.29e-57	5.77e-53	WAPL	-34057
chr1_65107856_65109062	192.366	-3.87408	0.244109	-15.8702	1.02e-56	6.11e-53	AK4	38608
chr11_128342391_128343402	228.567	-3.72995	0.236134	-15.7959	3.32e-56	1.92e-52	ETS1	244157
chr1_202084548_202087523	478.845	-2.66925	0.169771	-15.7226	1.06e-55	5.94e-52	GPR37L1	35335
chr11_76591214_76593494	204.823	-3.6745	0.234147	-15.6931	1.69e-55	9.16e-52	LRRC32	77254
chr11_128296862_128298521	195.343	-4.22075	0.269689	-15.6505	3.3e-55	1.74e-51	ETS1	289038
chr2_121184159_121186714	363.23	-2.98141	0.190814	-15.6246	4.95e-55	2.53e-51	TFCP2L1	98494
chr4_69193557_69197183	380.174	-2.83724	0.182057	-15.5844	9.3e-55	4.62e-51	UGT2B11	17549
chr3_123312877_123316240	399.915	-2.76416	0.177657	-15.559	1.38e-54	6.68e-51	ADCY5	102970
chr8_74697944_74699047	139.359	-5.1199	0.332726	-15.3877	1.98e-53	9.3e-50	PI15	125490
chr13_113526437_113527705	211.995	-3.49886	0.227451	-15.3829	2.13e-53	9.76e-50	TMCO3	-35443
chr7_158107471_158112369	275.571	-2.79615	0.182077	-15.357	3.18e-53	1.42e-49	PTPRN2	475420
chr6_150269277_150270251	175.312	-3.90488	0.25437	-15.3512	3.48e-53	1.51e-49	IYD	98641
chr12_89072407_89073727	151.835	-4.8523	0.316543	-15.329	4.89e-53	2.08e-49	DUSP6	279545
chr11_6237987_6240084	190.802	-3.51137	0.229708	-15.2862	9.45e-53	3.91e-49	CNGA4	-3223
chr18_28335467_28336921	203.506	-3.6683	0.240308	-15.265	1.31e-52	5.29e-49	CDH2	-298882
chr9_27425803_27427536	254.954	-3.29699	0.216453	-15.2319	2.17e-52	8.59e-49	MOB3B	102246
chr3_126887584_126890080	272.291	-3.12981	0.207114	-15.1115	1.36e-51	5.26e-48	CHCHD6	-183365
chr7_134021297_134023164	429.593	2.59605	0.171838	15.1075	1.44e-51	5.46e-48	EXOC4	-768225
chr1_221714269_221716373	193.186	-3.74485	0.249079	-15.0348	4.35e-51	1.61e-47	DUSP10	25804
chr1_181645981_181648261	283.687	-3.05283	0.203321	-15.0148	5.87e-51	2.13e-47	CACNA1E	-162402
chr2_28325022_28326834	197.702	-3.3818	0.225413	-15.0027	7.05e-51	2.5e-47	BRE	-434294
chr4_190177436_190179973	707	2.49691	0.166451	15.0008	7.25e-51	2.52e-47	DUX4	-3663
chr18_32723461_32725253	214.57	-3.64674	0.243462	-14.9787	1.01e-50	3.38e-47	KLHL14	47810
chr3_194512199_194513560	249.041	-3.10296	0.207151	-14.9792	1e-50	3.38e-47	ATP13A3	-13835
chr6_140956690_140958057	305.993	-3.07739	0.205524	-14.9734	1.1e-50	3.6e-47	NMBR	1130743
chr5_73203434_73205963	318.829	-2.64355	0.176627	-14.9669	1.21e-50	3.89e-47	TMEM174	-30240
chr18_65486323_65488246	296.395	-3.27342	0.219064	-14.9427	1.74e-50	5.49e-47	CDH7	262006
chr19_23990887_23991693	129.248	-4.84997	0.325313	-14.9086	2.9e-50	9e-47	ZNF726	-76011
chr1_232678183_232679138	124.009	-4.17056	0.279811	-14.9049	3.06e-50	9.34e-47	SIPA1L2	-116625
chr2_216774819_216777029	208.23	-3.41512	0.229821	-14.8599	6e-50	1.8e-46	IGFBP5	-79294
chr11_112403449_112404993	179.449	-3.65866	0.246455	-14.8452	7.48e-50	2.2e-46	PLET1	-142589
chr18_37497865_37503302	511.786	-2.14201	0.144892	-14.7835	1.87e-49	5.43e-46	CELF4	62526
chr11_43833117_43835541	278.102	-3.22811	0.218499	-14.774	2.16e-49	6.15e-46	ALKBH3	45298
chr18_75290260_75291923	229.199	-3.03615	0.205557	-14.7703	2.28e-49	6.38e-46	TSHZ1	-79506
chr18_41654924_41656272	222.671	-2.99438	0.203288	-14.7297	4.15e-49	1.15e-45	PIK3C3	298934
chr8_65151793_65153519	189.538	-3.7084	0.251931	-14.7199	4.8e-49	1.31e-45	CYP7B1	-353032
chr3_108402194_108403407	186.469	-3.44696	0.234422	-14.704	6.07e-49	1.62e-45	MYH15	125916
chr1_182611204_182612322	129.039	-4.19513	0.286081	-14.6641	1.09e-48	2.88e-45	RGS16	-6796
chr18_49845553_49852249	615.09	-2.09048	0.142749	-14.6444	1.46e-48	3.79e-45	MYO5B	342845
chr18_106697_112523	2916.49	1.64398	0.112619	14.5977	2.9e-48	7.42e-45	USP14	45860
chr6_130902833_130903621	181.24	-4.10424	0.281259	-14.5924	3.14e-48	7.91e-45	EPB41L2	159638
chr1_175575621_175579172	270.935	-3.2581	0.223836	-14.5558	5.37e-48	1.33e-44	TNR	164599
chr13_112988506_112991330	243.716	-2.89748	0.199191	-14.5462	6.17e-48	1.51e-44	MCF2L	-86312
chr2_117968704_117969536	132.488	-4.42314	0.304156	-14.5423	6.53e-48	1.58e-44	CCDC93	44598
chr11_92627655_92629544	200.4	-3.68916	0.254305	-14.5069	1.1e-47	2.61e-44	FAT3	-275115
chr3_157104883_157106002	174.448	-3.45443	0.239191	-14.4422	2.81e-47	6.6e-44	CCNL1	54759
chr2_182668051_182670177	218.028	-2.99968	0.20803	-14.4195	3.9e-47	9.05e-44	DNAJC10	46095
chr1_244091811_244093724	209.932	-3.37236	0.234249	-14.3964	5.45e-47	1.25e-43	ZBTB18	-40529
chr1_218273719_218274980	141.396	-3.9981	0.278015	-14.3809	6.82e-47	1.54e-43	RRP15	10307
chr8_122571213_122572891	411.528	-2.39773	0.166874	-14.3685	8.16e-47	1.82e-43	ZHX2	208503
chr8_19095240_19097594	249.228	-3.13955	0.218723	-14.354	1.01e-46	2.21e-43	PSD3	-81554
chr12_52197523_52204435	748.874	-2.01649	0.140617	-14.3403	1.23e-46	2.66e-43	KRT80	-5523
chr3_134890352_134891399	112.673	-5.67422	0.395885	-14.333	1.36e-46	2.92e-43	EPHB1	-95091
chr7_130365246_130366415	130.455	-3.8529	0.269113	-14.3171	1.71e-46	3.63e-43	CPA5	-20431
chr4_52425345_52427005	386.317	2.60152	0.181978	14.2957	2.33e-46	4.87e-43	USP46	232331
chr12_57260781_57262102	140.551	-3.87525	0.271245	-14.2869	2.64e-46	5.47e-43	R3HDM2	168904
chr12_57260781_57262102.1	140.551	-3.87525	0.271245	-14.2869	2.64e-46	5.47e-43	RP11-123K3.4	34383
chr9_27116917_27118335	152.274	-3.77397	0.264376	-14.275	3.13e-46	6.41e-43	TEK	-7777
chr11_115590089_115591219	119.6	-4.33608	0.30395	-14.2657	3.58e-46	7.24e-43	CADM1	-85524
chr8_100502051_100503620	241.936	-3.41382	0.239525	-14.2525	4.33e-46	8.65e-43	ANKRD46	56165
chr6_139198287_139200331	253.835	-3.01162	0.211722	-14.2244	6.46e-46	1.28e-42	HECA	-63176
chr4_10430311_10432937	165.62	-3.34384	0.235121	-14.2218	6.71e-46	1.31e-42	ZNF518B	24424
chr2_8312220_8313832	195.499	-3.8747	0.27286	-14.2003	9.12e-46	1.76e-42	ID2	365013
chr7_99839331_99840766	124.264	-4.21487	0.296933	-14.1947	9.88e-46	1.89e-42	CYP3A43	-11319
chr12_96794866_96795894	107.978	-4.75259	0.335047	-14.1849	1.14e-45	2.15e-42	CFAP54	-305280
chr1_89422923_89425868	275.069	-2.88336	0.20349	-14.1695	1.41e-45	2.62e-42	GBP6	-58866
chr11_27173208_27174784	247.679	4.58419	0.323518	14.1698	1.41e-45	2.62e-42	BBOX1	-132484
chr4_14266882_14268060	124.089	-4.87925	0.34461	-14.1588	1.65e-45	3.02e-42	BOD1L1	-639159
chr3_161275687_161276777	92.2702	-4.13011	0.292035	-14.1425	2.08e-45	3.76e-42	NMD3	-54398
chr18_62778741_62780117	215.106	-3.15422	0.223139	-14.1356	2.29e-45	4.11e-42	PHLPP1	-63292
chr10_103652592_103654321	230.888	-2.67455	0.189233	-14.1336	2.36e-45	4.18e-42	SH3PXD2A	201223
chr8_117923597_117924864	210.31	-3.33876	0.236459	-14.1198	2.87e-45	5.04e-42	EXT1	186990
chr17_26880897_26885940	2474.19	2.05698	0.145689	14.119	2.9e-45	5.05e-42	WSB1	408172
chr4_137238312_137239294	122.989	-4.0257	0.285351	-14.1079	3.4e-45	5.85e-42	PCDH18	293201
chr4_38128344_38129822	148.014	-3.79104	0.268811	-14.103	3.64e-45	6.21e-42	TBC1D1	-237258
chr12_4990817_4993052	293.719	-3.03814	0.215605	-14.0912	4.3e-45	7.26e-42	KCNA5	50937
chr14_100764390_100766033	167.578	-3.43907	0.244928	-14.0411	8.73e-45	1.46e-41	DLK1	-37564
chr5_97061642_97063711	256.603	3.4125	0.243134	14.0355	9.45e-45	1.57e-41	LIX1	79162
chr3_140010262_140011629	139.572	-4.03972	0.287921	-14.0307	1.01e-44	1.66e-41	CLSTN2	-75078
chr3_113266534_113267779	210.928	-3.04836	0.217709	-14.002	1.52e-44	2.46e-41	BOC	-55053
chr2_98868240_98871111	383.32	-2.74748	0.196234	-14.0011	1.54e-44	2.47e-41	KIAA1211L	65149
chr2_121824872_121825971	166.974	-3.2811	0.234364	-14	1.56e-44	2.49e-41	TSN	-68702
chr9_8329237_8330483	210.476	-3.13725	0.224124	-13.9978	1.61e-44	2.54e-41	PTPRD	2282241
chr7_92763445_92764460	209.057	-3.40927	0.244316	-13.9544	2.96e-44	4.64e-41	CDK6	72135
chr4_3239188_3241319	170.665	-3.09451	0.222115	-13.932	4.05e-44	6.29e-41	HTT	-164508
chr7_107537802_107538767	149.197	-3.91946	0.281652	-13.916	5.07e-44	7.8e-41	COG5	25748
chr3_108124141_108126522	401.426	-2.49399	0.179228	-13.9152	5.12e-44	7.81e-41	CD47	-33116
chr12_92859348_92860920	205.858	-3.33404	0.240445	-13.8661	1.02e-43	1.54e-40	EEA1	68412
chrX_124790995_124792289	125.341	-4.33236	0.312517	-13.8628	1.06e-43	1.6e-40	TENM1	171529
chr13_44331558_44333109	281.858	3.108	0.224386	13.8511	1.25e-43	1.86e-40	SERP2	40733
chr10_124691041_124695088	256.745	-2.9149	0.210456	-13.8504	1.26e-43	1.86e-40	FAM53B	49182
chr10_124691041_124695088.1	256.745	-2.9149	0.210456	-13.8504	1.26e-43	1.86e-40	RP11-12J10.3	96640
chr6_125656115_125657215	157.337	-3.85142	0.278109	-13.8486	1.3e-43	1.9e-40	HEY2	90449
chr11_128532184_128533728	174.404	-3.72876	0.269343	-13.8439	1.38e-43	2.01e-40	ETS1	53831
chr2_8893440_8894902	196.272	-3.06783	0.221693	-13.8382	1.5e-43	2.15e-40	MBOAT2	108912
chr1_226783258_226785141	174.347	-3.06493	0.221816	-13.8174	2e-43	2.85e-40	ITPKB	-43935
chr1_109816048_109817270	131.058	-3.91897	0.28367	-13.8152	2.06e-43	2.89e-40	EPS8L3	-52021
chr13_80751198_80752369	190.035	-3.30568	0.239275	-13.8154	2.06e-43	2.89e-40	SPRY2	-410247
chr1_206704866_206706945	172.252	-3.23952	0.234547	-13.8118	2.16e-43	3.01e-40	MAPKAPK2	-19923
chr7_47492135_47493159	168.79	-3.63714	0.26336	-13.8105	2.2e-43	3.04e-40	TNS3	88986
chr1_244339001_244343345	622.417	-1.94255	0.140785	-13.7979	2.62e-43	3.59e-40	C1orf100	9290
chr10_18752464_18754052	167.311	-3.36688	0.244175	-13.7888	2.98e-43	4.05e-40	ARL5B	-93060
chr6_132470980_132473252	373.255	2.51879	0.18283	13.7767	3.52e-43	4.75e-40	STX7	39947
chr12_127592447_127593506	148.125	-3.89058	0.282432	-13.7752	3.59e-43	4.81e-40	TMEM132C	673897
chr8_102790752_102791883	153.305	-3.33807	0.242998	-13.737	6.1e-43	8.09e-40	AZIN1	72855
chr12_5276333_5277690	186.906	-3.55867	0.259108	-13.7343	6.33e-43	8.34e-40	NTF3	154423
chr17_75548815_75550640	281.929	-2.70056	0.196762	-13.725	7.19e-43	9.41e-40	LLGL2	-23090
chr18_42508019_42509711	214.75	-2.86931	0.209223	-13.7141	8.36e-43	1.09e-39	PIK3C3	-552814
chr4_56215157_56216758	303.269	-2.82605	0.206107	-13.7115	8.66e-43	1.12e-39	KIAA1211	-44963
chr11_34680040_34681773	191.597	-3.44673	0.251424	-13.7088	8.99e-43	1.15e-39	EHF	-57838
chr6_52503193_52504991	386.651	-2.50521	0.182775	-13.7065	9.29e-43	1.18e-39	EFHC1	-141071
chr6_52503193_52504991.1	386.651	-2.50521	0.182775	-13.7065	9.29e-43	1.18e-39	TRAM2	71925
chr1_248793212_248794318	178.595	-3.25389	0.237519	-13.6995	1.02e-42	1.29e-39	SH3BP5L	32316
chr5_34583866_34586331	248.283	-2.90866	0.212355	-13.6971	1.06e-42	1.32e-39	RAI14	69906
chr7_131244335_131247032	178.571	-3.41396	0.249528	-13.6816	1.31e-42	1.62e-39	MKLN1	-134240
chrX_10197124_10198251	117.945	-4.09883	0.299706	-13.6762	1.41e-42	1.74e-39	CLCN4	-40141
chr10_133686955_133690442	681.024	2.33055	0.170504	13.6686	1.56e-42	1.9e-39	FRG2B	-60160
chr18_34280044_34282176	295.534	-2.52731	0.184894	-13.6689	1.56e-42	1.9e-39	DTNA	211128
chr8_139593341_139594633	233.419	-2.90489	0.212669	-13.6592	1.78e-42	2.15e-39	KCNK9	108424
chr5_40650491_40653201	229.623	-3.06649	0.224622	-13.6518	1.97e-42	2.36e-39	TTC33	102775
chr10_86333309_86336513	216.046	-2.82584	0.207107	-13.6443	2.18e-42	2.6e-39	GRID1	29966
chr3_87195893_87197702	265.823	-3.04276	0.223056	-13.6412	2.28e-42	2.69e-39	CHMP2B	29569
chr6_125870931_125872647	273.674	-2.99239	0.219436	-13.6368	2.42e-42	2.84e-39	NCOA7	-89771
chr19_38877488_38879790	185.604	-2.85166	0.209291	-13.6253	2.83e-42	3.31e-39	RINL	0
chr19_38877488_38879790.1	185.604	-2.85166	0.209291	-13.6253	2.83e-42	3.31e-39	SIRT2	20073
chr8_117692281_117694290	235.613	-2.88838	0.212255	-13.6081	3.59e-42	4.16e-39	MED30	-171569
chr1_227765220_227767475	301.799	-2.36378	0.173826	-13.5985	4.09e-42	4.71e-39	SNAP47	-36564
chr20_22499322_22500587	97.7668	-4.16235	0.306166	-13.5951	4.28e-42	4.9e-39	RP4-788L20.5	83675
chr7_55698654_55699772	106.308	-3.75474	0.276542	-13.5775	5.45e-42	6.19e-39	2024-09-14	163018
chr17_50375815_50376975	196.462	-3.29503	0.242707	-13.5762	5.54e-42	6.26e-39	EME1	-2596
chr8_125143835_125145818	193.114	-3.10852	0.22902	-13.5731	5.78e-42	6.49e-39	NSMCE2	-51992
chr3_160868956_160871192	309.496	-2.6632	0.196326	-13.5652	6.44e-42	7.18e-39	PPM1L	-113355
chr11_117833131_117834046	178.938	-3.44954	0.254584	-13.5497	7.96e-42	8.81e-39	FXYD6-FXYD2	42622
chr3_139491023_139492429	211.175	-3.12	0.230452	-13.5386	9.25e-42	1.02e-38	RBP2	-14507
chr12_98344241_98346268	253.994	-3.09094	0.228366	-13.535	9.72e-42	1.06e-38	TMPO	169244
chr8_124665611_124666701	148.738	-3.46668	0.256124	-13.5352	9.7e-42	1.06e-38	MTSS1	61729
chr6_112231099_112232139	148.309	-3.75615	0.277553	-13.5331	9.98e-42	1.08e-38	LAMA4	22434
chr9_13991411_13994201	359.79	-2.42683	0.179333	-13.5325	1e-41	1.08e-38	NFIB	319757
chr2_134774710_134776476	235.642	-3.02508	0.223648	-13.5261	1.1e-41	1.17e-38	TMEM163	-55710
chr1_204313162_204314995	228.154	-2.76524	0.204488	-13.5227	1.15e-41	1.22e-38	PLEKHA6	44922
chr2_187777544_187778607	95.1882	-4.6503	0.343958	-13.52	1.19e-41	1.26e-38	TFPI	-223052
chr7_137881981_137883431	261.845	-3.24417	0.239972	-13.519	1.21e-41	1.27e-38	DGKI	-34889
chr9_27353237_27355317	240.36	-2.57998	0.191025	-13.506	1.44e-41	1.5e-38	MOB3B	174465
chr11_116052645_116053993	141.324	-3.60344	0.267052	-13.4934	1.71e-41	1.77e-38	CADM1	-548080
chr13_112905825_112906908	144.399	-3.44639	0.25547	-13.4904	1.78e-41	1.83e-38	MCF2L	-3631
chr5_74199762_74201923	125.493	-3.49474	0.259437	-13.4705	2.33e-41	2.39e-38	ARHGEF28	-313860
chr9_33689793_33690943	113.306	-4.13963	0.307777	-13.4501	3.07e-41	3.13e-38	PRSS3	59574
chr10_48597864_48600114	206.403	-3.08241	0.229256	-13.4453	3.28e-41	3.32e-38	ARHGAP22	52503
chr18_66135727_66136580	185.457	-3.73186	0.277828	-13.4323	3.91e-41	3.93e-38	CDH7	-385476
chr18_46465220_46471022	590.43	2.11157	0.157326	13.4216	4.52e-41	4.52e-38	RNF165	-131253
chr13_43057703_43058974	205.655	-3.19508	0.238118	-13.418	4.74e-41	4.71e-38	DNAJC15	-34501
chr3_123993173_123994273	167.74	-3.11302	0.232276	-13.4022	5.87e-41	5.8e-38	ROPN1	-1064
chr10_97910795_97913475	203.733	-2.79533	0.208804	-13.3874	7.17e-41	7.04e-38	CRTAC1	117354
chr18_77857487_77860364	248.965	-2.66258	0.198901	-13.3865	7.25e-41	7.08e-38	GALR1	-606939
chr1_231923911_231925538	114.299	-3.70674	0.277306	-13.367	9.43e-41	9.11e-38	DISC1	-297097
chr4_14879610_14880455	128.148	-3.64913	0.272991	-13.3672	9.4e-41	9.11e-38	CPEB2	123443
chr4_16115734_16117147	186.011	-3.08092	0.230504	-13.366	9.55e-41	9.17e-38	PROM1	-31356
chr18_49663631_49665004	142.236	-3.20696	0.240029	-13.3607	1.03e-40	9.8e-38	LIPG	-101572
chr18_54246238_54247940	301.532	-2.60355	0.194923	-13.3568	1.08e-40	1.03e-37	MBD2	-21591
chr7_150381906_150384777	293.533	-2.40535	0.180104	-13.3553	1.1e-40	1.04e-37	RP11-511P7.7	-13117
chr7_150381906_150384777.1	293.533	-2.40535	0.180104	-13.3553	1.1e-40	1.04e-37	ZNF775	-2572
chr4_38160709_38162730	122.588	-3.65504	0.273846	-13.3471	1.23e-40	1.16e-37	PTTG2	-200275
chr11_66231259_66233141	169.37	-3.21101	0.240591	-13.3463	1.24e-40	1.16e-37	PACS1	7807
chr11_92298864_92301266	155.524	-3.81352	0.28605	-13.3316	1.52e-40	1.41e-37	FAT3	51275
chr8_135302803_135304269	168.549	-3.08609	0.23152	-13.3297	1.56e-40	1.44e-37	KHDRBS3	153188
chr11_35918539_35920246	235.709	-3.01131	0.225922	-13.329	1.57e-40	1.44e-37	LDLRAD3	23735
chr8_30422937_30424711	190.978	-3.13378	0.235128	-13.3279	1.59e-40	1.46e-37	RBPMS	-38459
chr7_110521679_110523345	127.082	-3.79574	0.284948	-13.3208	1.75e-40	1.6e-37	LRRN3	567661
chr3_111957062_111957841	113.015	-4.63404	0.347992	-13.3165	1.86e-40	1.68e-37	PHLDB2	-45453
chr10_10551217_10552577	164.568	-3.55509	0.267143	-13.3078	2.09e-40	1.88e-37	CELF2	245820
chr6_137717340_137717997	91.858	-4.4337	0.333373	-13.2995	2.33e-40	2.09e-37	TNFAIP3	149447
chr2_170332463_170333472	106.092	-4.69877	0.353598	-13.2885	2.7e-40	2.41e-37	MYO3B	-154319
chr10_113566441_113567859	150.5	-3.21897	0.242364	-13.2816	2.96e-40	2.61e-37	HABP2	-13416
chr5_135820935_135822471	218.916	-2.93462	0.220951	-13.2818	2.95e-40	2.61e-37	SLC25A48	-241734
chr1_208177613_208180317	230.863	-2.6828	0.202071	-13.2765	3.17e-40	2.78e-37	PLXNA2	64004
chr1_221708863_221710028	126.608	-3.63985	0.274446	-13.2625	3.82e-40	3.34e-37	DUSP10	32149
chr6_132219653_132220885	182.373	-3.2746	0.247069	-13.2538	4.29e-40	3.73e-37	MOXD1	180591
chr1_165118956_165120958	178.694	-3.07455	0.231998	-13.2525	4.36e-40	3.78e-37	LMX1A	235758
chr10_61071231_61072144	141.424	-3.94051	0.297397	-13.25	4.51e-40	3.86e-37	RHOBTB1	-69791
chr4_53645942_53647392	168.562	-3.28828	0.24817	-13.2501	4.51e-40	3.86e-37	RP11-231C18.3	-268104
chr11_133337136_133339921	179.432	-3.34334	0.252506	-13.2406	5.11e-40	4.36e-37	OPCML	192599
chr6_152206577_152208853	355.558	-2.60471	0.197002	-13.2218	6.57e-40	5.57e-37	SYNE1	428547
chr10_105023331_105024780	223.13	-3.11389	0.23555	-13.2196	6.76e-40	5.71e-37	SORCS3	-382231
chr1_58802834_58806530	258.921	-3.02532	0.228912	-13.2161	7.09e-40	5.95e-37	JUN	-18507
chr11_36109232_36111533	222.312	3.57375	0.270535	13.2099	7.69e-40	6.43e-37	LDLRAD3	-165252
chr11_104994812_104995960	113.472	-3.77087	0.285623	-13.2022	8.52e-40	7.09e-37	CASP5	27208
chr18_10657652_10660867	309.387	-2.49196	0.188983	-13.1861	1.05e-39	8.73e-37	NAPG	-131619
chr8_93330110_93331422	180.179	-3.00242	0.228063	-13.1649	1.4e-39	1.15e-36	TRIQK	-312437
chr4_39544098_39545481	133.938	-3.44918	0.262188	-13.1554	1.58e-39	1.3e-36	UGDH	-16480
chr5_56669182_56670282	110.443	-3.81143	0.289853	-13.1495	1.71e-39	1.4e-36	C5orf67	-62950
chr13_97491511_97492918	80.7157	-4.78786	0.364183	-13.1469	1.77e-39	1.44e-36	RAP2A	-57290
chr12_103852033_103853430	141.351	-3.45437	0.26353	-13.1081	2.96e-39	2.39e-36	NT5DC3	-10836
chr1_225868612_225869713	149.917	-3.03366	0.231525	-13.1029	3.17e-39	2.55e-36	TMEM63A	12657
chr2_226882869_226883876	143.025	-3.69876	0.282429	-13.0962	3.46e-39	2.77e-36	RHBDD1	-46934
chr15_21053570_21055618	152.309	-3.94292	0.301324	-13.0853	3.99e-39	3.19e-36	POTEB2	-187256
chr1_147610930_147612978	151.839	-3.18532	0.243523	-13.0801	4.28e-39	3.4e-36	BCL9	-69519
chr18_47306741_47308029	142.345	-3.16042	0.241645	-13.0788	4.35e-39	3.44e-36	SKOR2	-55138
chr11_19872291_19874266	233.866	-2.68443	0.205269	-13.0777	4.42e-39	3.48e-36	NAV2	-521568
chr1_246747951_246749431	155.193	-3.0093	0.230123	-13.0769	4.46e-39	3.5e-36	SCCPDH	-23905
chr11_117668151_117669616	185.719	-3.22023	0.246321	-13.0733	4.68e-39	3.65e-36	DSCAML1	127646
chr2_216606331_216607516	127.53	-3.49238	0.267147	-13.0729	4.7e-39	3.65e-36	IGFBP2	52102
chr6_147043679_147044875	132.223	-3.45363	0.264349	-13.0646	5.24e-39	4.05e-36	STXBP5	159550
chr5_151138585_151139732	111.474	-4.3369	0.33212	-13.0583	5.7e-39	4.39e-36	ANXA6	18151
chr3_192405497_192406241	102.288	-3.96398	0.303676	-13.0533	6.08e-39	4.66e-36	FGF12	361524
chr5_179803038_179804141	129.005	-3.41195	0.261405	-13.0524	6.16e-39	4.7e-36	MGAT4B	2794
chr17_67017931_67020790	430.426	-2.0508	0.157172	-13.0481	6.51e-39	4.95e-36	CACNG4	-53022
chrX_10655571_10656914	114.202	-4.01305	0.308066	-13.0266	8.64e-39	6.53e-36	MID1	176741
chr2_234992999_234995187	226.906	-2.5923	0.199149	-13.0169	9.8e-39	7.38e-36	SH3BP4	-41027
chr13_98959204_98960316	141.174	-3.35104	0.257565	-13.0105	1.07e-38	8e-36	DOCK9	126310
chr1_68216918_68217797	142.795	-3.424	0.263402	-12.9991	1.24e-38	9.24e-36	WLS	14757
chr11_66719491_66721187	163.234	-3.5511	0.273239	-12.9963	1.28e-38	9.54e-36	SPTBN2	7773
chr9_7286378_7289005	277.283	-2.78542	0.214369	-12.9936	1.33e-38	9.85e-36	TMEM261	511063
chr1_55577507_55579082	181.459	-3.17056	0.244103	-12.9886	1.42e-38	1.05e-35	USP24	-362394
chr15_100307165_100308033	122.673	-3.57217	0.275826	-12.9508	2.33e-38	1.71e-35	ADAMTS17	33973
chr11_70860971_70862787	163.351	-3.55807	0.274887	-12.9437	2.55e-38	1.86e-35	SHANK2	361976
chr11_116073768_116075078	122.095	-3.36528	0.260218	-12.9325	2.95e-38	2.15e-35	CADM1	-569203
chr11_11279760_11281370	147.865	-3.01902	0.233471	-12.931	3.01e-38	2.18e-35	GALNT18	340636
chr3_112074633_112075738	242.882	-2.77998	0.215632	-12.8922	4.98e-38	3.59e-35	TMPRSS7	-39791
chr20_2305120_2306442	117.818	-3.51739	0.273265	-12.8717	6.49e-38	4.67e-35	TGM3	-9120
chr1_208731871_208733000	118.999	-3.53089	0.274549	-12.8607	7.49e-38	5.36e-35	PLXNA2	-487551
chr17_79004386_79006333	174.981	-2.77416	0.215781	-12.8563	7.92e-38	5.65e-35	CANT1	3485
chr3_154844328_154845631	203.324	-3.15212	0.245191	-12.8558	7.98e-38	5.67e-35	MME	178493
chr2_8300605_8301495	111.441	-4.44129	0.345635	-12.8496	8.64e-38	6.11e-35	ID2	377350
chr13_100808147_100810727	201.179	-3.13837	0.24465	-12.828	1.14e-37	8.05e-35	TMTC4	-133373
chr13_73037825_73040515	319.424	-2.37678	0.185309	-12.826	1.17e-37	8.19e-35	KLF5	18277
chr8_134966170_134968506	278.711	-2.56824	0.200232	-12.8263	1.17e-37	8.19e-35	ZFAT	-253132
chr10_76432607_76434006	240.133	-2.66312	0.207713	-12.8212	1.25e-37	8.68e-35	C10orf11	-114274
chr9_108759188_108760401	119.399	-4.09732	0.319625	-12.8191	1.28e-37	8.88e-35	ACTL7B	96567
chr9_18947182_18948356	131.166	-3.53412	0.275723	-12.8176	1.31e-37	9.01e-35	SAXO1	84898
chr2_229417516_229418860	120.702	-3.63724	0.283829	-12.8149	1.35e-37	9.3e-35	DNER	295699
chr1_221274153_221275252	176.787	-3.10935	0.242664	-12.8134	1.38e-37	9.43e-35	HLX	-394754
chr11_91946964_91948280	125.352	-3.44538	0.268892	-12.8133	1.38e-37	9.43e-35	FAT3	404261
chr4_52956791_52958311	270.575	-2.45065	0.191349	-12.8072	1.49e-37	1.01e-34	SCFD2	407765
chr14_77123315_77124118	129.347	-3.68018	0.287669	-12.7931	1.79e-37	1.21e-34	RP11-463C8.4	-25005
chr6_13011284_13015192	347.617	-2.42592	0.189728	-12.7863	1.96e-37	1.32e-34	PHACTR1	-294480
chr3_114121859_114122816	109.52	-3.99603	0.312854	-12.7728	2.33e-37	1.56e-34	QTRT2	-65078
chr6_132131544_132133444	196.11	-2.93506	0.229839	-12.7701	2.41e-37	1.61e-34	CTGF	-180171
chr8_131177240_131177998	168.28	-2.79217	0.218901	-12.7554	2.91e-37	1.94e-34	ADCY8	-134814
chr2_197613345_197615451	160.339	-3.10089	0.243155	-12.7527	3.01e-37	2e-34	RFTN2	60545
chr2_19611493_19612499	109.403	-4.5056	0.353411	-12.7489	3.16e-37	2.09e-34	OSR1	-252840
chr2_128304849_128307404	252.38	-2.39747	0.188146	-12.7426	3.43e-37	2.26e-34	HS6ST1	11174
chr8_132638598_132639430	115.692	-4.02767	0.316165	-12.7391	3.58e-37	2.35e-34	LRRC6	36130
chr1_203320660_203321628	106.461	-4.12785	0.32404	-12.7387	3.6e-37	2.36e-34	BTG2	-15125
chr10_86284806_86285832	163.165	-3.05333	0.239775	-12.7342	3.82e-37	2.49e-34	GRID1	80647
chr8_122953382_122955813	340.06	-2.37055	0.186193	-12.7317	3.94e-37	2.56e-34	ZHX2	-171989
chr7_44633328_44635730	199.603	-2.70439	0.213167	-12.6867	7.01e-37	4.53e-34	OGDH	-26757
chr4_78360432_78363643	233.451	-2.78552	0.219581	-12.6856	7.11e-37	4.58e-34	FRAS1	-302863
chr18_63238376_63239813	249.113	-2.5348	0.200053	-12.6706	8.6e-37	5.52e-34	BCL2	80316
chr16_19804089_19805740	226.959	-2.71784	0.214531	-12.6687	8.81e-37	5.63e-34	IQCK	-87634
chr14_90097043_90098249	164.268	-3.21505	0.253977	-12.6588	1e-36	6.37e-34	KCNK13	-35279
chr8_139996786_139998047	276.948	-2.42397	0.191509	-12.6572	1.02e-36	6.48e-34	TRAPPC9	460533
chr2_134507559_134508997	128.312	-3.80262	0.300459	-12.656	1.04e-36	6.55e-34	TMEM163	210004
chr6_157762791_157764116	253.27	-2.6481	0.209286	-12.653	1.08e-36	6.78e-34	SNX9	59148
chr3_168023505_168024976	131.051	-3.44833	0.272589	-12.6503	1.11e-36	7e-34	GOLIM4	70369
chr13_33003293_33004858	161.04	-3.13656	0.247978	-12.6485	1.14e-36	7.13e-34	KL	11575
chr18_77810558_77812913	266.749	-2.74398	0.216999	-12.6451	1.19e-36	7.42e-34	GALR1	-560010
chr11_33891136_33892357	163.204	-2.86859	0.227205	-12.6256	1.53e-36	9.48e-34	LMO2	0
chr6_37502281_37504031	270.816	-2.53934	0.201222	-12.6196	1.65e-36	1.02e-33	CCDC167	-2359
chr13_72073063_72076837	207.177	-2.55397	0.202475	-12.6137	1.77e-36	1.09e-33	DACH1	-205871
chr12_30940152_30941235	90.1241	-4.30308	0.341198	-12.6117	1.82e-36	1.12e-33	TSPAN11	-13725
chr18_65905317_65907728	242.229	3.03203	0.24051	12.6067	1.94e-36	1.19e-33	CDH7	-155066
chr11_8085418_8088278	325.413	-2.31378	0.183578	-12.6038	2.01e-36	1.23e-33	TUB	-66175
chr1_169017749_169020245	289.39	-2.30361	0.182807	-12.6013	2.08e-36	1.26e-33	ATP1B1	85452
chr3_194051527_194052504	99.4306	-3.77089	0.299302	-12.5989	2.14e-36	1.3e-33	HES1	83641
chr6_128065965_128067638	227.961	-2.95091	0.23428	-12.5956	2.23e-36	1.35e-33	PTPRK	453037
chr6_106938974_106940456	244.891	-2.7732	0.220278	-12.5895	2.41e-36	1.45e-33	CD24	35172
chr2_105849259_105850150	93.3328	-4.00792	0.318677	-12.5768	2.83e-36	1.7e-33	NCK2	-104363
chr3_179179870_179181350	140.085	-3.71566	0.295533	-12.5727	2.98e-36	1.78e-33	PIK3CA	-31348
chr9_27771504_27772363	96.0163	-3.89007	0.309437	-12.5714	3.03e-36	1.81e-33	C9orf72	-197638
chr3_158910570_158912629	193.407	-2.88164	0.229482	-12.5572	3.63e-36	2.16e-33	MFSD1	-108706
chr10_123459000_123460588	182.255	-2.87854	0.229359	-12.5504	3.96e-36	2.34e-33	GPR26	205767
chr1_181179423_181181092	146.757	-3.05482	0.243543	-12.5433	4.33e-36	2.55e-33	IER5	-90712
chr5_72013784_72016434	285.536	-2.57685	0.205516	-12.5384	4.6e-36	2.7e-33	MAP1B	90800
chr3_117160417_117162089	261.465	-2.71053	0.216396	-12.5258	5.39e-36	3.16e-33	LSAMP	-714886
chr11_27875054_27876627	160.229	-3.20155	0.255681	-12.5216	5.68e-36	3.32e-33	BDNF	-152996
chr13_98238570_98240628	240.693	-2.73477	0.218408	-12.5214	5.7e-36	3.32e-33	FARP1	-96009
chr3_127523877_127524766	122.424	-3.33699	0.266797	-12.5076	6.78e-36	3.93e-33	TPRA1	66323
chr9_15935942_15937005	180.11	3.90342	0.312099	12.507	6.84e-36	3.95e-33	CCDC171	-382857
chr20_20909603_20911980	235.908	-2.44753	0.195706	-12.5062	6.9e-36	3.98e-33	RALGAPA2	-197115
chr6_79134684_79135583	123.934	-4.13442	0.33094	-12.493	8.15e-36	4.68e-33	PHIP	-56448
chr13_73782573_73783487	177.256	-3.00348	0.24045	-12.4911	8.35e-36	4.78e-33	KLF12	211563
chr6_6819956_6821451	235.106	-2.6162	0.209472	-12.4895	8.52e-36	4.86e-33	LY86	-231849
chr4_17702131_17703184	82.1871	-3.8591	0.309097	-12.4851	9e-36	5.12e-33	FAM184B	78329
chr5_107808394_107809566	196.553	-2.83242	0.22697	-12.4793	9.69e-36	5.49e-33	EFNA5	-137767
chr7_8378610_8380536	283.144	-2.24205	0.179665	-12.4791	9.71e-36	5.49e-33	NXPH1	53419
chr11_133343852_133344546	94.3638	-4.82788	0.387416	-12.4617	1.21e-35	6.79e-33	OPCML	187974
chr11_59261021_59263799	187.427	-2.51519	0.202133	-12.4432	1.52e-35	8.54e-33	MPEG1	-48070
chr2_191793734_191794703	161.832	-3.16539	0.2544	-12.4425	1.54e-35	8.56e-33	SDPR	52553
chr3_140859610_140860880	135.961	-3.59662	0.289055	-12.4427	1.53e-35	8.56e-33	SLC25A36	80950
chr6_144977007_144978342	172.219	-3.06792	0.246651	-12.4383	1.62e-35	8.99e-33	UTRN	-685179
chr8_59394476_59395307	111.673	-3.5997	0.289457	-12.4361	1.67e-35	9.22e-33	TOX	-275268
chr1_220487020_220487952	111.101	-3.82158	0.307365	-12.4333	1.72e-35	9.51e-33	MARK1	40274
chr13_53241525_53242618	143.197	-3.41907	0.275105	-12.4283	1.84e-35	1.01e-32	OLFM4	-212767
chr2_20230351_20233233	319.395	-2.11579	0.170327	-12.4219	1.99e-35	1.09e-32	SDC1	-5239
chr6_147825039_147827482	261.715	-2.54592	0.204977	-12.4205	2.02e-35	1.11e-32	SAMD5	-316113
chr2_110979668_110981279	215.284	-2.88524	0.232434	-12.4132	2.22e-35	1.21e-32	ACOXL	-247096
chr10_78450759_78452265	203.57	-2.87068	0.231343	-12.4088	2.34e-35	1.27e-32	RPS24	-417028
chr18_42891142_42892447	234.43	-2.65316	0.213833	-12.4076	2.38e-35	1.29e-32	RIT2	223245
chr16_16024737_16026355	188.869	3.84567	0.309952	12.4073	2.39e-35	1.29e-32	ABCC1	-75161
chr3_105012309_105014892	219.01	-2.65448	0.214106	-12.398	2.68e-35	1.44e-32	ALCAM	352017
chr22_42800624_42801758	93.021	-3.79296	0.306174	-12.3882	3.03e-35	1.62e-32	ARFGAP3	55645
chr18_70981020_70982329	156.315	-2.98857	0.241446	-12.3778	3.45e-35	1.84e-32	SOCS6	-692120
chr2_30885827_30886754	127.644	-3.26811	0.264117	-12.3737	3.63e-35	1.93e-32	CAPN13	-78381
chr18_42479989_42481274	206.384	-2.69643	0.217924	-12.3733	3.65e-35	1.94e-32	PIK3C3	-524784
chr2_72840667_72841977	217.933	-2.84778	0.230273	-12.367	3.94e-35	2.09e-32	EXOC6B	-14626
chr17_44991019_44993049	108.928	-3.27257	0.264819	-12.3577	4.42e-35	2.34e-32	C1QL1	-22948
chr1_180167534_180169536	305.711	-2.18459	0.176836	-12.3538	4.65e-35	2.45e-32	QSOX1	-12638
chr2_40165146_40166518	143.191	-3.31159	0.26826	-12.3447	5.2e-35	2.73e-32	SLC8A1	444536
chr10_121104267_121105578	215.328	-2.81199	0.227883	-12.3396	5.54e-35	2.9e-32	WDR11	-253093
chr5_16591093_16594003	324.16	-2.22263	0.180253	-12.3306	6.2e-35	3.24e-32	FAM134B	23056
chr1_207031420_207033377	253.982	-2.48372	0.201477	-12.3276	6.44e-35	3.35e-32	C1orf116	0
chr17_68301010_68302817	388.501	-2.10453	0.170792	-12.3221	6.88e-35	3.57e-32	ARSG	-41829
chr11_83054064_83055912	131.623	-3.37007	0.27393	-12.3027	8.76e-35	4.53e-32	RAB30	16012
chr11_129957350_129958290	101.646	-3.83362	0.311714	-12.2985	9.22e-35	4.76e-32	PRDM10	44546
chr10_11436956_11438372	257.31	-2.43278	0.19792	-12.2917	1e-34	5.16e-32	USP6NL	173383
chr8_103293480_103294374	112.255	-3.60182	0.29322	-12.2837	1.11e-34	5.69e-32	FZD6	4059
chr3_176561215_176562842	129.276	-3.46373	0.282369	-12.2667	1.37e-34	6.99e-32	TBL1XR1	634555
chr1_110133846_110136299	334.986	-2.30391	0.188014	-12.2539	1.6e-34	8.16e-32	SLC6A17	14187
chr10_71038825_71041796	304.282	-2.20453	0.180139	-12.2379	1.95e-34	9.91e-32	PCBD1	-150041
chr2_147440543_147441580	97.8086	-3.79812	0.310458	-12.2339	2.05e-34	1.04e-31	ACVR2A	402937
chr12_123131381_123132608	139.074	-3.14197	0.25693	-12.2289	2.18e-34	1.1e-31	PITPNM2	-20886
chr1_154729951_154731662	140.798	-3.06623	0.251045	-12.2139	2.62e-34	1.32e-31	KCNN3	138619
chr11_75276275_75277135	75.8155	-4.20663	0.344627	-12.2063	2.88e-34	1.45e-31	ARRB1	74571
chr8_61043077_61043856	102.664	-4.38713	0.359438	-12.2055	2.9e-34	1.46e-31	CLVS1	244099
chr13_75272332_75274224	124.407	-3.4096	0.279407	-12.203	3e-34	1.5e-31	TBC1D4	207891
chr9_30881661_30882723	88.6086	-5.02503	0.411984	-12.1972	3.22e-34	1.6e-31	ACO1	1501897
chr11_126628489_126629953	167.713	-2.71756	0.222968	-12.1881	3.6e-34	1.79e-31	KIRREL3	370858
chr7_122595650_122597663	180.696	-2.91019	0.238841	-12.1846	3.75e-34	1.86e-31	CADPS2	288796
chr3_15327281_15328406	152.999	-2.76632	0.227071	-12.1826	3.85e-34	1.9e-31	SH3BP5	12963
chr18_44936998_44939537	435.951	-2.21882	0.182155	-12.1809	3.93e-34	1.94e-31	SETBP1	-256826
chr18_41501771_41504655	503.421	-2.02695	0.166548	-12.1703	4.47e-34	2.2e-31	PIK3C3	450551
chr11_30386796_30388880	187.498	-2.89952	0.238306	-12.1672	4.65e-34	2.28e-31	MPPED2	197402
chr18_79332156_79333368	113.503	-3.20135	0.263135	-12.1662	4.71e-34	2.3e-31	ATP9B	-262763
chr1_67484395_67486284	195.961	-2.83278	0.232909	-12.1626	4.92e-34	2.39e-31	SERBP1	-53980
chr2_31246190_31247218	109.788	-3.43095	0.282331	-12.1522	5.58e-34	2.71e-31	EHD3	-11854
chr18_40055275_40056879	243.669	6.23314	0.513499	12.1386	6.6e-34	3.2e-31	PIK3C3	1898327
chr11_92569485_92570405	161.383	-3.31045	0.273008	-12.1259	7.7e-34	3.72e-31	FAT3	-216945
chr5_137279045_137280384	110.753	-3.58811	0.295968	-12.1233	7.95e-34	3.83e-31	SPOCK1	218965
chr8_135396005_135399408	438.522	-2.28514	0.188537	-12.1204	8.23e-34	3.96e-31	KHDRBS3	58049
chr5_153528727_153529519	97.5644	-4.49371	0.370942	-12.1143	8.87e-34	4.25e-31	GRIA1	-36556
chr4_14867190_14868454	83.5566	-3.85062	0.317985	-12.1094	9.41e-34	4.5e-31	CPEB2	135444
chr11_19186980_19188612	197.826	-3.09977	0.256037	-12.1067	9.73e-34	4.64e-31	CSRP3	21962
chr18_50748007_50752681	396.611	-2.02366	0.167183	-12.1045	1e-33	4.75e-31	MRO	72722
chr15_51298913_51300837	99.3403	-3.61862	0.299066	-12.0997	1.06e-33	5.02e-31	CYP19A1	37774
chr3_73684913_73685690	97.4166	-3.83328	0.316846	-12.0982	1.08e-33	5.1e-31	PDZRN3	-251009
chr13_44044750_44046691	170.483	-3.08343	0.254941	-12.0947	1.13e-33	5.31e-31	SMIM2	114567
chr18_45358002_45360261	247.509	-2.43991	0.201901	-12.0847	1.27e-33	5.98e-31	SLC14A2	-145008
chr11_16940182_16941710	147.085	-3.19511	0.264439	-12.0826	1.31e-33	6.12e-31	PLEKHA7	72734
chr13_101661717_101662490	84.3961	-4.54148	0.375966	-12.0795	1.36e-33	6.34e-31	ITGBL1	-209103
chr17_61352607_61353714	109.726	-3.28427	0.271978	-12.0755	1.42e-33	6.62e-31	BCAS3	-674756
chr3_1196915_1197824	94.8884	-3.722	0.308228	-12.0755	1.42e-33	6.62e-31	CNTN6	-104340
chr6_137168981_137169962	63.6242	-5.11919	0.424088	-12.0711	1.5e-33	6.97e-31	IL22RA2	3687
chr13_53847304_53849015	142.371	-3.07398	0.254997	-12.055	1.83e-33	8.43e-31	OLFM4	-818546
chr2_228898797_228899543	92.8956	-6.29243	0.521986	-12.0548	1.83e-33	8.43e-31	PID1	371743
chr7_128171300_128172753	147.154	-3.06536	0.254287	-12.0547	1.83e-33	8.43e-31	LEP	68531
chr12_95641993_95642959	125.608	-3.6152	0.299909	-12.0543	1.84e-33	8.45e-31	USP44	-107667
chr7_25668990_25669839	92.3964	-3.91479	0.325267	-12.0356	2.31e-33	1.06e-30	NPVF	-440504
chr6_128316139_128316961	90.8428	-4.35963	0.362769	-12.0177	2.87e-33	1.31e-30	PTPRK	203714
chr1_229693740_229694865	152.124	-2.68713	0.223648	-12.015	2.96e-33	1.35e-30	URB2	-67507
chr16_68420256_68421379	133.427	-3.03583	0.252672	-12.0149	2.97e-33	1.35e-30	SMPD3	27310
chr11_33609369_33610774	175.756	-2.81565	0.234423	-12.011	3.11e-33	1.41e-30	KIAA1549L	-67095
chr7_150830424_150831627	88.8781	-4.1344	0.344254	-12.0097	3.16e-33	1.43e-30	AOC1	-5798
chr1_206670618_206675409	388.998	-2.01653	0.168123	-11.9944	3.8e-33	1.71e-30	MAPKAPK2	9535
chr2_181764087_181765275	136.326	-3.67436	0.306371	-11.9932	3.86e-33	1.73e-30	NEUROD1	-83211
chr1_212484969_212489302	349.12	-2.11318	0.176206	-11.9927	3.88e-33	1.74e-30	NENF	-52083
chr11_12198338_12201262	223.133	-2.36388	0.197147	-11.9904	3.99e-33	1.78e-30	MICAL2	-87748
chr3_112089950_112091690	146.437	-2.95192	0.246281	-11.986	4.21e-33	1.88e-30	C3orf52	-3616
chr3_115758071_115759195	161.694	-3.15056	0.262857	-11.9858	4.22e-33	1.88e-30	GAP43	-134562
chr20_11993510_11994666	127.43	-3.38372	0.282348	-11.9842	4.3e-33	1.91e-30	BTBD3	-102788
chr8_138582161_138583065	106.79	-3.28852	0.274463	-11.9817	4.43e-33	1.96e-30	FAM135B	-85339
chr7_128443675_128445328	179.697	-2.72759	0.227753	-11.9761	4.74e-33	2.09e-30	HILPDA	10521
chr7_123643358_123644767	183.706	-2.92934	0.244823	-11.9651	5.41e-33	2.38e-30	LMOD2	11040
chr1_54302719_54303758	267.877	-2.60103	0.217392	-11.9647	5.44e-33	2.39e-30	SSBP3	102662
chr1_206895215_206896361	112.602	-3.31045	0.27679	-11.9601	5.75e-33	2.52e-30	IL24	1082
chr12_97228327_97229753	143.488	-3.02824	0.253214	-11.9592	5.81e-33	2.54e-30	NEDD1	-321105
chr6_43910817_43912242	119.641	-3.14005	0.262604	-11.9574	5.94e-33	2.59e-30	C6orf223	88375
chr10_104809154_104810100	95.4993	-4.04068	0.338072	-11.9521	6.33e-33	2.75e-30	SORCS3	-168054
chr2_110899742_110901180	110.061	-3.53018	0.295385	-11.9511	6.41e-33	2.78e-30	ACOXL	-167170
chr1_203996007_203997537	241.831	-2.93974	0.245991	-11.9506	6.45e-33	2.78e-30	SOX13	76067
chr1_231795620_231796781	142.013	-3.07676	0.257459	-11.9505	6.45e-33	2.78e-30	DISC1	-168806
chr1_231795620_231796781.1	142.013	-3.07676	0.257459	-11.9505	6.45e-33	2.78e-30	TSNAX-DISC1	-266968
chr3_115321178_115322028	146.027	-2.89977	0.242654	-11.9502	6.47e-33	2.79e-30	ZBTB20	-173907
chr1_246943703_246944938	88.2487	-3.60231	0.301617	-11.9433	7.03e-33	3.02e-30	AHCTF1	-12340
chr13_111577364_111578704	144.432	-3.02986	0.253859	-11.9352	7.75e-33	3.32e-30	TEX29	-256697
chr5_168117725_168118667	164.918	-3.00357	0.251802	-11.9283	8.42e-33	3.6e-30	TENM2	-362723
chr2_234675512_234678384	162.349	-2.58967	0.217125	-11.9271	8.55e-33	3.64e-30	ARL4C	-178459
chr10_80551694_80552860	155.096	-3.13675	0.263037	-11.9251	8.76e-33	3.72e-30	SH2D4B	-13793
chr1_171817246_171818635	108.239	-3.40632	0.286027	-11.9091	1.06e-32	4.5e-30	DNM3	22863
chr16_67857366_67858798	125.987	-3.43131	0.28823	-11.9048	1.12e-32	4.73e-30	NUTF2	-10635
chr12_58764538_58766626	131.408	-3.3452	0.281131	-11.899	1.2e-32	5.05e-30	LRIG3	153897
chr10_124946909_124947724	105.592	-3.74879	0.315126	-11.8961	1.24e-32	5.22e-30	ZRANB1	-4787
chr1_219783690_219785025	155.61	-2.63663	0.221659	-11.895	1.26e-32	5.28e-30	SLC30A10	143578
chr7_140506661_140507817	186.669	-2.88766	0.242787	-11.8938	1.27e-32	5.34e-30	MKRN1	-27092
chr1_246219251_246220863	229.946	-2.66169	0.223879	-11.889	1.35e-32	5.65e-30	SMYD3	286450
chr9_89674182_89676886	250.832	-2.35643	0.198378	-11.8785	1.53e-32	6.39e-30	GADD45G	-69170
chr3_135105552_135107512	134.111	-3.33335	0.280742	-11.8733	1.63e-32	6.78e-30	EPHB1	-310291
chr9_28988248_28990598	158.044	-2.84053	0.239247	-11.8728	1.64e-32	6.8e-30	LINGO2	-317963
chr3_117588807_117590160	364.064	2.21984	0.18703	11.8689	1.72e-32	7.11e-30	LSAMP	-1143276
chr13_79281153_79282153	101.736	-3.71691	0.313197	-11.8676	1.74e-32	7.2e-30	RBM26	124063
chr9_6779030_6781983	376.707	-2.04711	0.172523	-11.8657	1.78e-32	7.35e-30	KDM4C	-58168
chr15_80535786_80537944	199.544	-2.65833	0.224234	-11.8552	2.02e-32	8.32e-30	ARNT2	-131436
chr14_56056983_56058170	190.452	-2.76483	0.233277	-11.8521	2.1e-32	8.61e-30	PELI2	60205
chr7_158074440_158078921	315.769	-2.02748	0.17109	-11.8504	2.14e-32	8.76e-30	PTPRN2	508868
chr2_2464297_2465486	106.203	-3.71715	0.313679	-11.8502	2.15e-32	8.77e-30	MYT1L	-132949
chr11_129315273_129316497	126.124	-3.00839	0.253927	-11.8474	2.22e-32	9.04e-30	BARX2	59443
chr13_98349793_98351745	214.073	-2.42948	0.205121	-11.8442	2.31e-32	9.37e-30	FARP1	-207232
chr13_34718216_34719882	250.804	-2.52175	0.213075	-11.835	2.57e-32	1.04e-29	NBEA	222778
chr10_104515371_104516389	165.553	-3.22179	0.272375	-11.8285	2.78e-32	1.12e-29	SORCS3	124712
chr19_23999662_24001281	272.203	-2.61257	0.220875	-11.8283	2.79e-32	1.12e-29	ZNF726	-84786
chr2_188379492_188380748	191.668	3.54091	0.299364	11.8281	2.79e-32	1.12e-29	GULP1	-87824
chr17_56884726_56886497	125.078	-3.30722	0.279688	-11.8247	2.91e-32	1.17e-29	TRIM25	27542
chr13_34431125_34432815	144.206	-3.41556	0.28895	-11.8206	3.06e-32	1.22e-29	NBEA	509845
chr6_76416186_76417635	188.517	-3.02304	0.255751	-11.8202	3.07e-32	1.23e-29	IMPG1	-343508
chr6_105259387_105261183	253.855	-2.72203	0.230424	-11.8132	3.34e-32	1.33e-29	POPDC3	-79527
chr3_163591960_163593260	139.339	-3.18182	0.269368	-11.8122	3.38e-32	1.34e-29	SI	1485236
chr1_213714473_213715553	98.8108	-3.68767	0.312217	-11.8112	3.41e-32	1.36e-29	PROX1	272390
chr7_44188036_44190226	176.35	-2.84901	0.241248	-11.8095	3.49e-32	1.38e-29	GCK	0
chr1_213518740_213520137	210.561	-2.72619	0.230889	-11.8074	3.58e-32	1.41e-29	RPS6KC1	-467486
chr6_147065658_147066762	85.6633	-4.05942	0.343849	-11.8058	3.64e-32	1.44e-29	STXBP5	137663
chr6_139279384_139280660	213.452	-2.68996	0.228044	-11.7958	4.1e-32	1.61e-29	TXLNB	11480
chr1_22805249_22807164	124.916	-2.93781	0.249085	-11.7944	4.17e-32	1.64e-29	EPHB2	-94285
chr13_39126820_39128198	103.605	-3.32302	0.281915	-11.7873	4.54e-32	1.78e-29	NHLRC3	-88510
chr1_223764820_223766778	348.1	-2.36103	0.20033	-11.7857	4.63e-32	1.81e-29	CAPN2	-52489
chr10_123470035_123471578	134.901	-3.13885	0.266607	-11.7733	5.36e-32	2.09e-29	GPR26	194777
chr14_61566839_61569054	168.972	-2.80582	0.238356	-11.7716	5.47e-32	2.13e-29	RP11-47I22.4	-37712
chr15_57321807_57324663	246.315	-2.19325	0.186363	-11.7687	5.66e-32	2.2e-29	CGNL1	51842
chr7_131747407_131748358	70.5431	-4.34246	0.369025	-11.7674	5.75e-32	2.23e-29	PODXL	-190798
chr15_30864971_30865915	76.6956	-3.82538	0.325422	-11.7551	6.65e-32	2.57e-29	FAN1	37937
chr11_34788430_34790880	268.99	-2.25275	0.191817	-11.7443	7.56e-32	2.91e-29	PDHX	125250
chr2_56126756_56128695	286.987	-2.42908	0.206958	-11.7371	8.23e-32	3.17e-29	CCDC85A	55428
chr11_70319156_70320054	99.0278	-3.93089	0.334971	-11.735	8.43e-32	3.24e-29	PPFIA1	-48457
chr2_214103182_214105552	209.327	-2.81306	0.23973	-11.7343	8.5e-32	3.26e-29	SPAG16	-818794
chr3_105885117_105886294	96.0137	-3.74121	0.319115	-11.7237	9.63e-32	3.68e-29	CBLB	-16074
chr3_11994881_11995665	85.9156	-3.78459	0.322885	-11.7212	9.93e-32	3.79e-29	SYN2	8737
chr18_78082484_78083589	136.427	-3.07802	0.262771	-11.7137	1.08e-31	4.13e-29	GALR1	-831936
chr18_77998554_77999212	81.7935	-3.82288	0.326388	-11.7127	1.1e-31	4.17e-29	GALR1	-748006
chr12_124422005_124423780	142.947	-2.63687	0.225175	-11.7103	1.13e-31	4.28e-29	NCOR2	111824
chr12_7304088_7306003	180.218	-3.01007	0.257169	-11.7047	1.21e-31	4.56e-29	ACSM4	0
chr6_127816102_127817157	119.458	-3.53956	0.302429	-11.7038	1.22e-31	4.6e-29	THEMIS	101441
chr5_136036747_136037755	120.27	-3.29929	0.282006	-11.6993	1.28e-31	4.84e-29	TGFBI	-7853
chr13_78908752_78910237	134.07	-3.10877	0.26581	-11.6955	1.34e-31	5.05e-29	RNF219	-249573
chr1_204758394_204759301	157.063	4.42257	0.378185	11.6942	1.36e-31	5.11e-29	NFASC	69394
chr1_58296114_58296791	80.4671	-4.38445	0.374985	-11.6923	1.4e-31	5.22e-29	OMA1	250010
chr10_109933934_109935651	259.123	-2.48007	0.212144	-11.6905	1.42e-31	5.32e-29	XPNPEP1	-10381
chr17_72081168_72082173	67.5999	-4.79832	0.410456	-11.6902	1.43e-31	5.32e-29	SOX9	38847
chr7_3575682_3576599	86.9307	-4.07599	0.348666	-11.6902	1.43e-31	5.32e-29	SDK1	-274096
chr8_122531174_122532006	105.029	-3.63929	0.311508	-11.6828	1.56e-31	5.79e-29	ZHX2	249388
chr2_157168175_157168870	79.7799	-4.07788	0.349061	-11.6824	1.57e-31	5.8e-29	GALNT5	88728
chr13_75910867_75912823	205.94	2.90028	0.24829	11.681	1.59e-31	5.88e-29	C13orf45	-39830
chr12_93837814_93840163	146.069	-2.79372	0.239194	-11.6797	1.62e-31	5.96e-29	CRADD	-160440
chr1_230185569_230186849	171.744	-2.60186	0.222781	-11.679	1.63e-31	5.97e-29	GALNT2	-118361
chr11_73979788_73980888	116.049	-3.42025	0.292848	-11.6793	1.63e-31	5.97e-29	UCP2	1943
chr17_40489553_40490889	176.895	-3.16887	0.271326	-11.6792	1.63e-31	5.97e-29	TNS4	10709
chr2_2015962_2017636	184.327	-2.73911	0.234547	-11.6783	1.65e-31	6.01e-29	MYT1L	313713
chr1_246537497_246538499	135.976	-2.97707	0.255009	-11.6744	1.72e-31	6.28e-29	TFB2M	27826
chr11_117861168_117861933	96.1089	-3.50506	0.300331	-11.6706	1.8e-31	6.55e-29	FXYD6	15554
chr11_117861168_117861933.1	96.1089	-3.50506	0.300331	-11.6706	1.8e-31	6.55e-29	FXYD6-FXYD2	14735
chr8_138816612_138817908	160.03	-2.9042	0.248953	-11.6657	1.91e-31	6.93e-29	COL22A1	96086
chr6_170437406_170439537	383.896	-1.92958	0.165439	-11.6634	1.96e-31	7.1e-29	PSMB1	113805
chr2_144438639_144439667	94.5628	-3.39953	0.291592	-11.6585	2.08e-31	7.51e-29	ZEB2	80436
chr1_227913645_227916274	202.542	-2.28486	0.195995	-11.6578	2.09e-31	7.56e-29	WNT9A	31625
chr3_182438134_182439091	154.414	-2.75747	0.236556	-11.6567	2.12e-31	7.63e-29	ATP11B	354409
chr12_30599409_30600184	108.223	-3.30694	0.283722	-11.6556	2.15e-31	7.72e-29	IPO8	77061
chr1_179302815_179303844	88.1928	-4.02238	0.345124	-11.6549	2.17e-31	7.77e-29	SOAT1	-9014
chr2_205747659_205749418	199.703	-2.48464	0.21319	-11.6546	2.17e-31	7.78e-29	NRP2	-65160
chr14_68676413_68677059	118.997	-3.39702	0.291596	-11.6498	2.3e-31	8.22e-29	RAD51B	-856635
chr3_146669041_146669764	74.1085	-5.14706	0.441976	-11.6456	2.42e-31	8.61e-29	PLSCR5	-62825
chr11_117696414_117697264	106.599	-3.38509	0.290698	-11.6447	2.44e-31	8.69e-29	DSCAML1	99998
chr7_100226291_100227151	100.734	-3.20158	0.274955	-11.644	2.46e-31	8.74e-29	GATS	45037
chr3_174128407_174129330	71.44	-3.84256	0.330392	-11.6303	2.89e-31	1.02e-28	NLGN1	-729960
chr10_77496576_77497584	107.831	-3.55701	0.30602	-11.6234	3.13e-31	1.11e-28	KCNMA1	140059
chr14_88352106_88353556	97.2374	-3.79422	0.326441	-11.623	3.15e-31	1.11e-28	KCNK10	-25199
chr11_119737788_119740737	172.782	-2.36465	0.203556	-11.6167	3.39e-31	1.19e-28	NECTIN1	-8704
chr11_119991150_119994368	192.818	-2.35181	0.202453	-11.6166	3.39e-31	1.19e-28	TRIM29	131211
chr8_22743296_22744257	87.8121	-3.38742	0.291632	-11.6154	3.44e-31	1.21e-28	PEBP4	183652
chr5_10337977_10340207	250.964	-2.40788	0.207317	-11.6145	3.48e-31	1.22e-28	2024-03-06	13496
chr13_68575250_68576224	129.682	-3.17559	0.273508	-11.6106	3.64e-31	1.27e-28	PCDH9	-1344805
chr6_150835473_150836307	100.449	-3.55585	0.3066	-11.5977	4.23e-31	1.48e-28	PLEKHG1	-151862
chr9_27480895_27481800	144.715	-3.42458	0.295483	-11.5898	4.64e-31	1.62e-28	MOB3B	47982
chr10_12532706_12533717	79.1768	-4.21449	0.363764	-11.5858	4.87e-31	1.69e-28	CAMK1D	-183225
chr3_112627537_112628673	119.875	-3.60813	0.311487	-11.5835	4.99e-31	1.73e-28	CCDC80	12628
chr8_61745807_61747311	163.511	-2.8874	0.249316	-11.5813	5.13e-31	1.77e-28	ASPH	-31211
chr2_220504827_220505629	81.4298	-4.58823	0.396206	-11.5804	5.18e-31	1.79e-28	SLC4A3	-877501
chr3_68819039_68820217	117.281	-3.37707	0.291868	-11.5706	5.81e-31	2e-28	FAM19A4	112394
chr7_150427125_150429352	248.678	-2.23274	0.193275	-11.5521	7.2e-31	2.48e-28	GIMAP8	21278
chr16_27724878_27726038	102.521	-3.37568	0.292239	-11.5511	7.29e-31	2.5e-28	KIAA0556	-174727
chrX_83923879_83925117	144.391	-2.61726	0.226606	-11.5498	7.4e-31	2.53e-28	CYLC1	-62734
chr7_142355943_142357220	93.2309	-3.36854	0.291707	-11.5477	7.59e-31	2.59e-28	PRSS58	-97885
chr1_226814774_226815850	172.211	-2.62438	0.22748	-11.5368	8.61e-31	2.94e-28	PSEN2	55418
chr2_61818661_61819416	80.8746	-3.93858	0.341406	-11.5364	8.65e-31	2.94e-28	FAM161A	34728
chr18_74224980_74226570	149.389	-3.302	0.286246	-11.5356	8.73e-31	2.97e-28	CYB5A	64472
chr2_190578213_190579236	108.354	-3.114	0.270048	-11.5313	9.18e-31	3.11e-28	NEMP2	-43491
chr7_110720043_110721153	119.236	-3.09674	0.268613	-11.5287	9.46e-31	3.2e-28	IMMP2L	840772
chr2_45922392_45922987	66.0661	-4.52864	0.392873	-11.527	9.65e-31	3.26e-28	PRKCE	77915
chr8_127298486_127301045	228.132	-2.41605	0.209601	-11.5269	9.66e-31	3.26e-28	POU5F1B	21138
chr2_119240185_119241501	143.374	-2.81308	0.244077	-11.5254	9.83e-31	3.31e-28	STEAP3	-16355
chr18_33802781_33803478	113.969	-2.91655	0.253079	-11.5243	9.96e-31	3.34e-28	ASXL3	-224549
chr11_19810508_19811822	81.3626	-3.60381	0.312759	-11.5226	1.01e-30	3.4e-28	NAV2	-459785
chr10_83957059_83958651	164.532	-2.78123	0.241494	-11.5167	1.09e-30	3.63e-28	GHITM	180789
chr1_46516529_46517712	145.373	-2.82818	0.2456	-11.5154	1.1e-30	3.68e-28	DMBX1	-9533
chr1_162248765_162249452	59.4819	-4.57666	0.397577	-11.5114	1.16e-30	3.85e-28	NOS1AP	-178992
chr7_141329293_141330488	81.9808	-4.28589	0.372383	-11.5094	1.18e-30	3.94e-28	TMEM178B	-255062
chr11_96054852_96056373	150.391	-2.80793	0.24399	-11.5084	1.2e-30	3.97e-28	MAML2	286808
chr11_12089603_12093372	378.055	-2.10123	0.182621	-11.506	1.23e-30	4.08e-28	MICAL2	17219
chr7_17155304_17156448	92.2254	-3.65017	0.317266	-11.5051	1.24e-30	4.11e-28	AHR	-23115
chr2_47037730_47039462	109.924	-3.03818	0.2641	-11.5039	1.26e-30	4.16e-28	TTC7A	-121574
chr13_110014452_110015573	154.818	-2.62084	0.227967	-11.4966	1.37e-30	4.52e-28	IRS2	-227884
chr10_85667262_85668406	160.907	-3.08234	0.268155	-11.4946	1.4e-30	4.61e-28	GRID1	698073
chr8_57377934_57379833	199.782	-3.10301	0.269991	-11.493	1.43e-30	4.69e-28	IMPAD1	-384090
chr16_12356539_12358037	127.301	-3.59412	0.312754	-11.4919	1.45e-30	4.75e-28	SNX29	-379802
chr4_139825277_139826944	167.668	-2.76246	0.2404	-11.4911	1.46e-30	4.78e-28	MAML3	327241
chr11_46251788_46253071	167.416	-2.65645	0.231216	-11.489	1.5e-30	4.89e-28	CREB3L1	24590
chr20_20225214_20226070	83.5446	-3.72884	0.324663	-11.4853	1.56e-30	5.1e-28	CFAP61	-172663
chr14_100348279_100349849	271.139	-2.14356	0.186653	-11.4842	1.58e-30	5.15e-28	WARS	26957
chr18_48106568_48111711	340.227	-1.84383	0.16056	-11.4837	1.59e-30	5.17e-28	ZBTB7C	297712
chr7_36075135_36077167	175.816	-2.69672	0.234859	-11.4823	1.62e-30	5.25e-28	EEPD1	75982
chr2_49190982_49192129	98.3691	-4.39387	0.382764	-11.4793	1.68e-30	5.42e-28	FSHR	-36445
chr8_94974997_94975847	102.54	-3.4532	0.300875	-11.4772	1.72e-30	5.54e-28	NDUFAF6	-79185
chr1_167197696_167199114	126.878	-2.99529	0.261031	-11.4748	1.77e-30	5.69e-28	POU2F1	21777
chr11_16001136_16002730	140.896	-2.92521	0.254939	-11.4742	1.78e-30	5.72e-28	SOX6	406155
chr11_20770269_20772315	195.189	-2.63685	0.229859	-11.4716	1.83e-30	5.88e-28	NELL1	-100699
chr8_90324103_90325096	160.492	-2.95497	0.257603	-11.471	1.84e-30	5.91e-28	CALB1	-241224
chr8_102037784_102039291	175.011	-2.49804	0.2178	-11.4695	1.88e-30	6.01e-28	RRM2B	199828
chr7_24296816_24297770	92.7644	-3.91654	0.341585	-11.4658	1.96e-30	6.25e-28	NPY	-12654
chr8_41740704_41744069	154.583	-3.00452	0.262045	-11.4657	1.96e-30	6.25e-28	ANK1	152694
chr4_48254795_48256486	141.464	-2.99945	0.261617	-11.465	1.98e-30	6.28e-28	TEC	13379
chr11_121513906_121515699	288.919	-2.22158	0.193818	-11.4622	2.04e-30	6.48e-28	SORL1	61139
chr3_147934288_147935503	263.86	-2.63113	0.22973	-11.4532	2.27e-30	7.18e-28	ZIC1	-524905
chr1_74552877_74553716	73.662	-3.727	0.325445	-11.452	2.3e-30	7.27e-28	LRRC53	-40263
chr13_88864495_88865265	111.652	-3.60753	0.315166	-11.4465	2.45e-30	7.73e-28	SLITRK5	-1191881
chr18_27447227_27448230	175.422	-2.41951	0.211457	-11.4421	2.58e-30	8.12e-28	CHST9	-261910
chr1_87398764_87400082	141.754	-2.99102	0.261577	-11.4346	2.81e-30	8.82e-28	LMO4	-70297
chr6_24980353_24981703	83.7587	-3.8927	0.340431	-11.4346	2.81e-30	8.82e-28	RIPOR2	60316
chr8_137057512_137058459	99.8103	-3.372	0.294939	-11.4329	2.86e-30	8.98e-28	FAM135B	1438364
chr3_134937014_134940511	286.46	-2.22312	0.194455	-11.4326	2.88e-30	8.99e-28	EPHB1	-141753
chr11_102305850_102307103	168.342	-2.6891	0.235267	-11.43	2.96e-30	9.25e-28	BIRC3	10392
chr9_112120155_112121170	95.6278	-3.53977	0.309753	-11.4277	3.04e-30	9.47e-28	SUSD1	54239
chr10_110507837_110509681	89.9972	-3.49369	0.305808	-11.4245	3.16e-30	9.82e-28	DUSP5	-10000
chr10_12689885_12692418	150.884	-2.74997	0.240774	-11.4214	3.27e-30	1.02e-27	CAMK1D	-340404
chr5_49599468_49600905	807.298	1.84496	0.161541	11.4211	3.28e-30	1.02e-27	EMB	827823
chr3_13325194_13326954	96.9316	-3.33048	0.29178	-11.4144	3.55e-30	1.1e-27	NUP210	93356
chr14_93010150_93013208	211.077	-2.45895	0.215459	-11.4126	3.62e-30	1.12e-27	ITPK1	102711
chr18_27144441_27147599	346.802	2.24227	0.196482	11.4121	3.64e-30	1.12e-27	CHST9	37719
chr17_74192670_74194463	208.574	-2.4063	0.211094	-11.3992	4.22e-30	1.3e-27	RPL38	9119
chr11_45207940_45209028	92.6211	-3.51132	0.308048	-11.3986	4.25e-30	1.31e-27	PRDM11	-112135
chr4_123616826_123617674	86.7769	-4.04002	0.354436	-11.3984	4.26e-30	1.31e-27	SPRY1	-220026
chr3_34183062_34186106	203.446	-2.64711	0.232332	-11.3937	4.5e-30	1.38e-27	PDCD6IP	-384711
chr4_46806559_46807531	79.6022	-4.01562	0.352462	-11.3931	4.53e-30	1.38e-27	COX7B2	101701
chr14_25520884_25523096	134.028	-2.7052	0.237514	-11.3896	4.71e-30	1.44e-27	STXBP6	-470587
chr11_28742845_28743649	95.6265	-3.62791	0.318797	-11.38	5.26e-30	1.6e-27	KIF18A	-634537
chr7_121831192_121832831	282.41	-2.13314	0.187445	-11.3801	5.25e-30	1.6e-27	PTPRZ1	40530
chr9_37675408_37677235	153.295	-2.57882	0.226688	-11.3761	5.5e-30	1.67e-27	FRMPD1	-24409
chr9_37675408_37677235.1	153.295	-2.57882	0.226688	-11.3761	5.5e-30	1.67e-27	RP11-613M10.9	391453
chr1_60911937_60913179	90.9084	-4.04619	0.3558	-11.3721	5.76e-30	1.75e-27	NFIA	-46679
chr2_24399342_24401198	240.371	-2.39784	0.210898	-11.3697	5.92e-30	1.79e-27	ITSN2	-38628
chr7_20219419_20220362	115.85	-3.32599	0.292758	-11.3609	6.55e-30	1.98e-27	MACC1	-2015
chr4_53557888_53559153	236.064	-2.67903	0.235856	-11.3588	6.71e-30	2.02e-27	LNX1	32464
chr4_53557888_53559153.1	236.064	-2.67903	0.235856	-11.3588	6.71e-30	2.02e-27	RP11-231C18.3	-180050
chr13_72316289_72317795	132.153	-3.03824	0.267497	-11.3581	6.76e-30	2.03e-27	MZT1	409893
chr4_140856417_140859268	209.624	-2.8559	0.251649	-11.3487	7.53e-30	2.26e-27	TBC1D9	-100297
chr11_44684805_44685482	79.7816	-3.78329	0.333398	-11.3477	7.62e-30	2.28e-27	TSPAN18	41630
chr6_157186773_157188006	174.792	-2.80286	0.247025	-11.3465	7.72e-30	2.31e-27	ARID1B	-409400
chr5_114307651_114308798	114.562	-3.05636	0.269478	-11.3418	8.15e-30	2.43e-27	KCNN2	52147
chr14_106610683_106612545	136.62	-2.8042	0.247286	-11.3399	8.32e-30	2.48e-27	TMEM121	-1084081
chr20_10783521_10785465	145.84	-2.77266	0.24476	-11.328	9.53e-30	2.84e-27	JAG1	-109522
chr18_10085683_10087682	231.298	-2.60328	0.229963	-11.3204	1.04e-29	3.09e-27	VAPA	-171682
chr10_23106419_23107148	79.8991	-3.87913	0.342805	-11.3159	1.1e-29	3.25e-27	MSRB2	-10914
chr12_71201099_71201796	91.3141	-3.92149	0.346621	-11.3135	1.13e-29	3.33e-27	TSPAN8	240103
chr10_75040452_75043077	160.466	-2.5115	0.221998	-11.3132	1.13e-29	3.34e-27	DUPD1	15438
chr9_93598626_93600971	185.304	-2.46657	0.218047	-11.3121	1.14e-29	3.37e-27	PHF2	-22220
chr13_92909218_92910913	165.001	3.43472	0.303657	11.3112	1.16e-29	3.4e-27	GPC6	315929
chr7_151827388_151828639	126.443	-2.87109	0.253855	-11.3099	1.17e-29	3.45e-27	PRKAG2	48487
chrX_12012925_12013830	113.268	-3.72381	0.329288	-11.3087	1.19e-29	3.49e-27	FRMPD4	124636
chr17_64342252_64344893	147.399	-2.48921	0.22013	-11.3079	1.2e-29	3.52e-27	PECAM1	45986
chr4_75289828_75291020	226.73	-2.36111	0.208847	-11.3054	1.23e-29	3.61e-27	RCHY1	223411
chr5_112582864_112584272	86.8937	-3.20334	0.283454	-11.3011	1.3e-29	3.79e-27	APC	153616
chr6_111944658_111945796	89.4536	-3.64121	0.32234	-11.2962	1.37e-29	4e-27	FYN	-71206
chr3_135268369_135270233	274.111	-2.06299	0.182713	-11.2909	1.45e-29	4.24e-27	EPHB1	-473108
chr5_52290716_52291640	69.0264	-4.10568	0.363738	-11.2875	1.51e-29	4.4e-27	ITGA1	496256
chr6_170006081_170008648	386.869	-2.06973	0.183402	-11.2852	1.55e-29	4.51e-27	ERMARD	-254285
chr1_89801702_89802970	162.547	-2.54708	0.225715	-11.2845	1.57e-29	4.54e-27	RP11-302M6.4	-168563
chr2_16821441_16822645	163.651	-2.82594	0.250577	-11.2778	1.69e-29	4.89e-27	FAM49A	-155607
chr6_43694124_43696820	211.362	-2.48964	0.220778	-11.2766	1.71e-29	4.95e-27	MRPS18A	-6333
chr2_7053394_7054449	107.162	-3.11647	0.276411	-11.2748	1.75e-29	5.04e-27	RNF144A	-136003
chr3_183377582_183379355	113.352	-2.93918	0.260742	-11.2723	1.8e-29	5.18e-27	MCF2L2	48921
chr1_22120541_22122120	112.709	-2.9336	0.260282	-11.2708	1.83e-29	5.26e-27	WNT4	20847
chr3_133452388_133454251	202.261	2.95061	0.261798	11.2706	1.83e-29	5.26e-27	BFSP2	-52394
chr11_115221714_115223009	111.846	-3.58307	0.318203	-11.2603	2.06e-29	5.9e-27	CADM1	281557
chr12_6294694_6296531	181.232	-2.76914	0.245932	-11.2598	2.07e-29	5.93e-27	PLEKHG6	13905
chr12_11807299_11808365	72.1416	-3.98144	0.353697	-11.2566	2.15e-29	6.13e-27	ETV6	-157446
chr2_177051179_177053642	132.615	-2.88816	0.256603	-11.2554	2.18e-29	6.21e-27	HNRNPA3	158921
chr16_49542161_49544406	123.41	-2.92565	0.25998	-11.2534	2.23e-29	6.34e-27	ZNF423	313514
chr8_64428900_64432054	206.308	-2.67609	0.237819	-11.2526	2.25e-29	6.39e-27	BHLHE22	148313
chr3_108388026_108390122	258.748	-2.46067	0.218985	-11.2367	2.69e-29	7.64e-27	MYH15	139201
chr3_130848329_130850380	144.263	-2.80891	0.250063	-11.2328	2.81e-29	7.97e-27	ATP2C1	215
chr8_61075521_61078601	250.721	-2.19803	0.195771	-11.2276	2.99e-29	8.44e-27	CLVS1	209354
chr6_143637516_143638463	111.012	-3.74428	0.333527	-11.2263	3.03e-29	8.55e-27	PHACTR2	39605
chr3_175269594_175270970	179.716	3.07747	0.274135	11.2261	3.04e-29	8.56e-27	NAALADL2	-410315
chr3_184042013_184043171	172.621	-2.66619	0.23757	-11.2228	3.15e-29	8.87e-27	HTR3C	9876
chr9_110206869_110207768	63.5963	-4.27784	0.381241	-11.2208	3.22e-29	9.05e-27	C9orf152	422
chr17_73118527_73119689	111.981	-3.03643	0.270675	-11.218	3.33e-29	9.33e-27	SLC39A11	-25846
chr3_108756993_108758288	176.683	-2.54595	0.226955	-11.2178	3.33e-29	9.33e-27	RETNLB	0
chr2_217609669_217610969	82.9354	-3.42704	0.305549	-11.216	3.4e-29	9.5e-27	DIRC3	145587
chr3_181985824_181989380	362.421	-2.00774	0.179007	-11.216	3.4e-29	9.5e-27	SOX2	-273901
chr7_127736430_127737548	126.064	-3.1687	0.282541	-11.215	3.44e-29	9.59e-27	SND1	-84251
chr2_41762793_41763845	118.848	-3.55683	0.31719	-11.2136	3.5e-29	9.73e-27	C2orf91	189959
chr3_122843499_122844472	195.955	-2.80975	0.250687	-11.2082	3.72e-29	1.03e-26	DIRC2	-48705
chr8_120279081_120280641	224.414	2.56351	0.228821	11.2031	3.93e-29	1.09e-26	COL14A1	-153974
chr11_110859981_110861147	198.249	3.03526	0.270943	11.2026	3.96e-29	1.1e-26	ARHGAP20	-270296
chr3_156160442_156161674	161.637	-2.76179	0.246593	-11.1998	4.09e-29	1.13e-26	KCNAB1	-39895
chr1_79362771_79364677	258.235	-2.21673	0.198085	-11.1908	4.52e-29	1.25e-26	ADGRL4	-356053
chr2_181790799_181791800	116.295	-3.37984	0.302088	-11.1883	4.65e-29	1.28e-26	NEUROD1	-109923
chr17_75908154_75911096	301.451	-1.92454	0.172072	-11.1845	4.86e-29	1.34e-26	FBF1	29943
chr17_75908154_75911096.1	301.451	-1.92454	0.172072	-11.1845	4.86e-29	1.34e-26	RP11-552F3.12	2634
chrX_120358457_120359531	139.309	-3.14788	0.281585	-11.1791	5.16e-29	1.42e-26	ATP1B4	2581
chr1_60894099_60894760	72.1847	-4.21419	0.377012	-11.1779	5.23e-29	1.44e-26	NFIA	-28841
chr10_14623122_14624462	99.1343	-3.39475	0.303769	-11.1754	5.38e-29	1.47e-26	FAM107B	150436
chr7_133910561_133911349	98.2571	-3.32213	0.297402	-11.1705	5.69e-29	1.55e-26	EXOC4	-657489
chr9_113298410_113300441	139.089	-2.81943	0.252514	-11.1654	6.02e-29	1.64e-26	RNF183	2831
chr12_89544505_89545445	73.3367	-3.70827	0.332155	-11.1643	6.1e-29	1.66e-26	POC1B-GALNT4	-18243
chr7_99943693_99944952	103.315	-3.71043	0.332367	-11.1637	6.14e-29	1.67e-26	GJC3	-14073
chr11_58490453_58491410	221.045	-2.63762	0.236354	-11.1596	6.43e-29	1.75e-26	OR5B21	16696
chr1_195067336_195068476	75.863	-3.89882	0.349432	-11.1576	6.57e-29	1.78e-26	KCNT2	1540750
chr20_3798579_3800704	143.869	-2.62504	0.235278	-11.1572	6.6e-29	1.79e-26	CDC25B	-2745
chr1_162927115_162927920	67.6307	-3.79631	0.340327	-11.1549	6.78e-29	1.83e-26	CCDC190	-58300
chr12_169498_173255	222.944	-2.12119	0.190185	-11.1533	6.9e-29	1.86e-26	IQSEC3	-102734
chr5_40634079_40635429	89.5412	-3.69794	0.331831	-11.144	7.66e-29	2.06e-26	TTC33	120547
chr3_114498374_114499481	189.22	-2.82852	0.25383	-11.1434	7.71e-29	2.08e-26	ZBTB20	647791
chr21_30577144_30578112	66.8367	-4.04348	0.362887	-11.1425	7.79e-29	2.09e-26	KRTAP22-2	12286
chr1_226722276_226724413	141.526	-2.74275	0.246295	-11.136	8.38e-29	2.25e-26	ITPKB	14911
chr18_58138989_58142099	480.182	-1.82612	0.164017	-11.1337	8.6e-29	2.3e-26	NEDD4L	-94329
chr2_46306160_46308494	126.943	-2.88763	0.259355	-11.1339	8.58e-29	2.3e-26	EPAS1	-8759
chr7_108441986_108442630	68.0329	-3.88858	0.349262	-11.1337	8.6e-29	2.3e-26	NRCAM	13692
chr8_74301929_74303202	75.7785	-3.62968	0.326036	-11.1328	8.69e-29	2.32e-26	JPH1	18127
chr11_116371086_116373977	209.604	-2.35112	0.211328	-11.1254	9.43e-29	2.51e-26	BUD13	399011
chr1_179786027_179789111	276.616	2.36392	0.212495	11.1246	9.53e-29	2.53e-26	FAM163A	-42865
chr6_68138409_68139891	111.76	-3.39276	0.305117	-11.1196	1.01e-28	2.68e-26	ADGRB3	1092515
chr10_5020055_5021291	122.211	-3.54887	0.319256	-11.1161	1.05e-28	2.78e-26	AKR1C2	-16032
chr17_72580171_72581859	247.649	-2.26594	0.203857	-11.1153	1.06e-28	2.8e-26	SOX9	-459152
chr9_35226295_35227307	128.571	-3.31671	0.298675	-11.1047	1.19e-28	3.14e-26	UNC13B	-64294
chr18_59426614_59427783	106.191	-2.9695	0.267435	-11.1036	1.2e-28	3.18e-26	LMAN1	-66652
chr2_62466225_62468358	206.204	-2.55496	0.230119	-11.1028	1.22e-28	3.2e-26	TMEM17	37984
chr9_97062143_97063162	99.27	-3.48602	0.314039	-11.1006	1.25e-28	3.28e-26	CTSV	-22833
chr15_31303086_31309605	424.867	-1.68045	0.151394	-11.0999	1.26e-28	3.3e-26	KLF13	17250
chr2_37526998_37527917	78.1875	-4.00954	0.361267	-11.0986	1.27e-28	3.34e-26	CDC42EP3	144275
chr18_29248661_29249413	91.7026	-3.57572	0.322188	-11.0982	1.28e-28	3.35e-26	CDH2	-1212076
chr13_52796553_52797742	91.8272	-3.24041	0.291989	-11.0977	1.29e-28	3.37e-26	PCDH8	50900
chr1_14712755_14714746	137.852	-2.952	0.266046	-11.0958	1.31e-28	3.43e-26	KAZN	-819964
chr8_29773167_29774548	96.9472	-3.17042	0.285821	-11.0923	1.37e-28	3.56e-26	SARAF	308660
chr5_100516987_100518003	98.5808	-3.39453	0.306062	-11.091	1.39e-28	3.61e-26	FAM174A	17302
chr18_41534220_41536209	228.935	-2.47087	0.222841	-11.088	1.43e-28	3.73e-26	PIK3C3	418997
chr1_174073029_174074124	112.787	-2.9435	0.265495	-11.0868	1.45e-28	3.77e-26	RC3H1	-50732
chr7_158581450_158582408	69.2704	-4.01759	0.362493	-11.0832	1.51e-28	3.92e-26	PTPRN2	5381
chr14_64726220_64727275	81.5416	-3.46189	0.312361	-11.083	1.52e-28	3.93e-26	PLEKHG3	-21624
chr6_138182562_138184026	178.571	-2.54354	0.229596	-11.0783	1.6e-28	4.13e-26	ARFGEF3	-20642
chr10_117220880_117222015	88.295	-3.62433	0.327191	-11.0771	1.62e-28	4.18e-26	SLC18A2	19058
chr7_21365857_21367471	100.781	-3.35222	0.302635	-11.0768	1.63e-28	4.19e-26	SP4	60563
chr4_6746200_6748350	224.505	2.72384	0.246026	11.0714	1.73e-28	4.45e-26	BLOC1S4	-30146
chr1_230157863_230159266	100.746	-3.30459	0.298485	-11.0712	1.73e-28	4.45e-26	GALNT2	-90655
chr3_52310743_52312298	144.322	-2.75066	0.248504	-11.0688	1.78e-28	4.56e-26	DNAH1	4021
chr5_14501279_14502694	186.775	-2.33397	0.210973	-11.0629	1.9e-28	4.86e-26	TRIO	-357578
chr16_11792424_11793174	86.4345	-3.31466	0.299885	-11.0531	2.12e-28	5.42e-26	ZC3H7A	4094
chr17_57051680_57052588	95.3332	-3.42432	0.30985	-11.0515	2.15e-28	5.5e-26	AKAP1	32602
chr17_26603673_26604411	503.272	2.1174	0.191603	11.051	2.17e-28	5.53e-26	WSB1	689701
chr11_30892661_30894773	176.636	3.14207	0.284391	11.0484	2.23e-28	5.68e-26	DCDC1	433508
chr12_123057573_123059837	140.31	-2.78694	0.25228	-11.047	2.27e-28	5.76e-26	PITPNM2	50659
chr10_104707099_104709203	319.67	-1.96579	0.178011	-11.0431	2.37e-28	6.01e-26	SORCS3	-65999
chr6_169017919_169019316	87.4346	-3.40144	0.308041	-11.0422	2.39e-28	6.06e-26	THBS2	234729
chr13_93269847_93271685	258.228	2.65628	0.24059	11.0407	2.43e-28	6.16e-26	GPC6	-43006
chr5_59743670_59745866	247.491	-2.1101	0.191208	-11.0356	2.57e-28	6.5e-26	PDE4D	742211
chr1_145978988_145980078	102.863	-3.37357	0.305706	-11.0354	2.58e-28	6.51e-26	POLR3GL	-14286
chr10_88089097_88089934	69.177	-3.74305	0.339212	-11.0345	2.6e-28	6.56e-26	KLLN	-225660
chr8_111711781_111712761	87.5556	-3.25788	0.295274	-11.0334	2.64e-28	6.64e-26	CSMD3	1724339
chr20_57576436_57577561	118.505	-3.16404	0.286901	-11.0283	2.79e-28	7.01e-26	PCK1	-15357
chr4_31381921_31383324	260.745	2.48598	0.225456	11.0265	2.85e-28	7.15e-26	PCDH7	-661507
chr13_101337349_101338366	146.909	-2.58004	0.234044	-11.0238	2.94e-28	7.36e-26	NALCN	77990
chr14_78346454_78347875	125.091	-2.8852	0.261835	-11.0192	3.09e-28	7.73e-26	NRXN3	-176082
chr8_29555073_29556438	92.8522	-3.83151	0.347807	-11.0162	3.19e-28	7.98e-26	DUSP4	-206268
chr1_219563525_219564885	244.713	-2.17272	0.197291	-11.0128	3.32e-28	8.27e-26	ZC3H11B	48261
chr1_154742614_154744036	169.358	-2.78152	0.252739	-11.0055	3.6e-28	8.93e-26	KCNN3	126245
chr11_61141303_61142159	125.632	-2.97587	0.270396	-11.0056	3.59e-28	8.93e-26	VPS37C	19459
chr11_78989853_78992541	281.287	-2.19396	0.199349	-11.0056	3.59e-28	8.93e-26	ODZ4	448111
chr8_100463157_100464752	143.35	-2.64317	0.240213	-11.0034	3.68e-28	9.13e-26	ANKRD46	95033
chr11_19295828_19297655	132.803	-2.48495	0.225893	-11.0006	3.8e-28	9.4e-26	NAV2	53069
chr9_8251482_8253091	135.514	-2.7553	0.25047	-11.0005	3.8e-28	9.4e-26	TMEM261	-451415
chr5_40599704_40601749	103.075	-3.60145	0.327392	-11.0004	3.8e-28	9.4e-26	TTC33	154227
chr8_144811256_144812696	137.794	-3.10635	0.282398	-10.9999	3.83e-28	9.44e-26	ZNF517	-8387
chr8_71858131_71859851	117.396	-2.99405	0.272306	-10.9952	4.03e-28	9.93e-26	MSC	-13663
chr15_69701360_69702428	98.7206	-3.51215	0.319617	-10.9886	4.33e-28	1.07e-25	RPLP1	-248577
chr11_8454916_8456617	139.3	-2.84796	0.259188	-10.988	4.36e-28	1.07e-25	STK33	137612
chr7_32987827_32988882	81.8713	-3.40589	0.309992	-10.987	4.41e-28	1.08e-25	FKBP9	-30423
chr18_27627782_27629207	172.386	2.98119	0.271415	10.9839	4.57e-28	1.12e-25	CDH2	407379
chr10_132231783_132232989	101.236	-3.08071	0.280498	-10.983	4.61e-28	1.13e-25	STK32C	98849
chr1_183609233_183610987	179.909	-2.65036	0.241367	-10.9806	4.74e-28	1.16e-25	NCF2	-18357
chr10_11255889_11256675	85.4707	-3.3373	0.30393	-10.9805	4.74e-28	1.16e-25	CELF2	-457493
chr13_78401832_78403702	229.818	-2.3392	0.213048	-10.9797	4.79e-28	1.17e-25	POU4F1	199859
chr3_114400413_114401332	155.776	-2.65951	0.242268	-10.9775	4.9e-28	1.19e-25	ZBTB20	745940
chr3_190155578_190156363	101.142	-3.27319	0.298234	-10.9753	5.03e-28	1.22e-25	P3H2	-33141
chr14_100782529_100784436	106.94	-2.96474	0.27014	-10.9748	5.05e-28	1.22e-25	DLK1	-55703
chr13_44152817_44153965	128.231	-3.05226	0.27813	-10.9742	5.09e-28	1.23e-25	SMIM2	7293
chr3_135531798_135533332	157.783	-2.76002	0.251572	-10.9711	5.26e-28	1.27e-25	PPP2R3A	432341
chr18_10410527_10411734	111.76	-2.98878	0.272427	-10.9709	5.27e-28	1.27e-25	APCDD1	42894
chr2_18991312_18992449	155.37	3.16843	0.289016	10.9628	5.77e-28	1.39e-25	OSR1	366205
chr8_52390098_52391567	78.0595	-3.47357	0.316897	-10.9612	5.87e-28	1.41e-25	ST18	18177
chr5_64645287_64647415	144.87	-2.98897	0.272721	-10.9598	5.96e-28	1.43e-25	FAM159B	42893
chr10_48594188_48596174	125.188	-2.7847	0.254131	-10.9577	6.1e-28	1.46e-25	ARHGAP22	56443
chr9_121713692_121714931	90.7576	-3.37537	0.308038	-10.9576	6.11e-28	1.46e-25	DAB2IP	-62099
chr17_73531511_73534798	155.5	-2.40265	0.219273	-10.9573	6.13e-28	1.47e-25	SDK2	109292
chr3_194112337_194113128	124.697	-2.87987	0.262884	-10.9549	6.29e-28	1.51e-25	HES1	23017
chr2_190863640_190864444	98.114	-3.19301	0.291483	-10.9543	6.33e-28	1.51e-25	GLS	16383
chr10_70985584_70987376	157.549	-2.51698	0.229806	-10.9526	6.45e-28	1.54e-25	PCBD1	-96800
chr17_74059389_74060256	80.7921	-3.76516	0.343783	-10.9521	6.49e-28	1.55e-25	RPL38	143326
chr11_116035864_116036647	104.904	-3.1682	0.289305	-10.9511	6.57e-28	1.56e-25	CADM1	-531299
chr1_17134738_17136039	115.805	-2.91572	0.266254	-10.9509	6.58e-28	1.56e-25	PADI2	-15303
chr18_41268301_41269309	81.3457	-3.85008	0.351648	-10.9487	6.74e-28	1.6e-25	PIK3C3	685897
chr3_157335617_157336847	121.748	-3.08005	0.281439	-10.9439	7.11e-28	1.68e-25	VEPH1	166780
chr10_131141222_131143317	415.745	-1.75657	0.160534	-10.942	7.26e-28	1.72e-25	TCERG1L	168405
chr22_44171851_44173385	125.36	-2.97515	0.271966	-10.9394	7.47e-28	1.76e-25	PARVG	7505
chr1_20290452_20292213	169.776	-2.49879	0.228432	-10.9389	7.51e-28	1.77e-25	VWA5B1	0
chr11_83004294_83005427	122.726	-2.79733	0.255769	-10.9369	7.68e-28	1.81e-25	RAB30	66497
chr13_65830192_65831272	213.991	-2.63223	0.240692	-10.9361	7.75e-28	1.82e-25	PCDH9	1399174
chr7_99631083_99632206	148.113	-2.69135	0.246098	-10.9361	7.75e-28	1.82e-25	ZSCAN25	-14136
chr8_127565018_127566631	137.582	-2.89222	0.264566	-10.9319	8.11e-28	1.9e-25	MYC	168803
chr11_133947973_133950418	196.486	-2.23399	0.204368	-10.9313	8.17e-28	1.91e-25	IGSF9B	6568
chr14_103593938_103596174	204.002	-2.30188	0.210576	-10.9314	8.16e-28	1.91e-25	RP11-73M18.2	-30977
chr18_50800703_50802490	126.341	-2.85074	0.260831	-10.9295	8.33e-28	1.95e-25	MRO	22913
chr11_117473588_117474468	125.091	-2.75782	0.25236	-10.9281	8.46e-28	1.97e-25	DSCAML1	322794
chr6_163501016_163501905	87.1816	-4.00886	0.366994	-10.9235	8.9e-28	2.07e-25	QKI	-86374
chr4_53071878_53073074	161.213	-2.52187	0.230924	-10.9208	9.17e-28	2.14e-25	SCFD2	293002
chr6_7624778_7625675	105.599	-3.96024	0.362663	-10.9199	9.26e-28	2.15e-25	SNRNP48	-34580
chr6_154471407_154472846	126.32	-2.67216	0.244724	-10.9191	9.34e-28	2.17e-25	CNKSR3	5646
chr3_113572783_113576323	273.816	-2.1873	0.200433	-10.9128	1e-27	2.32e-25	SIDT1	-40488
chr11_70913590_70914739	190.353	-2.50323	0.229408	-10.9117	1.01e-27	2.35e-25	SHANK2	310024
chr20_20192293_20193188	103.512	-3.08338	0.282625	-10.9098	1.03e-27	2.39e-25	CFAP61	-139742
chr6_134584659_134586204	354.025	-2.01743	0.184958	-10.9075	1.06e-27	2.45e-25	SGK1	-266601
chr4_25370121_25371039	84.1802	-3.4574	0.317072	-10.9041	1.1e-27	2.54e-25	ZCCHC4	-57336
chr8_94239888_94240681	107.257	-3.21907	0.295217	-10.9041	1.1e-27	2.54e-25	GEM	21670
chr11_117758928_117759929	72.6371	-3.92041	0.359553	-10.9036	1.11e-27	2.55e-25	DSCAML1	37333
chr18_49638584_49641106	220.828	-2.20621	0.20239	-10.9008	1.14e-27	2.63e-25	LIPG	-76525
chr5_64532008_64533227	110.129	-3.15031	0.289081	-10.8976	1.18e-27	2.71e-25	RGS7BP	-25710
chr18_41394751_41397162	212.768	-2.31591	0.212647	-10.8908	1.27e-27	2.92e-25	PIK3C3	558044
chr7_4931553_4932586	199.654	-2.36459	0.217121	-10.8906	1.28e-27	2.92e-25	MMD2	26628
chr7_47762887_47764121	134.227	-2.8203	0.259016	-10.8885	1.31e-27	2.99e-25	TNS3	-180743
chr10_124707994_124710121	126.665	-2.75526	0.253178	-10.8827	1.39e-27	3.18e-25	FAM53B	34149
chr10_124707994_124710121.1	126.665	-2.75526	0.253178	-10.8827	1.39e-27	3.18e-25	RP11-12J10.3	81607
chr2_17578322_17580290	150.182	-2.70463	0.2486	-10.8794	1.44e-27	3.29e-25	VSNL1	-39197
chr1_112027301_112028998	155.492	-2.71261	0.249338	-10.8793	1.45e-27	3.29e-25	KCND3	-38146
chr8_135318776_135319661	97.1373	-3.09543	0.284531	-10.8791	1.45e-27	3.3e-25	KHDRBS3	137796
chr1_61011127_61012332	87.3855	-3.07448	0.282652	-10.8773	1.48e-27	3.36e-25	NFIA	-145869
chr8_70938211_70939241	99.3062	-3.2217	0.296221	-10.876	1.5e-27	3.4e-25	XKR9	-268847
chr3_178601475_178604146	270.291	-2.19397	0.201763	-10.874	1.53e-27	3.47e-25	KCNMB2	-65271
chr3_178601475_178604146.1	270.291	-2.19397	0.201763	-10.874	1.53e-27	3.47e-25	RP11-385J1.3	-182353
chr18_43227700_43228842	143.253	-2.73328	0.251414	-10.8717	1.57e-27	3.56e-25	SYT4	48809
chr6_33877456_33880394	283.308	-2.13401	0.196314	-10.8704	1.59e-27	3.6e-25	MLN	-73476
chr2_124115864_124116779	133.068	-2.79977	0.257571	-10.8699	1.6e-27	3.62e-25	CNTNAP5	-90578
chr16_12245645_12246515	152.229	-2.5272	0.232516	-10.8689	1.62e-27	3.65e-25	SNX29	-268908
chr8_28339267_28340105	80.0056	-3.33171	0.306565	-10.8679	1.64e-27	3.69e-25	PNOC	-22136
chr11_70521806_70524246	243.709	-2.02679	0.186516	-10.8666	1.66e-27	3.74e-25	SHANK2	700517
chr10_110617501_110618512	102.75	-3.01003	0.277018	-10.8658	1.68e-27	3.76e-25	RBM20	25885
chrX_127545387_127546533	56.7495	-4.41179	0.406042	-10.8654	1.69e-27	3.78e-25	ACTRT1	505866
chr7_50378239_50379637	218.106	-2.33045	0.214519	-10.8636	1.72e-27	3.85e-25	IKZF1	-73571
chr8_122837458_122838611	242.201	-2.33965	0.215382	-10.8628	1.73e-27	3.88e-25	ZHX2	-56065
chr5_73544424_73545745	97.9149	-3.26785	0.300952	-10.8584	1.82e-27	4.06e-25	ANKRA2	19942
chr3_176651747_176652618	94.6197	-3.3297	0.306701	-10.8565	1.86e-27	4.14e-25	TBL1XR1	544779
chr2_234769933_234773421	408.154	-1.97907	0.182318	-10.855	1.89e-27	4.2e-25	SH3BP4	178552
chr10_86267170_86268148	124.537	-2.88307	0.265608	-10.8546	1.9e-27	4.22e-25	GRID1	98331
chr4_81896768_81897503	69.8474	-3.94827	0.363983	-10.8474	2.05e-27	4.56e-25	RASGEF1B	146742
chr6_155287625_155288320	148.622	3.35774	0.309646	10.8438	2.13e-27	4.73e-25	TFB1M	26165
chr19_57719091_57720300	66.8574	-4.23556	0.390614	-10.8433	2.15e-27	4.75e-25	AC003006.7	-37047
chr19_57719091_57720300.1	66.8574	-4.23556	0.390614	-10.8433	2.15e-27	4.75e-25	ZNF671	7325
chr3_166190145_166191816	119.453	-3.25411	0.300122	-10.8426	2.16e-27	4.78e-25	BCHE	-352673
chr1_159957594_159959378	216.153	2.64735	0.244167	10.8424	2.17e-27	4.79e-25	SLAMF9	-3340
chr13_43272713_43273508	101.889	-3.19731	0.294915	-10.8415	2.19e-27	4.83e-25	ENOX1	513401
chr18_27859848_27863295	786.091	1.49459	0.137879	10.8399	2.23e-27	4.91e-25	CDH2	173291
chr5_126917502_126918487	113.894	-2.91176	0.268742	-10.8348	2.36e-27	5.18e-25	2024-03-03	112322
chr5_24904478_24905561	168.806	2.94403	0.271732	10.8343	2.37e-27	5.21e-25	CDH10	-259500
chr8_128793957_128795473	146.883	-2.73932	0.252879	-10.8325	2.41e-27	5.3e-25	GSDMC	991416
chr4_11218157_11219188	129.045	-2.8294	0.261204	-10.8321	2.42e-27	5.32e-25	HS3ST1	210578
chr5_67805497_67807025	246.404	-2.40574	0.222155	-10.8291	2.51e-27	5.49e-25	PIK3R1	485543
chr6_170497641_170498905	225.942	-2.34659	0.216705	-10.8285	2.52e-27	5.52e-25	PSMB1	54437
chr3_144386583_144387659	90.0562	-3.33804	0.308287	-10.8277	2.54e-27	5.56e-25	C3orf58	-413503
chr2_231665043_231667795	413.54	-1.7366	0.160389	-10.8275	2.55e-27	5.57e-25	PTMA	41986
chr8_65221688_65222683	105.993	-3.41875	0.315758	-10.8271	2.56e-27	5.58e-25	ARMC1	411525
chr20_49380177_49382466	187.262	3.03903	0.280904	10.8188	2.81e-27	6.11e-25	KCNB1	101832
chr1_239682735_239683515	111.827	-2.90238	0.268524	-10.8086	3.13e-27	6.81e-25	CHRM3	-53663
chr2_6068551_6069985	102.771	-3.51971	0.325689	-10.807	3.19e-27	6.93e-25	SOX11	-375885
chr8_139953909_139959066	427.601	-1.74258	0.161254	-10.8065	3.21e-27	6.96e-25	TRAPPC9	499514
chr11_92667329_92668203	107.348	-3.3402	0.309101	-10.8062	3.22e-27	6.97e-25	FAT3	-314789
chr1_234750556_234752132	142.123	-2.84032	0.262909	-10.8034	3.32e-27	7.17e-25	IRF2BP2	-141031
chr10_77409669_77410827	139.684	-2.6669	0.246896	-10.8017	3.38e-27	7.29e-25	KCNMA1	226816
chr4_21517456_21518442	122.503	-2.9106	0.269456	-10.8018	3.38e-27	7.29e-25	KCNIP4	430358
chr18_22319482_22321012	221.358	-2.27247	0.210395	-10.801	3.41e-27	7.34e-25	CTAGE1	96904
chr11_119785931_119787830	117.918	-2.74034	0.253749	-10.7994	3.46e-27	7.46e-25	NECTIN1	-56847
chr2_70684516_70686072	113.44	-2.90884	0.269468	-10.7948	3.64e-27	7.83e-25	ADD2	82141
chr10_79344195_79345416	111.21	-3.17981	0.294609	-10.7933	3.7e-27	7.95e-25	PPIF	2062
chr18_58201908_58203247	258.762	-2.00997	0.186256	-10.7914	3.78e-27	8.1e-25	NEDD4L	-157248
chr5_137741582_137742348	95.94	-3.62211	0.335714	-10.7893	3.87e-27	8.29e-25	KLHL3	-5492
chr7_107494141_107495009	87.4255	-3.75537	0.348179	-10.7858	4.02e-27	8.6e-25	COG5	69506
chr11_127105345_127107894	154.05	-2.768	0.256757	-10.7806	4.25e-27	9.07e-25	KIRREL3	-104535
chr5_1603591_1604606	78.3326	-3.66885	0.340316	-10.7807	4.25e-27	9.07e-25	LPCAT1	-79614
chr4_173555867_173557185	108.902	-3.55558	0.32984	-10.7797	4.29e-27	9.15e-25	HAND2	-25638
chr4_163748276_163750360	183.737	-2.5297	0.234686	-10.7791	4.32e-27	9.2e-25	2024-03-01	633691
chr6_3549097_3550123	85.7862	-3.4881	0.32367	-10.7767	4.43e-27	9.43e-25	SLC22A23	-92075
chr13_76488948_76489986	104.569	-3.57782	0.332144	-10.7719	4.67e-27	9.92e-25	KCTD12	396405
chr9_70079139_70082145	124.752	-2.73503	0.253972	-10.769	4.82e-27	1.02e-24	MAMDC2	-35559
chr5_68138978_68140284	146.548	-2.78142	0.258291	-10.7686	4.84e-27	1.03e-24	PIK3R1	152284
chr11_128764031_128765331	186.374	-2.35324	0.218583	-10.7659	4.99e-27	1.06e-24	FLI1	-70262
chr5_147140534_147141146	68.4676	-5.46039	0.507213	-10.7655	5.01e-27	1.06e-24	PPP2R2B	-59043
chr3_8657703_8659145	106.967	-3.35456	0.311632	-10.7645	5.06e-27	1.07e-24	SSUH2	22927
chr13_94947422_94948697	313.704	-2.02852	0.188449	-10.7643	5.08e-27	1.07e-24	SOX21	-235023
chr1_208780964_208782602	103.704	-3.1851	0.295905	-10.7639	5.09e-27	1.07e-24	PLXNA2	-536644
chr7_76672439_76674138	111.96	-3.0971	0.287802	-10.7612	5.25e-27	1.1e-24	POMZP3	-45198
chr3_192354765_192357108	214.926	-2.29881	0.213651	-10.7596	5.34e-27	1.12e-24	FGF12	410657
chr1_215775897_215776920	115.711	-2.87807	0.267605	-10.7549	5.62e-27	1.18e-24	USH2A	646477
chr13_109331521_109333459	162.048	-2.39833	0.223062	-10.7518	5.81e-27	1.22e-24	IRS2	453110
chr2_60094290_60095026	71.3635	-3.96169	0.368466	-10.7518	5.81e-27	1.22e-24	BCL11A	460129
chr18_61690633_61692282	185.089	-2.32856	0.216583	-10.7514	5.84e-27	1.22e-24	RNF152	201478
chr3_156230102_156230940	100.638	-3.31776	0.308595	-10.7512	5.85e-27	1.22e-24	KCNAB1	-109555
chr8_76695566_76696693	76.9733	-3.39174	0.315673	-10.7445	6.29e-27	1.31e-24	ZFHX4	-14348
chr18_78700992_78702502	227.406	-2.1849	0.203392	-10.7423	6.44e-27	1.34e-24	SALL3	277773
chr2_219327366_219328145	81.3696	-3.68637	0.343227	-10.7403	6.58e-27	1.37e-24	RESP18	5033
chr6_145406263_145407409	188.405	2.71561	0.252843	10.7403	6.59e-27	1.37e-24	EPM2A	328615
chr4_81811482_81812448	105.493	-3.00295	0.279646	-10.7384	6.72e-27	1.4e-24	RASGEF1B	231797
chr12_69842107_69843847	91.9051	-3.17625	0.295827	-10.7369	6.83e-27	1.42e-24	AC025263.3	-40439
chr12_69842107_69843847.1	91.9051	-3.17625	0.295827	-10.7369	6.83e-27	1.42e-24	MYRFL	-16804
chr4_152691184_152692382	78.2114	-3.92503	0.365601	-10.7358	6.91e-27	1.43e-24	TMEM154	-11019
chr18_59075924_59080410	286.26	-2.07015	0.192843	-10.7349	6.98e-27	1.44e-24	SEC11C	59489
chr8_27403053_27403914	90.94	-3.59257	0.334767	-10.7315	7.24e-27	1.49e-24	PTK2B	-91572
chr2_168033878_168035057	128.961	-2.94043	0.274023	-10.7306	7.31e-27	1.51e-24	STK39	213085
chr13_111628871_111630763	105.941	-2.78171	0.259551	-10.7174	8.43e-27	1.74e-24	TEX29	-308204
chr10_91001723_91002663	75.2514	-3.62323	0.338117	-10.7159	8.57e-27	1.76e-24	ANKRD1	-80447
chr8_124751475_124752424	116.238	-2.85319	0.266277	-10.7151	8.64e-27	1.78e-24	MTSS1	-23046
chr3_142866110_142867427	195.441	-2.2986	0.214624	-10.7099	9.14e-27	1.88e-24	PCOLCE2	21473
chr13_79225022_79228230	450.7	-1.82592	0.170584	-10.7039	9.76e-27	2e-24	RBM26	177986
chr10_104907430_104908925	104.385	-3.57912	0.334418	-10.7025	9.9e-27	2.03e-24	SORCS3	-266330
chr6_5866438_5867258	82.9733	-3.94056	0.368259	-10.7005	1.01e-26	2.07e-24	NRN1	139710
chr13_97141308_97142059	110.237	-3.02175	0.282425	-10.6993	1.03e-26	2.1e-24	MBNL2	79375
chr13_106354724_106355541	80.0899	-3.7679	0.352235	-10.6971	1.05e-26	2.14e-24	EFNB2	180122
chr7_157507511_157508914	99.6982	-3.0597	0.286065	-10.6958	1.06e-26	2.17e-24	DNAJB6	-170546
chr17_71461298_71462181	92.2709	-3.74552	0.350354	-10.6907	1.13e-26	2.29e-24	SOX9	658839
chr1_193981001_193981754	92.6833	-3.10613	0.290621	-10.6879	1.16e-26	2.36e-24	B3GALT2	-794347
chr3_156725037_156726203	88.7452	-3.16401	0.296055	-10.6872	1.17e-26	2.37e-24	TIPARP	-51803
chr13_87539906_87541600	245.307	-2.19327	0.205305	-10.683	1.22e-26	2.48e-24	SLITRK5	131015
chr11_12762274_12763156	69.2285	-3.65421	0.342255	-10.6769	1.31e-26	2.65e-24	TEAD1	-87684
chr6_106702076_106703386	167.23	-2.46016	0.230447	-10.6756	1.32e-26	2.68e-24	QRSL1	-72499
chr6_19537880_19539007	204.358	-2.34703	0.219857	-10.6753	1.33e-26	2.69e-24	ID4	298379
chr3_129506158_129507035	127.567	-2.53156	0.237191	-10.6731	1.36e-26	2.75e-24	IFT122	-66034
chr9_37617773_37618534	80.3093	-3.59526	0.33692	-10.6709	1.39e-26	2.81e-24	RP11-613M10.9	450154
chr2_11538924_11541354	291.211	-2.13746	0.200367	-10.6677	1.44e-26	2.9e-24	GREB1	-4809
chr3_27125739_27127699	165.136	-2.45428	0.23013	-10.6647	1.49e-26	3e-24	NEK10	241723
chr1_117346153_117347586	164.245	-2.55006	0.239137	-10.6636	1.51e-26	3.03e-24	MAN1A2	19863
chr7_87291034_87292272	61.4141	-3.9349	0.369045	-10.6624	1.53e-26	3.07e-24	CROT	53409
chr18_57796625_57799502	258.122	-2.09225	0.196318	-10.6575	1.61e-26	3.23e-24	ATP8B1	-64818
chr19_12501844_12502661	102.145	-3.17671	0.298153	-10.6546	1.66e-26	3.32e-24	CTD-2192J16.17	48814
chr7_131235484_131236151	94.8265	-3.06911	0.288158	-10.6508	1.73e-26	3.46e-24	MKLN1	-125389
chr18_33123775_33126245	325.512	-2.08318	0.195621	-10.6491	1.76e-26	3.52e-24	CCDC178	314477
chr22_32236797_32238393	85.3735	-3.22313	0.302692	-10.6482	1.78e-26	3.55e-24	SLC5A4	16949
chr6_163773319_163774724	194.536	-2.33656	0.219488	-10.6455	1.83e-26	3.65e-24	QKI	-358677
chr2_234980112_234980964	67.1523	-3.74996	0.352279	-10.6449	1.84e-26	3.67e-24	SH3BP4	-28140
chr1_82595798_82596720	95.8264	-3.46874	0.325884	-10.6441	1.86e-26	3.7e-24	ADGRL2	-1289633
chr4_139728687_139729533	103.737	-3.32935	0.3128	-10.6437	1.87e-26	3.71e-24	MAML3	424652
chr2_10477267_10478550	99.7459	-3.3202	0.312048	-10.64	1.94e-26	3.85e-24	ODC1	-28763
chr1_244326126_244327913	206.256	-2.23936	0.210511	-10.6377	1.99e-26	3.94e-24	C1orf100	24722
chr2_24003198_24004135	98.0208	-3.17457	0.298498	-10.6351	2.05e-26	4.05e-24	UBXN2A	-75887
chr1_107648911_107650187	113.134	-3.52041	0.331029	-10.6348	2.05e-26	4.06e-24	VAV3	314958
chr8_139949521_139951265	116.809	-2.7163	0.255452	-10.6333	2.09e-26	4.12e-24	TRAPPC9	507315
chr3_159074715_159075741	66.3998	-4.3305	0.407311	-10.6319	2.12e-26	4.18e-24	IQCJ	-5388
chr1_84328888_84330192	176.124	-2.67388	0.25153	-10.6305	2.15e-26	4.24e-24	SAMD13	-27169
chr3_135194395_135195512	193.89	-2.2618	0.212799	-10.6288	2.19e-26	4.31e-24	EPHB1	-399134
chr10_97020068_97021441	103.856	-2.77057	0.260737	-10.6259	2.26e-26	4.44e-24	SLIT1	164480
chr11_72652723_72653592	84.7999	-3.29045	0.309685	-10.6251	2.28e-26	4.47e-24	PDE2A	20862
chr14_78592299_78593248	111.176	-3.32441	0.312996	-10.6213	2.37e-26	4.66e-24	NRXN3	-421927
chr5_58504787_58505995	92.0186	-3.75548	0.353589	-10.621	2.38e-26	4.67e-24	GAPT	-13353
chr1_110281637_110282796	95.7449	-2.9366	0.276505	-10.6204	2.39e-26	4.69e-24	RBM15	55710
chr8_101541376_101542083	100.81	-3.54495	0.3338	-10.62	2.41e-26	4.71e-24	GRHL2	-48945
chr2_148518913_148519601	56.8721	-4.51654	0.425427	-10.6165	2.5e-26	4.88e-24	EPC2	125398
chr10_110173683_110175074	103.416	-3.61497	0.340803	-10.6072	2.76e-26	5.39e-24	MXI1	32531
chr18_52843611_52845836	137.064	-2.9762	0.280592	-10.6069	2.77e-26	5.4e-24	DCC	88936
chr18_10089525_10091809	153.107	-2.44184	0.230224	-10.6064	2.78e-26	5.42e-24	VAPA	-175524
chr1_67495880_67497883	104.753	-2.88358	0.271912	-10.6048	2.83e-26	5.5e-24	SERBP1	-65465
chr1_241207931_241209403	251.719	-2.0395	0.192336	-10.6039	2.86e-26	5.56e-24	RGS7	147828
chr12_5204163_5204777	68.3566	-3.87694	0.36562	-10.6037	2.86e-26	5.56e-24	KCNA5	-160175
chr1_39845322_39846115	89.0323	-3.17149	0.299099	-10.6035	2.87e-26	5.57e-24	TRIT1	37392
chr17_17055413_17056149	99.246	-3.31103	0.3124	-10.5987	3.02e-26	5.85e-24	MPRIP	-12654
chr11_11510172_11511655	162.793	-2.55556	0.241141	-10.5978	3.05e-26	5.9e-24	GALNT18	110351
chr1_204838777_204839898	109.427	-3.18233	0.300343	-10.5957	3.12e-26	6.03e-24	NFASC	-10083
chr1_184610409_184611972	204.026	-2.30267	0.217384	-10.5926	3.22e-26	6.23e-24	C1orf21	-223352
chr9_113622817_113623470	76.8702	-4.03126	0.380608	-10.5916	3.26e-26	6.28e-24	RGS3	-178087
chr12_64033019_64034124	58.5191	-3.93264	0.371315	-10.5911	3.28e-26	6.31e-24	SRGAP1	-188727
chr2_22854697_22856317	193.644	-2.36331	0.223185	-10.589	3.35e-26	6.45e-24	KLHL29	528900
chr11_10974768_10977049	233.824	-2.45424	0.231787	-10.5884	3.37e-26	6.49e-24	ZBED5	-116695
chr11_116376123_116377314	84.4821	-3.50375	0.330935	-10.5874	3.41e-26	6.54e-24	BUD13	395674
chr12_103318194_103319174	106.496	-3.04177	0.28731	-10.5871	3.42e-26	6.56e-24	C12orf42	176795
chr1_7366198_7367788	137.117	-2.85224	0.269449	-10.5855	3.48e-26	6.67e-24	VAMP3	404919
chr6_43874037_43876566	234.557	-2.17048	0.205063	-10.5844	3.52e-26	6.73e-24	VEGFA	-103825
chr7_87003584_87005038	238.771	-2.32593	0.219818	-10.5812	3.64e-26	6.96e-24	KIAA1324L	54594
chr2_119208504_119209377	105.23	-2.92593	0.276551	-10.5801	3.69e-26	7.04e-24	STEAP3	14454
chr5_1130168_1131240	181.84	-2.45416	0.231987	-10.5789	3.73e-26	7.12e-24	SLC12A7	-18133
chr6_144675061_144675875	79.8785	-3.63709	0.343821	-10.5784	3.75e-26	7.15e-24	UTRN	-383233
chr14_53155857_53156794	73.6761	-3.84337	0.363513	-10.5728	3.98e-26	7.58e-24	DDHD1	-2759
chr7_23333953_23335701	161.846	3.00213	0.284118	10.5665	4.26e-26	8.1e-24	IGF2BP3	134767
chr8_30563145_30564947	96.4972	-2.74863	0.26015	-10.5656	4.3e-26	8.17e-24	RBPMS	-178667
chr2_48204703_48205890	98.0015	-3.22088	0.304866	-10.5649	4.33e-26	8.22e-24	FOXN2	108820
chr17_40547066_40548059	92.5296	-3.20912	0.303835	-10.5621	4.47e-26	8.46e-24	CCR7	17414
chr10_14647996_14649178	95.4982	-3.26214	0.30887	-10.5615	4.49e-26	8.5e-24	FAM107B	125720
chr1_175207743_175208864	70.7214	-3.60066	0.341026	-10.5583	4.65e-26	8.79e-24	KIAA0040	-14800
chr8_99551767_99553412	213.214	2.40341	0.227639	10.558	4.67e-26	8.81e-24	VPS13B	-538502
chr6_125717536_125718939	140.629	-2.76134	0.261577	-10.5565	4.74e-26	8.94e-24	HEY2	28725
chr2_21250675_21252300	92.061	-3.13503	0.296981	-10.5563	4.75e-26	8.95e-24	TDRD15	-126759
chr1_50305496_50306830	72.834	-3.35545	0.31802	-10.551	5.02e-26	9.45e-24	DMRTA2	116671
chr2_5409668_5410540	108.888	-2.81858	0.267182	-10.5493	5.12e-26	9.62e-24	SOX11	282127
chr9_93813866_93815483	123.687	-2.56542	0.243196	-10.5488	5.14e-26	9.66e-24	BARX1	139890
chr11_46443336_46444449	70.6329	-3.87682	0.367591	-10.5466	5.27e-26	9.89e-24	AMBRA1	149597
chr9_130159660_130160722	127.717	-2.59912	0.246575	-10.5409	5.6e-26	1.05e-23	NCS1	11856
chr3_144368835_144369912	149.924	-2.41377	0.229031	-10.5391	5.71e-26	1.07e-23	C3orf58	-395755
chr8_131952064_131953393	145.906	-2.48982	0.236249	-10.5389	5.71e-26	1.07e-23	EFR3A	-47977
chr18_59216655_59221821	555.862	-1.46735	0.139244	-10.5379	5.77e-26	1.08e-23	GRP	0
chr3_177588905_177591762	255.661	-2.0747	0.196921	-10.5357	5.91e-26	1.1e-23	TBL1XR1	-391509
chr15_86773546_86774351	73.1945	-3.6202	0.343629	-10.5352	5.95e-26	1.11e-23	AGBL1	-693574
chr15_74235903_74236666	73.9364	-3.64094	0.345665	-10.5331	6.08e-26	1.13e-23	CCDC33	0
chr3_82044462_82045666	134.354	-2.65422	0.252074	-10.5296	6.31e-26	1.17e-23	GBE1	-282301
chr4_6367107_6369154	130.995	-2.55711	0.24285	-10.5296	6.31e-26	1.17e-23	PPP2R2C	194447
chr8_145028875_145030839	138.596	-2.71882	0.258214	-10.5293	6.33e-26	1.17e-23	C8orf33	21539
chr11_65277444_65278349	107.417	-3.48076	0.330634	-10.5275	6.45e-26	1.2e-23	POLA2	-15683
chr13_100460886_100462808	205.238	-2.57977	0.245131	-10.524	6.69e-26	1.24e-23	PCCA	-371804
chr13_110523305_110526285	273.856	-2.1074	0.200311	-10.5206	6.94e-26	1.28e-23	RAB20	35449
chr12_62653581_62654504	63.9775	-3.94667	0.375153	-10.5201	6.98e-26	1.29e-23	PPM1H	280534
chr9_93581953_93582978	98.1671	-3.13333	0.297967	-10.5157	7.31e-26	1.35e-23	PHF2	-5547
chr14_20681497_20685170	354.382	2.2379	0.212829	10.515	7.37e-26	1.36e-23	ANG	0
chr14_20681497_20685170.1	354.382	2.2379	0.212829	10.515	7.37e-26	1.36e-23	RNASE4	0
chr14_20681497_20685170.2	354.382	2.2379	0.212829	10.515	7.37e-26	1.36e-23	RP11-903H12.5	0
chr1_86546434_86548120	100.817	-3.34152	0.317837	-10.5133	7.5e-26	1.38e-23	CLCA4	0
chr6_160882670_160884523	227.181	-2.23145	0.212283	-10.5117	7.63e-26	1.4e-23	MAP3K4	107204
chr11_78147512_78148492	78.0211	-3.54672	0.33742	-10.5113	7.66e-26	1.41e-23	ALG8	-7852
chr15_20046710_20048913	108.429	-3.54467	0.33728	-10.5096	7.8e-26	1.43e-23	GOLGA6L6	492888
chr3_135082554_135084817	154.762	-2.54034	0.241764	-10.5075	7.98e-26	1.46e-23	EPHB1	-287293
chr11_35061379_35062274	112.814	-2.85825	0.272117	-10.5038	8.3e-26	1.52e-23	CD44	77030
chr1_205284365_205285311	122.742	-2.75578	0.262411	-10.5018	8.48e-26	1.55e-23	NUAK2	36481
chr8_120861143_120862500	137.933	-2.56206	0.244017	-10.4995	8.68e-26	1.59e-23	SNTB1	-47870
chr5_80245551_80248089	297.208	-2.07811	0.197943	-10.4985	8.77e-26	1.6e-23	SERINC5	7991
chr1_209455102_209456117	93.4761	-3.57719	0.34075	-10.498	8.82e-26	1.61e-23	CAMK1G	127600
chr2_96832684_96833706	109.423	-2.93419	0.279558	-10.4958	9.03e-26	1.65e-23	CNNM3	-16440
chr9_20236537_20237444	76.2308	-3.64818	0.347672	-10.4931	9.29e-26	1.69e-23	MLLT3	385100
chr1_242238778_242240857	459.424	2.05209	0.195613	10.4906	9.54e-26	1.74e-23	PLD5	283662
chr6_161895110_161896466	177.177	-2.35867	0.224841	-10.4904	9.56e-26	1.74e-23	PARK2	831306
chr12_52185054_52187176	196.138	-2.29697	0.21898	-10.4894	9.66e-26	1.75e-23	KRT80	4825
chr3_46484752_46485658	72.5154	-3.47791	0.331647	-10.4868	9.94e-26	1.8e-23	RTP3	11833
chr7_117071497_117073558	378.727	1.93207	0.184299	10.4834	1.03e-25	1.87e-23	ST7	-118260
chr11_110305076_110306190	165.607	-2.61756	0.249708	-10.4825	1.04e-25	1.88e-23	RDX	-8364
chr12_4962487_4963518	126.28	-3.29042	0.313974	-10.4799	1.07e-25	1.93e-23	KCNA1	-52595
chr7_107505918_107507279	101.531	-3.0687	0.292881	-10.4776	1.09e-25	1.98e-23	COG5	57236
chr3_135132722_135133713	69.7999	-3.33571	0.318414	-10.476	1.11e-25	2.01e-23	EPHB1	-337461
chr8_126489956_126491016	162.302	2.95004	0.281727	10.4713	1.17e-25	2.11e-23	FAM84B	67378
chr6_36289148_36289839	60.9108	-4.045	0.386327	-10.4704	1.18e-25	2.13e-23	PNPLA1	-45946
chr8_101026035_101029975	331.569	-1.86061	0.177781	-10.4658	1.24e-25	2.23e-23	YWHAZ	-73045
chr18_48723958_48725466	109.096	-2.70521	0.258494	-10.4653	1.25e-25	2.24e-23	CTIF	-184913
chr11_113577246_113580136	244.777	-2.22245	0.212407	-10.4632	1.28e-25	2.29e-23	DRD2	-101857
chr14_69093629_69094694	102.971	-3.45415	0.330133	-10.4629	1.28e-25	2.29e-23	DCAF5	58290
chr11_61041819_61043462	217.355	-2.14744	0.205249	-10.4626	1.28e-25	2.3e-23	CD5	58933
chr1_203287081_203291682	341.395	-1.92511	0.184034	-10.4606	1.31e-25	2.34e-23	BTG2	13854
chr12_121957649_121959685	302.222	2.08853	0.199674	10.4597	1.32e-25	2.36e-23	WDR66	-39058
chr1_65157507_65159710	167.937	-2.53172	0.242095	-10.4576	1.35e-25	2.42e-23	AK4	-9838
chr11_92906945_92908552	233.792	-2.27429	0.21757	-10.4531	1.42e-25	2.53e-23	MTNR1B	61168
chr10_105170729_105171844	115.777	-2.87777	0.275306	-10.453	1.42e-25	2.53e-23	SORCS3	-529629
chr2_45904705_45906664	174.816	-2.34697	0.224538	-10.4525	1.43e-25	2.54e-23	PRKCE	94238
chr15_74291028_74292301	84.3731	-3.34534	0.320126	-10.4501	1.46e-25	2.6e-23	CCDC33	-54740
chr11_90920995_90921951	68.305	-3.99325	0.382172	-10.4488	1.48e-25	2.64e-23	CHORDC1	-697631
chr8_101149299_101150882	139.672	-2.70115	0.258525	-10.4483	1.49e-25	2.65e-23	ZNF706	54687
chr1_230188963_230190075	73.1674	-3.40947	0.326339	-10.4476	1.5e-25	2.66e-23	GALNT2	-121755
chr3_133118487_133119618	121.773	-2.78703	0.266869	-10.4434	1.57e-25	2.78e-23	TMEM108	-80097
chr10_104327083_104329806	334.6	-1.88351	0.180382	-10.4418	1.6e-25	2.83e-23	ITPRIP	8599
chr6_149903899_149905668	167.671	-2.6211	0.251138	-10.4369	1.68e-25	2.97e-23	RAET1E	-7840
chr7_55688995_55690144	104.773	-3.10263	0.29732	-10.4353	1.71e-25	3.02e-23	2024-09-14	172646
chr10_78470476_78471260	135.523	-2.71825	0.260523	-10.4338	1.74e-25	3.06e-23	RPS24	-436745
chr3_138019034_138020444	142.295	-2.7239	0.261097	-10.4325	1.76e-25	3.1e-23	CLDN18	-20300
chr17_19109593_19113318	635.847	1.79322	0.171927	10.4301	1.81e-25	3.18e-23	GRAPL	14151
chr12_89507033_89508112	81.9145	-3.58276	0.343549	-10.4287	1.83e-25	3.23e-23	POC1B	17913
chr3_194722368_194723297	93.3655	-3.1332	0.300479	-10.4273	1.86e-25	3.27e-23	FAM43A	-35825
chr10_131090622_131091952	97.6659	-3.01524	0.289179	-10.4269	1.87e-25	3.28e-23	TCERG1L	219770
chr6_133093819_133094450	103.808	-3.47621	0.333486	-10.4239	1.93e-25	3.38e-23	EYA4	146148
chr9_92770300_92771190	60.9755	-3.828	0.367254	-10.4233	1.94e-25	3.4e-23	BICD2	-5488
chrX_124736451_124738145	223.576	-2.14312	0.205616	-10.4229	1.95e-25	3.41e-23	TENM1	225673
chr11_119874100_119875338	88.5432	-3.27625	0.314346	-10.4225	1.96e-25	3.42e-23	NECTIN1	-145016
chr18_42613503_42615323	259.618	-2.0894	0.200488	-10.4215	1.98e-25	3.45e-23	RIT2	500369
chr14_90420560_90421985	115.348	-2.67908	0.257078	-10.4213	1.98e-25	3.46e-23	CALM1	-23532
chr5_154116595_154118226	95.558	-3.27023	0.313861	-10.4194	2.02e-25	3.53e-23	GALNT10	72504
chr1_68330914_68331703	81.1004	-3.26856	0.313774	-10.4169	2.08e-25	3.61e-23	WLS	-98361
chr5_137513157_137514250	68.014	-3.74506	0.359523	-10.4167	2.08e-25	3.62e-23	SPOCK1	-13809
chr17_71423883_71425100	139.119	-2.4965	0.239757	-10.4126	2.17e-25	3.77e-23	SOX9	695920
chr13_111383648_111385927	273.775	-1.93298	0.185645	-10.4122	2.18e-25	3.78e-23	TEX29	-62981
chr17_20284057_20285396	195.637	2.3766	0.228254	10.4121	2.18e-25	3.79e-23	SPECC1	-127975
chr6_16519349_16520368	50.2579	-4.26416	0.409565	-10.4114	2.2e-25	3.81e-23	ATXN1	241089
chr11_112877447_112878600	141.083	-2.70536	0.259937	-10.4077	2.29e-25	3.96e-23	NCAM1	82836
chr18_59937547_59938745	160.452	-2.53988	0.244057	-10.4069	2.31e-25	3.99e-23	PMAIP1	-37600
chr2_54518914_54520236	122.204	-2.84949	0.273812	-10.4068	2.31e-25	3.99e-23	SPTBN1	-62630
chr8_123943102_123943997	161.484	-2.76835	0.266175	-10.4005	2.47e-25	4.26e-23	FER1L6	-91116
chr7_130133967_130134768	90.3048	-3.20616	0.308293	-10.3997	2.49e-25	4.29e-23	KLHDC10	-63458
chr13_29709277_29710555	132.274	-2.43163	0.233823	-10.3995	2.49e-25	4.29e-23	SLC7A1	-113589
chr10_86252412_86255207	414.958	-1.85092	0.17805	-10.3955	2.6e-25	4.47e-23	GRID1	111272
chr8_29630350_29631815	170.11	-2.52863	0.243328	-10.3919	2.7e-25	4.64e-23	DUSP4	-281545
chr14_88245234_88246136	94.9814	-2.9999	0.288689	-10.3915	2.71e-25	4.65e-23	KCNK10	80772
chr8_101949373_101951002	121.1	-3.07259	0.295724	-10.3901	2.75e-25	4.72e-23	NCALD	-158396
chr10_5035151_5038350	120.984	-2.97123	0.286036	-10.3876	2.82e-25	4.84e-23	AKR1C3	10462
chr2_88329874_88330819	173.907	-2.39777	0.230841	-10.3871	2.84e-25	4.86e-23	FOXI3	121838
chr3_105407934_105409649	109.577	-2.90193	0.279415	-10.3857	2.88e-25	4.93e-23	ALCAM	-41026
chr22_42964698_42965589	97.7509	-3.50069	0.337201	-10.3816	3.01e-25	5.14e-23	PACSIN2	49557
chr1_229852526_229854426	195.678	-2.20025	0.212017	-10.3777	3.13e-25	5.35e-23	GALNT2	212783
chr7_28478416_28479358	115.494	-2.89533	0.279009	-10.3772	3.15e-25	5.37e-23	CREB5	-179096
chr9_133886136_133890484	314.631	-1.86355	0.179606	-10.3758	3.2e-25	5.44e-23	VAV2	102121
chr7_1874102_1875913	197.303	-2.3104	0.222677	-10.3756	3.2e-25	5.45e-23	MAD1L1	357033
chr3_115239639_115240213	92.4735	-3.33038	0.320999	-10.375	3.22e-25	5.48e-23	ZBTB20	-92368
chr18_49681045_49682262	147.72	-2.35096	0.2266	-10.3749	3.22e-25	5.48e-23	LIPG	-118986
chr3_141336943_141337960	114.537	-2.84425	0.274199	-10.373	3.29e-25	5.59e-23	ZBTB38	49852
chr8_23026748_23028964	133.699	-2.37204	0.228684	-10.3726	3.31e-25	5.6e-23	TNFRSF10B	40216
chr8_3574380_3575516	96.4474	-2.96284	0.285671	-10.3715	3.34e-25	5.66e-23	CSMD1	1419186
chr1_244751066_244752215	75.6347	-3.12837	0.301643	-10.3711	3.36e-25	5.68e-23	RP11-173A6.4	-20104
chr11_19676218_19677111	58.0775	-3.74644	0.361312	-10.369	3.43e-25	5.8e-23	NAV2	-325495
chr6_135266615_135267533	76.1434	-3.27387	0.315769	-10.3679	3.47e-25	5.86e-23	MYB	-85108
chr7_3573100_3574188	99.1823	-3.24827	0.313314	-10.3675	3.49e-25	5.88e-23	SDK1	-271514
chr8_140256584_140258349	135.434	3.37204	0.325357	10.3641	3.61e-25	6.08e-23	TRAPPC9	200231
chr8_127585768_127586607	112.51	-2.56494	0.247507	-10.3631	3.65e-25	6.14e-23	MYC	148827
chr6_153160199_153161049	63.7267	-4.38641	0.423276	-10.363	3.65e-25	6.14e-23	RGS17	-116156
chr20_45419270_45420468	160.058	-2.66616	0.25731	-10.3617	3.7e-25	6.23e-23	PIGT	-3204
chr10_58070699_58071701	144.411	2.99452	0.289064	10.3594	3.8e-25	6.37e-23	IPMK	196234
chr14_95254810_95256909	164.276	-2.50236	0.241569	-10.3588	3.82e-25	6.4e-23	CLMN	62998
chr2_180714798_180715738	85.5609	-2.89731	0.279699	-10.3587	3.82e-25	6.4e-23	UBE2E3	264635
chr4_47434725_47435558	66.7045	-3.77523	0.364543	-10.3561	3.93e-25	6.57e-23	COMMD8	28162
chr20_59826079_59827541	106.261	-2.92357	0.282446	-10.3509	4.15e-25	6.93e-23	PHACTR3	-248571
chr2_28380952_28381942	94.8654	-3.02874	0.292663	-10.3489	4.23e-25	7.07e-23	FOSL2	10860
chr4_114479488_114480140	64.8	-3.98288	0.38493	-10.347	4.32e-25	7.21e-23	UGT8	118315
chr11_114243442_114244732	119.627	-2.78836	0.269504	-10.3462	4.35e-25	7.25e-23	ZBTB16	-183850
chr15_64010563_64011271	51.0778	-4.3663	0.422019	-10.3462	4.35e-25	7.25e-23	DAPK2	35052
chr5_14741765_14743378	127.166	-2.78541	0.269265	-10.3445	4.43e-25	7.38e-23	ANKH	128408
chr11_36155774_36157533	251.251	2.12417	0.205425	10.3404	4.63e-25	7.69e-23	LDLRAD3	-211794
chr6_51842011_51843486	119.173	-2.96088	0.286359	-10.3397	4.66e-25	7.74e-23	PKHD1	244140
chrX_10760580_10762053	114.476	-2.87585	0.278256	-10.3353	4.88e-25	8.1e-23	MID1	71602
chr3_112605187_112605748	74.9402	-3.34578	0.323777	-10.3336	4.97e-25	8.23e-23	CCDC80	35553
chr10_79027125_79028583	105.125	-2.71029	0.262331	-10.3316	5.07e-25	8.4e-23	ZMIZ1	40452
chrX_4708439_4711281	154.459	-2.48323	0.240398	-10.3297	5.17e-25	8.56e-23	PRKX	-994831
chr1_168260135_168261337	94.6899	-3.27382	0.31696	-10.3288	5.22e-25	8.63e-23	TBX19	19703
chr1_208836948_208837795	102.177	-2.7243	0.263819	-10.3264	5.35e-25	8.84e-23	PLXNA2	-592628
chr9_86126949_86127893	172.226	-2.26962	0.219822	-10.3248	5.45e-25	8.98e-23	GOLM1	-26800
chrX_54950097_54951699	140.659	-2.66553	0.258181	-10.3243	5.47e-25	9.02e-23	PFKFB1	42380
chr1_156851879_156853137	111.499	-2.70144	0.261667	-10.324	5.49e-25	9.04e-23	INSRR	5882
chr1_156851879_156853137.1	111.499	-2.70144	0.261667	-10.324	5.49e-25	9.04e-23	NTRK1	-36224
chr13_109706919_109708085	141.68	-2.77696	0.268995	-10.3235	5.52e-25	9.08e-23	IRS2	78484
chr2_21255783_21256542	50.2468	-3.95042	0.382683	-10.323	5.55e-25	9.12e-23	TDRD15	-131867
chr5_65086462_65087073	63.7473	-3.76752	0.36497	-10.3228	5.56e-25	9.13e-23	CWC27	-317517
chr13_75458677_75459524	89.1624	-3.3207	0.32169	-10.3227	5.56e-25	9.13e-23	TBC1D4	22591
chr11_126153576_126155152	121.422	-2.87169	0.278204	-10.3223	5.59e-25	9.16e-23	FAM118B	56262
chr7_83503590_83504960	187.19	2.49099	0.241415	10.3183	5.83e-25	9.54e-23	SEMA3E	144154
chr7_100489127_100491431	177.223	-2.11241	0.204774	-10.3158	5.98e-25	9.78e-23	NYAP1	-5201
chr1_228608274_228648562	586.096	1.64614	0.159642	10.3114	6.26e-25	1.02e-22	RHOU	86515
chr2_121688844_121690497	181.564	-2.36131	0.229008	-10.3111	6.28e-25	1.03e-22	CLASP1	-39257
chr7_32785305_32785993	74.0496	-3.65693	0.354666	-10.3109	6.29e-25	1.03e-22	KBTBD2	105905
chr6_156730811_156732080	135.12	-2.72639	0.264421	-10.3108	6.3e-25	1.03e-22	ARID1B	45294
chr10_104582196_104583231	164.857	-2.72144	0.263992	-10.3088	6.43e-25	1.05e-22	SORCS3	57870
chr7_151538938_151539840	103.847	-2.79651	0.271313	-10.3073	6.53e-25	1.06e-22	RHEB	-18818
chr1_163590886_163591775	66.1378	-4.03021	0.391096	-10.3049	6.7e-25	1.09e-22	NUF2	-268987
chr2_237500781_237503478	276.759	2.09752	0.203594	10.3025	6.87e-25	1.12e-22	MLPH	-14372
chr7_36108269_36110105	135.466	-2.41584	0.234596	-10.2979	7.2e-25	1.17e-22	EEPD1	43044
chr18_8088553_8089495	85.983	-3.22757	0.313537	-10.2941	7.49e-25	1.21e-22	PTPRM	-521772
chr8_104368928_104370311	242.147	-2.23759	0.217466	-10.2894	7.87e-25	1.27e-22	DCSTAMP	-20388
chr2_10083587_10084907	92.5998	-3.09987	0.301318	-10.2877	8.01e-25	1.3e-22	CYS1	-3176
chr1_180194618_180196547	118.997	-2.68887	0.261421	-10.2856	8.18e-25	1.32e-22	QSOX1	-39722
chr7_145105470_145106641	214.871	2.40787	0.234105	10.2855	8.2e-25	1.32e-22	TPK1	-269417
chr10_91339822_91341347	102.725	-2.92484	0.284392	-10.2845	8.28e-25	1.34e-22	HECTD2	68997
chr2_14400544_14402439	160.512	-2.50117	0.243258	-10.282	8.5e-25	1.37e-22	FAM84A	230247
chr11_78940358_78941854	109.448	-3.04479	0.296145	-10.2814	8.54e-25	1.38e-22	ODZ4	498798
chr10_80170950_80174143	208.754	-2.15803	0.209919	-10.2803	8.64e-25	1.39e-22	ANXA11	31430
chr6_154567021_154568442	67.8593	-3.33461	0.32438	-10.28	8.68e-25	1.39e-22	CNKSR3	-88530
chr6_88374307_88375286	91.6875	-3.16596	0.307979	-10.2798	8.69e-25	1.4e-22	CNR1	-207948
chr12_111819212_111822203	171.136	-2.74096	0.26664	-10.2796	8.71e-25	1.4e-22	MAPKAPK5	19775
chr1_161769337_161770375	98.652	-3.31918	0.322936	-10.2782	8.84e-25	1.42e-22	ATF6	-3044
chr17_67321875_67322794	79.7834	-3.40838	0.331655	-10.2769	8.96e-25	1.43e-22	PSMD12	43834
chr6_3568021_3569063	93.1997	-3.47868	0.338614	-10.2733	9.3e-25	1.49e-22	SLC22A23	-110999
chr12_103422319_103423608	64.2651	-4.11493	0.400562	-10.2729	9.34e-25	1.49e-22	C12orf42	72361
chr2_204263698_204266286	269.107	-2.1074	0.205177	-10.2711	9.51e-25	1.52e-22	PARD3B	279507
chr5_14560023_14560831	77.5298	-3.27511	0.318871	-10.2709	9.53e-25	1.52e-22	FAM105A	20944
chr13_67802911_67803737	78.6915	-3.41774	0.332766	-10.2707	9.55e-25	1.52e-22	PCDH9	-572466
chr7_29321247_29323223	210.131	2.3509	0.228909	10.27	9.62e-25	1.53e-22	CHN2	-126836
chr7_29321247_29323223.1	210.131	2.3509	0.228909	10.27	9.62e-25	1.53e-22	RP5-1189D6.2	-198908
chr8_33127528_33131037	220.421	-2.45866	0.239403	-10.27	9.62e-25	1.53e-22	FUT10	330691
chr10_25062270_25062985	102.596	-2.91825	0.284384	-10.2616	1.05e-24	1.67e-22	THNSL1	-45613
chr3_126544294_126545341	129.293	-2.76575	0.269546	-10.2608	1.06e-24	1.68e-22	C3orf22	13625
chr7_135291670_135292636	117.326	-2.82573	0.275412	-10.26	1.07e-24	1.69e-22	STRA8	-59692
chr3_160617545_160619306	137.664	3.23062	0.314951	10.2575	1.09e-24	1.74e-22	KPNA4	-51957
chr13_72518581_72519482	82.452	-3.66861	0.357662	-10.2572	1.1e-24	1.74e-22	MZT1	208206
chr13_46674741_46675907	61.682	-3.58342	0.349372	-10.2567	1.1e-24	1.75e-22	LRCH1	-121482
chr1_54846855_54847742	78.6218	-3.24991	0.316871	-10.2563	1.11e-24	1.75e-22	DHCR24	39477
chr7_68245783_68247026	136.72	-3.01218	0.293691	-10.2563	1.11e-24	1.75e-22	TYW1	-1248969
chr3_191987618_191988631	126.896	-2.36946	0.231034	-10.2559	1.11e-24	1.76e-22	PYDC2	-526456
chr2_44771551_44773305	114.631	-2.67617	0.260961	-10.255	1.12e-24	1.77e-22	CAMKMT	-409602
chr1_70072247_70073320	95.6666	-3.33128	0.324863	-10.2544	1.13e-24	1.78e-22	LRRC7	-503850
chr1_168115738_168117105	112.718	-2.65874	0.259343	-10.2518	1.16e-24	1.83e-22	GPR161	19279
chr18_10114465_10115292	101.869	-2.82127	0.275218	-10.251	1.17e-24	1.84e-22	VAPA	-200464
chr2_98463049_98464089	112.216	-3.13833	0.306148	-10.251	1.17e-24	1.84e-22	INPP4A	-18196
chr3_108825972_108827522	338.083	1.95307	0.190573	10.2484	1.2e-24	1.89e-22	TRAT1	-3275
chr17_2435242_2436983	123.991	-2.76654	0.270001	-10.2464	1.23e-24	1.92e-22	METTL16	74904
chr7_39041852_39043678	146.384	-2.8279	0.275987	-10.2465	1.23e-24	1.92e-22	POU6F2	-63855
chr4_178638894_178639795	64.213	-3.97015	0.387567	-10.2438	1.26e-24	1.98e-22	AGA	-1196391
chr3_37516943_37518410	136.285	-2.54263	0.24829	-10.2406	1.3e-24	2.04e-22	ITGA9	-64829
chr16_4146917_4147979	103.37	-3.4133	0.333363	-10.239	1.33e-24	2.07e-22	ADCY9	-30732
chr12_52235760_52236680	81.8707	-3.16273	0.308923	-10.2379	1.34e-24	2.09e-22	KRT7	-2647
chr2_80019582_80020532	188.153	-2.30581	0.225245	-10.2369	1.36e-24	2.11e-22	CTNNA2	-385042
chr18_50440873_50442125	97.409	-2.99365	0.292451	-10.2364	1.36e-24	2.12e-22	SKA1	-65879
chr6_130927047_130928151	146.962	-2.61698	0.255738	-10.2331	1.41e-24	2.2e-22	EPB41L2	135108
chr7_36146947_36148248	244.15	-2.0683	0.2022	-10.2289	1.47e-24	2.29e-22	EEPD1	4901
chr9_38022213_38028667	437.427	-1.62247	0.158632	-10.2279	1.49e-24	2.31e-22	RP11-613M10.9	40021
chr9_38022213_38028667.1	437.427	-1.62247	0.158632	-10.2279	1.49e-24	2.31e-22	SHB	40545
chr13_79170972_79172134	193.796	-2.17944	0.213158	-10.2245	1.54e-24	2.39e-22	RBM26	234082
chr18_967693_968354	79.6974	-3.45936	0.338341	-10.2245	1.54e-24	2.39e-22	ADCYAP1	-62751
chr5_71955663_71957609	162.27	-2.36715	0.231524	-10.2242	1.54e-24	2.39e-22	MAP1B	149625
chr5_52013161_52014804	161.739	-2.56417	0.250834	-10.2226	1.57e-24	2.43e-22	ISL1	-629771
chr4_48584331_48585869	74.1717	-3.15735	0.308916	-10.2207	1.6e-24	2.48e-22	FRYL	194380
chr8_131581856_131584964	177.652	-2.41368	0.236166	-10.2202	1.61e-24	2.49e-22	EFR3A	319124
chr6_88048415_88049227	91.92	-3.52038	0.344493	-10.219	1.63e-24	2.52e-22	SPACA1	-627
chr18_74280886_74282941	225.387	-2.04567	0.200208	-10.2177	1.65e-24	2.55e-22	CYB5A	8101
chr3_140170600_140171566	111.431	-2.548	0.249384	-10.2171	1.66e-24	2.56e-22	CLSTN2	-235416
chr5_30606698_30607802	140.255	-2.71216	0.265544	-10.2136	1.72e-24	2.65e-22	CDH6	585948
chr8_10591303_10594444	225.372	-1.96267	0.192177	-10.2129	1.74e-24	2.67e-22	PRSS51	-43746
chr2_219335193_219335953	64.2992	-4.06497	0.398038	-10.2125	1.74e-24	2.68e-22	RESP18	-2016
chr1_170156483_170157144	58.9329	-4.43094	0.434093	-10.2074	1.84e-24	2.82e-22	METTL11B	-10483
chr3_177693303_177694564	137.862	-2.54756	0.249615	-10.2059	1.86e-24	2.86e-22	TBL1XR1	-495907
chr3_38636266_38637363	78.4701	-3.11903	0.305719	-10.2023	1.94e-24	2.97e-22	SCN5A	-2934
chr1_74480807_74482118	146.306	-2.56733	0.251647	-10.2021	1.94e-24	2.97e-22	LRRC53	30497
chr1_74480807_74482118.1	146.306	-2.56733	0.251647	-10.2021	1.94e-24	2.97e-22	TNNI3K	-245407
chr2_138121880_138123151	117.308	-2.81692	0.276116	-10.202	1.94e-24	2.97e-22	HNMT	-157861
chr1_59764571_59766195	142.95	-2.73779	0.268453	-10.1984	2.02e-24	3.08e-22	HOOK1	48666
chr8_125272755_125274306	290.723	-2.26908	0.222575	-10.1947	2.09e-24	3.2e-22	NSMCE2	-180912
chr7_50496042_50497742	379.419	1.74376	0.171061	10.1937	2.11e-24	3.23e-22	DDC	63313
chr14_92862517_92863858	91.5876	-2.94179	0.288622	-10.1925	2.14e-24	3.27e-22	CHGA	59318
chr7_28328261_28330935	167.893	-2.33937	0.229529	-10.1921	2.15e-24	3.28e-22	CREB5	-28941
chr11_6323086_6324105	92.941	-3.52949	0.346486	-10.1865	2.28e-24	3.47e-22	PRKCDBP	-2554
chr10_10520206_10521401	78.5501	-3.74212	0.367393	-10.1856	2.3e-24	3.5e-22	CELF2	276996
chr1_11563158_11564561	207.553	2.5089	0.246421	10.1813	2.4e-24	3.65e-22	DISP3	-83921
chr8_138696977_138699306	430.003	-1.87131	0.183798	-10.1813	2.4e-24	3.65e-22	COL22A1	214688
chr4_114773218_114774703	81.0418	-3.6881	0.362347	-10.1784	2.48e-24	3.76e-22	UGT8	-174764
chr6_123286614_123287821	93.1172	-3.3541	0.329538	-10.1782	2.48e-24	3.76e-22	TRDN	349273
chr8_74913221_74914065	91.5128	-3.43743	0.337736	-10.1779	2.49e-24	3.77e-22	CRISPLD1	86109
chr1_71737974_71739337	128.983	-2.91821	0.286754	-10.1767	2.52e-24	3.81e-22	NEGR1	543398
chr2_195570204_195571140	110.632	-2.79649	0.274856	-10.1744	2.58e-24	3.9e-22	SLC39A10	85607
chr2_180013309_180014106	54.2249	-3.9006	0.383391	-10.1739	2.59e-24	3.92e-22	CWC22	-6256
chr8_80206913_80210205	157.999	-2.27171	0.223313	-10.1728	2.62e-24	3.96e-22	TPD52	-35254
chr7_37104426_37105596	120.212	-2.85724	0.280927	-10.1707	2.68e-24	4.04e-22	ELMO1	343654
chr1_38152222_38153293	76.8395	-3.12715	0.307498	-10.1696	2.71e-24	4.08e-22	POU3F1	-105428
chr10_78218218_78219760	126.694	-2.61531	0.257196	-10.1686	2.74e-24	4.12e-22	RPS24	-184487
chr14_54322726_54323557	53.1037	-4.30498	0.423359	-10.1686	2.74e-24	4.12e-22	CDKN3	73422
chr18_48317466_48321981	453.212	-1.51199	0.148696	-10.1684	2.74e-24	4.13e-22	ZBTB7C	87442
chr13_33378984_33379996	71.6227	-3.68709	0.362737	-10.1646	2.85e-24	4.28e-22	STARD13	-28360
chr6_148969511_148973079	386.907	-1.77167	0.174318	-10.1634	2.89e-24	4.33e-22	UST	-222184
chr15_73345119_73346764	219.155	-2.01955	0.198719	-10.1629	2.9e-24	4.35e-22	HCN4	22501
chr8_72874283_72875532	116.208	-2.70384	0.266119	-10.1603	2.98e-24	4.47e-22	KCNB2	-336893
chr5_31052922_31053755	90.5397	-3.11712	0.307019	-10.1528	3.22e-24	4.82e-22	CDH6	139995
chr6_52352373_52354389	118.982	-2.88871	0.284637	-10.1487	3.36e-24	5.02e-22	EFHC1	7734
chr8_138765301_138766280	122.306	-2.66006	0.262109	-10.1487	3.36e-24	5.02e-22	COL22A1	147714
chr15_91552691_91554138	142.936	-2.42392	0.238867	-10.1476	3.4e-24	5.07e-22	SLCO3A1	299718
chr5_144368610_144369550	106.026	-2.78857	0.274842	-10.1461	3.45e-24	5.14e-22	KCTD16	-197779
chr13_111561050_111562079	111.187	-2.80785	0.276748	-10.1459	3.46e-24	5.15e-22	TEX29	-240383
chr6_107547022_107548032	57.9039	-4.00476	0.394729	-10.1456	3.47e-24	5.16e-22	SOBP	-57065
chr11_30006810_30007901	126.565	-2.94359	0.290167	-10.1444	3.51e-24	5.22e-22	KCNA4	9123
chr8_93552512_93553139	59.2629	-3.8683	0.381332	-10.1442	3.52e-24	5.23e-22	FAM92A1	152812
chr1_102522138_102523620	106.444	-3.24143	0.319605	-10.142	3.6e-24	5.34e-22	OLFM3	-525108
chr7_25028337_25029536	122.217	-2.79371	0.275568	-10.138	3.75e-24	5.56e-22	OSBPL3	-48149
chr1_161825434_161826150	67.1619	-3.56542	0.351754	-10.1361	3.82e-24	5.66e-22	ATF6	-59141
chr17_16511625_16512689	91.9178	-3.03712	0.299638	-10.136	3.83e-24	5.67e-22	LRRC75A	-19472
chr2_122194350_122195275	75.3368	-3.65849	0.360966	-10.1353	3.85e-24	5.7e-22	TSN	-438180
chrX_124428538_124430033	76.0089	-3.3992	0.33541	-10.1345	3.88e-24	5.75e-22	TENM1	533785
chr17_71714848_71715486	47.6506	-4.43614	0.43774	-10.1342	3.9e-24	5.76e-22	SOX9	405534
chr5_34001111_34002058	99.6552	-2.84135	0.280405	-10.133	3.94e-24	5.82e-22	AMACR	6047
chr5_34001111_34002058.1	99.6552	-2.84135	0.280405	-10.133	3.94e-24	5.82e-22	C1QTNF3-AMACR	122471
chr5_127079675_127080795	101.084	-3.13981	0.309896	-10.1318	3.99e-24	5.89e-22	C5orf63	-6183
chr1_171136926_171138414	85.3405	-3.25143	0.320978	-10.1297	4.08e-24	6.01e-22	FMO3	-46050
chr7_158558199_158558998	84.5233	-3.1283	0.308883	-10.1278	4.16e-24	6.13e-22	PTPRN2	28791
chr1_16164039_16164759	73.6923	-3.50298	0.345906	-10.127	4.19e-24	6.17e-22	EPHA2	-7952
chr13_60260302_60262291	391.644	-1.76459	0.174277	-10.1252	4.27e-24	6.28e-22	DIAPH3	-96315
chr1_116663916_116665202	180.505	-2.39225	0.236284	-10.1245	4.3e-24	6.32e-22	IGSF3	2552
chr18_23401151_23402118	81.0693	-3.14723	0.310866	-10.1241	4.32e-24	6.34e-22	TMEM241	35788
chr9_136160160_136161360	103.769	-2.91542	0.28802	-10.1223	4.4e-24	6.45e-22	C9orf69	-41297
chr11_106949768_106950741	169.516	-2.47534	0.244553	-10.1219	4.42e-24	6.47e-22	GUCY1A2	67784
chr8_118208744_118210653	137.987	3.92619	0.387905	10.1215	4.43e-24	6.49e-22	EXT1	-96891
chr12_62629337_62631093	152.527	-2.32768	0.230031	-10.119	4.55e-24	6.66e-22	MON2	-162490
chr15_57496618_57498042	161.148	-2.54645	0.251655	-10.1188	4.56e-24	6.66e-22	CGNL1	-120114
chr1_195933864_195935671	173.88	2.6149	0.258445	10.1178	4.61e-24	6.73e-22	KCNT2	673555
chr18_49539249_49541582	196.319	-2.27339	0.224695	-10.1177	4.61e-24	6.73e-22	LIPG	20478
chr2_224971091_224971706	84.0279	-3.41157	0.337209	-10.1171	4.64e-24	6.77e-22	DOCK10	70737
chr18_57980189_57981478	78.3958	-3.21803	0.318111	-10.1161	4.69e-24	6.83e-22	NEDD4L	63183
chr13_42106292_42108437	133.932	-2.74268	0.271244	-10.1115	4.91e-24	7.15e-22	DGKH	-57540
chr4_66657370_66658966	229.244	2.13837	0.211486	10.1111	4.93e-24	7.17e-22	CENPC	886641
chr6_156581419_156583085	202.242	-2.08442	0.206153	-10.111	4.94e-24	7.17e-22	ARID1B	194289
chr11_117501037_117501827	82.0219	-3.09581	0.306245	-10.1089	5.04e-24	7.32e-22	DSCAML1	295435
chr4_4791096_4792189	129.441	-2.8055	0.277541	-10.1084	5.07e-24	7.35e-22	MSX1	67477
chr8_122994075_122996762	389.179	-1.89361	0.187419	-10.1036	5.33e-24	7.72e-22	DERL1	45662
chr11_116161840_116163473	154.576	-2.46097	0.243585	-10.1031	5.35e-24	7.75e-22	BUD13	609515
chr5_100676875_100678087	118.357	4.90584	0.485595	10.1027	5.37e-24	7.77e-22	FAM174A	-141571
chr8_102929367_102930875	169.532	-2.28424	0.226161	-10.1001	5.52e-24	7.98e-22	AZIN1	-64630
chr7_17488915_17489628	56.0985	-3.75263	0.371565	-10.0995	5.55e-24	8.02e-22	RP11-507K12.1	-189621
chr2_8401373_8402793	159.747	-2.39545	0.237195	-10.0991	5.58e-24	8.05e-22	ID2	276052
chr1_181704381_181705041	41.5718	-5.2425	0.519249	-10.0963	5.74e-24	8.27e-22	CACNA1E	-220802
chr11_9565790_9566587	168.593	-2.27976	0.225805	-10.0962	5.74e-24	8.28e-22	WEE1	7094
chr13_52748810_52751292	130.069	-2.56945	0.25452	-10.0953	5.8e-24	8.35e-22	CNMD	-8998
chr17_61366285_61367311	118.25	-2.70579	0.268074	-10.0935	5.9e-24	8.49e-22	BCAS3	-688434
chr2_62287592_62288492	102.374	-3.08897	0.306065	-10.0925	5.96e-24	8.57e-22	B3GNT2	-91480
chr10_44977427_44980149	221.854	-2.06042	0.204155	-10.0924	5.97e-24	8.57e-22	C10orf10	0
chr10_44977427_44980149.1	221.854	-2.06042	0.204155	-10.0924	5.97e-24	8.57e-22	RASSF4	-17636
chr2_216738102_216741401	207.079	-2.15176	0.213229	-10.0913	6.04e-24	8.66e-22	IGFBP5	-42577
chr2_224421626_224422665	156.085	-2.38948	0.236873	-10.0876	6.27e-24	8.99e-22	FAM124B	-19541
chr4_151930476_151932116	75.6404	-3.39954	0.337005	-10.0875	6.28e-24	8.99e-22	GATB	-169477
chr12_12364712_12366545	223.45	-2.54108	0.251923	-10.0867	6.32e-24	9.05e-22	BORCS5	-7634
chr18_48544707_48548403	291.178	-1.73319	0.171855	-10.0852	6.42e-24	9.19e-22	CTIF	-5662
chr11_19666344_19667713	123.083	-2.43485	0.241464	-10.0837	6.52e-24	9.32e-22	NAV2	-315621
chr13_30178822_30180351	179.096	-2.34369	0.23248	-10.0813	6.69e-24	9.55e-22	KATNAL1	127134
chr15_90061738_90063160	109.451	-2.64535	0.262406	-10.0811	6.69e-24	9.55e-22	ZNF710	-60347
chr2_49602573_49604083	118.922	-2.88993	0.286675	-10.0809	6.71e-24	9.57e-22	FSHR	-448036
chr7_153933472_153935039	153.26	-2.3015	0.228355	-10.0786	6.87e-24	9.79e-22	DPP6	-46376
chr5_143557033_143557700	53.9133	-3.99595	0.396495	-10.0782	6.9e-24	9.82e-22	NR3C1	-122331
chr14_69699751_69700341	65.3535	-3.89333	0.386352	-10.0772	6.97e-24	9.91e-22	SUSD6	-88156
chr14_64942305_64943385	190.785	-2.27936	0.226273	-10.0735	7.23e-24	1.03e-21	CHURC1-FNTB	-27813
chr14_64942305_64943385.1	190.785	-2.27936	0.226273	-10.0735	7.23e-24	1.03e-21	GPX2	0
chr12_125088884_125089650	69.0857	-3.70542	0.367857	-10.073	7.27e-24	1.03e-21	AACS	-23506
chr6_56399271_56400659	122.424	-2.67642	0.265708	-10.0728	7.29e-24	1.03e-21	COL21A1	-5177
chr13_37240036_37240859	60.429	-3.58908	0.356393	-10.0706	7.45e-24	1.06e-21	CSNK1A1L	-134372
chr1_111960911_111961675	53.7534	-3.71126	0.36854	-10.0702	7.48e-24	1.06e-21	KCND3	27481
chr9_7789364_7792207	245.849	-2.16471	0.214973	-10.0697	7.52e-24	1.06e-21	TMEM261	7861
chr5_77923654_77924706	81.4225	-3.47597	0.34522	-10.0688	7.59e-24	1.07e-21	TBCA	-54874
chr17_66751671_66756477	505.13	1.59886	0.158813	10.0676	7.68e-24	1.09e-21	PRKCA	-448846
chr16_52597642_52598409	62.4358	-4.6224	0.45933	-10.0634	8.02e-24	1.13e-21	TOX3	-49840
chr1_110497725_110498841	79.9795	-3.2786	0.325804	-10.0631	8.04e-24	1.13e-21	KCNA10	20335
chr10_60172314_60173169	97.5594	-3.0848	0.306557	-10.0627	8.07e-24	1.14e-21	ANK3	560322
chr12_64120513_64122486	148.295	-2.51357	0.249862	-10.0598	8.31e-24	1.17e-21	SRGAP1	-276221
chr8_138830694_138831493	83.4347	-3.46869	0.34494	-10.0559	8.65e-24	1.22e-21	COL22A1	82501
chr1_229628648_229629411	48.564	-4.28131	0.425755	-10.0558	8.66e-24	1.22e-21	URB2	-2415
chr10_12637678_12638814	93.974	-2.92439	0.290916	-10.0524	8.97e-24	1.26e-21	CAMK1D	-288197
chr10_8030454_8031166	62.6116	-3.89614	0.387598	-10.052	9e-24	1.26e-21	GATA3	23487
chr7_123594545_123595222	76.0238	-4.0727	0.40526	-10.0496	9.22e-24	1.29e-21	ASB15	-27536
chr6_151312536_151313550	168.469	-2.46942	0.245742	-10.0488	9.3e-24	1.3e-21	AKAP12	-72163
chr9_93806672_93808290	103.567	-2.81894	0.280549	-10.0479	9.38e-24	1.31e-21	BARX1	147083
chr18_50589467_50591080	188.47	-2.32456	0.231387	-10.0462	9.55e-24	1.34e-21	MAPK4	-29326
chr11_13104439_13105766	77.1157	-3.06628	0.305222	-10.0461	9.56e-24	1.34e-21	RASSF10	-94863
chr11_12275957_12277417	120.268	-2.83884	0.28263	-10.0444	9.73e-24	1.36e-21	MICAL2	-165367
chr15_79064816_79066287	84.6113	-3.0593	0.304628	-10.0428	9.89e-24	1.38e-21	RASGRF1	24487
chr5_34684228_34684937	100.638	-3.21092	0.319809	-10.0401	1.02e-23	1.42e-21	RAI14	-27992
chr9_18675080_18676464	77.6211	-3.3133	0.330031	-10.0394	1.02e-23	1.43e-21	ADAMTSL1	-200848
chr16_11635987_11637739	185.149	-2.25818	0.224936	-10.0392	1.03e-23	1.43e-21	SNN	30675
chr6_6810994_6812239	182.871	-2.27478	0.226636	-10.0372	1.05e-23	1.46e-21	LY86	-222887
chr18_34063736_34064644	115.948	-2.83355	0.282446	-10.0322	1.1e-23	1.53e-21	NOL4	-15142
chr3_108121843_108123504	173.024	-2.42722	0.241993	-10.0301	1.12e-23	1.56e-21	CD47	-30818
chr6_109816754_109817867	117.892	-2.76592	0.275811	-10.0283	1.14e-23	1.59e-21	FIG4	-125443
chr5_35938453_35939565	83.225	-3.12133	0.311256	-10.0282	1.15e-23	1.59e-21	CAPSL	0
chr2_225156559_225157520	115.598	3.65332	0.364378	10.0262	1.17e-23	1.62e-21	DOCK10	-114117
chr3_112759349_112760616	109.112	-2.79108	0.278481	-10.0225	1.21e-23	1.68e-21	CD200R1L	86241
chr7_5327344_5328263	104.522	-2.76716	0.276148	-10.0206	1.24e-23	1.71e-21	TNRC18	97152
chr9_127990765_127991892	142.992	-2.90462	0.289882	-10.02	1.24e-23	1.72e-21	FAM102A	-10252
chr11_78464597_78466535	123.896	-2.55963	0.255497	-10.0182	1.27e-23	1.75e-21	NARS2	106996
chr18_53234312_53235991	291.343	-1.77621	0.177309	-10.0176	1.28e-23	1.76e-21	DCC	-299541
chr20_2295711_2297980	147.66	-2.4095	0.240561	-10.0162	1.29e-23	1.78e-21	TGM3	0
chr10_87618458_87619473	65.993	-3.34577	0.334084	-10.0148	1.31e-23	1.81e-21	PAPSS2	40140
chr5_132252857_132254181	69.2232	-3.19858	0.31939	-10.0146	1.31e-23	1.81e-21	PDLIM4	3490
chr11_30453667_30454763	201.892	-2.12365	0.212061	-10.0144	1.32e-23	1.81e-21	MPPED2	131519
chr12_106878597_106879221	67.3419	-3.40473	0.340023	-10.0132	1.33e-23	1.83e-21	RIC8B	-104003
chr12_19609932_19610498	83.2052	-3.13625	0.313238	-10.0124	1.35e-23	1.85e-21	AEBP2	-205867
chr2_138321373_138322257	58.5313	-3.84168	0.383702	-10.0121	1.35e-23	1.85e-21	SPOPL	179544
chr21_38956594_38958750	152.973	-2.32298	0.232133	-10.0071	1.42e-23	1.95e-21	ETS2	-151288
chr6_149176583_149177712	142.294	-2.43382	0.243221	-10.0066	1.43e-23	1.95e-21	TAB2	139822
chr7_133673290_133674948	149.245	-2.43268	0.243177	-10.0037	1.47e-23	2.01e-21	EXOC4	-420218
chr5_157900559_157901210	47.9418	-4.38754	0.438679	-10.0017	1.5e-23	2.05e-21	CLINT1	-41384
chr7_98214299_98216302	127.543	-2.36496	0.236459	-10.0016	1.5e-23	2.05e-21	TECPR1	35950
chr2_205584602_205586132	157.324	-2.20632	0.220626	-10.0003	1.52e-23	2.08e-21	PARD3B	-1038810
chr8_117653783_117654481	66.2186	-4.12253	0.412323	-9.9983	1.55e-23	2.12e-21	MED30	-133071
chr1_65340940_65342126	78.7201	-3.20816	0.320934	-9.99631	1.58e-23	2.16e-21	DNAJC6	-76187
chr9_37156308_37157450	62.6512	-3.45151	0.34535	-9.99424	1.62e-23	2.2e-21	ZCCHC7	-35770
chr15_63917863_63918717	56.4225	-3.89604	0.389896	-9.99251	1.64e-23	2.24e-21	DAPK2	127606
chr20_7360966_7363088	127.645	-2.82765	0.282982	-9.99232	1.65e-23	2.24e-21	HAO1	577387
chr3_115263945_115266205	189.6	-2.2047	0.220671	-9.99089	1.67e-23	2.27e-21	ZBTB20	-116674
chr13_112213109_112216470	315.213	-1.80432	0.180602	-9.99061	1.68e-23	2.28e-21	SOX1	-145463
chr18_44799201_44800291	103.226	-3.0688	0.307245	-9.9881	1.72e-23	2.33e-21	SETBP1	-119029
chr12_103676651_103678291	67.6017	-3.63539	0.364015	-9.98694	1.74e-23	2.36e-21	STAB2	-89379
chr3_125966945_125968121	188.003	-2.22499	0.222838	-9.98477	1.78e-23	2.41e-21	ROPN1B	1023
chrX_8041722_8042752	125.336	-2.92797	0.293264	-9.98409	1.79e-23	2.42e-21	PNPLA4	-114279
chr14_78892672_78893588	99.747	-3.05395	0.305963	-9.98145	1.84e-23	2.49e-21	NRXN3	-722300
chr13_75070946_75073605	504.534	1.93778	0.194199	9.97835	1.9e-23	2.56e-21	TBC1D4	408510
chr11_85918644_85919585	104.98	-3.00362	0.301026	-9.97794	1.9e-23	2.57e-21	CCDC83	-63544
chr12_66897977_66899345	171.903	2.50365	0.250937	9.97722	1.92e-23	2.59e-21	GRIP1	-219004
chr5_78638243_78639678	97.704	-3.04614	0.305313	-9.9771	1.92e-23	2.59e-21	LHFPL2	-89092
chr12_32983869_32984512	59.8042	-3.90553	0.391517	-9.97538	1.95e-23	2.63e-21	PKP2	-87029
chr9_104889428_104890247	95.2829	-3.06328	0.307206	-9.97142	2.03e-23	2.74e-21	ABCA1	37991
chr3_176055551_176056694	107.633	-2.90799	0.291663	-9.97039	2.05e-23	2.77e-21	TBL1XR1	1140703
chr10_78912884_78914468	241.447	-2.29496	0.230215	-9.96874	2.09e-23	2.81e-21	ZMIZ1	154567
chr1_83813463_83814809	120.566	3.46107	0.347253	9.96699	2.13e-23	2.86e-21	TTLL7	184324
chr6_163780550_163781800	180.067	-2.2499	0.22575	-9.96632	2.14e-23	2.87e-21	QKI	-365908
chr8_135008224_135010602	163.062	-2.35087	0.235959	-9.96306	2.21e-23	2.97e-21	ZFAT	-295186
chr6_126960689_126961422	57.7243	-4.48508	0.45019	-9.96264	2.22e-23	2.98e-21	RSPO3	157182
chr10_47376937_47378569	111.611	-2.4822	0.24918	-9.96149	2.25e-23	3.01e-21	ZNF488	5705
chr7_122006501_122007272	61.6698	-3.45046	0.346473	-9.95883	2.31e-23	3.09e-21	PTPRZ1	-133141
chr11_26935938_26936592	56.0245	-4.45404	0.447264	-9.95842	2.32e-23	3.1e-21	FIBIN	57592
chr7_51246074_51246774	179.478	2.39147	0.240179	9.95701	2.35e-23	3.14e-21	COBL	70045
chr2_62304652_62305983	91.5163	-3.31486	0.332949	-9.95605	2.37e-23	3.17e-21	B3GNT2	-108540
chr11_11691444_11692368	178.902	-2.26568	0.22758	-9.95557	2.38e-23	3.18e-21	GALNT18	-69439
chr8_62328016_62329211	92.9335	-3.02454	0.303817	-9.95514	2.39e-23	3.19e-21	NKAIN3	-79075
chr12_7099334_7100737	175.855	-2.12328	0.213297	-9.95456	2.41e-23	3.21e-21	C1RL	8461
chr1_182633484_182635174	116.187	-2.68921	0.270152	-9.95445	2.41e-23	3.21e-21	RGS16	-29076
chr2_28663277_28665448	200.307	-2.47987	0.249142	-9.95364	2.43e-23	3.24e-21	PPP1CB	86366
chr13_62482252_62484964	280.197	-1.84396	0.185259	-9.95342	2.44e-23	3.24e-21	RP11-310K10.1	-1054403
chr7_141358758_141360160	195.798	-2.23452	0.224496	-9.95348	2.44e-23	3.24e-21	TMEM178B	-284527
chr6_139616674_139617371	68.0919	-4.27379	0.429383	-9.95331	2.44e-23	3.24e-21	CITED2	-242054
chr12_104414401_104415266	85.9317	-3.29415	0.330967	-9.95311	2.44e-23	3.24e-21	CHST11	41702
chr4_16066041_16068253	81.858	-2.9636	0.297794	-9.95183	2.48e-23	3.28e-21	PROM1	16126
chr1_246157060_246158259	87.0845	-3.10938	0.312521	-9.94934	2.54e-23	3.36e-21	SMYD3	349054
chr8_86721327_86722840	175.824	-2.31406	0.232604	-9.94851	2.56e-23	3.39e-21	CNGB3	20836
chr6_143569097_143571573	140.882	-2.43713	0.245046	-9.94562	2.64e-23	3.49e-21	FUCA2	-57407
chr5_107744530_107746504	145.603	-2.60152	0.261638	-9.94323	2.7e-23	3.57e-21	EFNA5	-73903
chr2_105953863_105955574	118.384	-2.53298	0.254804	-9.94088	2.76e-23	3.65e-21	C2orf40	107720
chr2_88697952_88699298	98.0902	-3.15319	0.3173	-9.93756	2.86e-23	3.77e-21	RPIA	-6309
chr7_96546847_96547985	114.394	-2.93944	0.2958	-9.93726	2.87e-23	3.78e-21	SEM1	161907
chr11_12240174_12243943	392.378	-1.78251	0.179381	-9.93698	2.87e-23	3.79e-21	MICAL2	-129584
chr3_8201025_8202475	64.7271	-3.72093	0.374482	-9.93619	2.9e-23	3.81e-21	LMCD1	299332
chr6_147447638_147449677	293.248	-2.00804	0.202096	-9.93608	2.9e-23	3.82e-21	SAMD5	59250
chr18_57915138_57916692	118.702	-2.57512	0.259191	-9.93522	2.93e-23	3.85e-21	NEDD4L	127969
chr3_114319343_114320029	66.6598	-3.66467	0.368869	-9.93489	2.93e-23	3.86e-21	ZBTB20	827243
chr7_51208824_51210071	78.5581	-2.96352	0.298365	-9.93256	3e-23	3.94e-21	COBL	106748
chr3_8327936_8329500	105.478	-2.71821	0.273699	-9.93139	3.04e-23	3.99e-21	LMCD1	172307
chr6_109293817_109294494	60.348	-4.1917	0.422213	-9.92793	3.15e-23	4.12e-21	CD164	88319
chr16_58753541_58755100	84.8215	-2.97304	0.299473	-9.92757	3.16e-23	4.14e-21	GOT2	-19184
chr2_207041512_207043381	103.974	-2.99755	0.302103	-9.92228	3.33e-23	4.36e-21	CPO	-101959
chr8_30561148_30561802	75.0763	-3.58478	0.361298	-9.92195	3.34e-23	4.37e-21	RBPMS	-176670
chr6_167705284_167706899	146.011	-2.43134	0.245056	-9.9216	3.35e-23	4.38e-21	MLLT4	120062
chr13_35855418_35856214	129.21	-2.6462	0.266727	-9.92102	3.37e-23	4.4e-21	DCLK1	275093
chr18_12458534_12459889	71.212	-3.11373	0.31385	-9.92108	3.37e-23	4.4e-21	SPIRE1	198246
chr1_111903167_111906009	155.454	-2.36647	0.238572	-9.91934	3.43e-23	4.47e-21	KCND3	83147
chr3_146254595_146255258	70.3087	-3.19426	0.322046	-9.91863	3.45e-23	4.5e-21	PLSCR4	-3416
chr2_209495129_209497114	240.284	-1.95214	0.196825	-9.91817	3.47e-23	4.52e-21	MAP2	-71072
chr5_13586219_13587195	69.091	-3.40574	0.343443	-9.91646	3.53e-23	4.59e-21	DNAH5	357349
chr4_25483992_25484885	121.24	-3.06303	0.308907	-9.9157	3.56e-23	4.62e-21	ANAPC4	-106780
chr6_41288206_41289146	59.2382	-4.38666	0.442419	-9.91519	3.58e-23	4.64e-21	TREM1	-1541
chrX_103791136_103791757	52.2313	-4.20532	0.424149	-9.91473	3.59e-23	4.66e-21	PLP1	-14287
chr4_151807425_151809037	78.9235	-3.3366	0.336648	-9.91124	3.72e-23	4.82e-21	GATB	-46426
chr17_17913803_17914514	149.874	-2.45027	0.247362	-9.90559	3.94e-23	5.1e-21	TOM1L2	57907
chr1_202964011_202968292	420.731	-1.68846	0.170459	-9.90539	3.94e-23	5.11e-21	CYB5R1	0
chr9_76759698_76760710	50.5804	-4.0952	0.413448	-9.90499	3.96e-23	5.12e-21	PRUNE2	145378
chr13_53301389_53302022	78.2939	-3.36287	0.339544	-9.90407	4e-23	5.17e-21	OLFM4	-272631
chr1_175717473_175718630	90.1838	-3.05933	0.308975	-9.90152	4.1e-23	5.3e-21	TNR	25141
chr1_116642350_116644654	236.857	-2.20098	0.222301	-9.90088	4.13e-23	5.33e-21	IGSF3	23100
chr7_145481440_145482147	62.6739	-3.60804	0.364465	-9.89955	4.18e-23	5.39e-21	CNTNAP2	634212
chr8_127637140_127639917	255.599	-1.81784	0.183628	-9.89957	4.18e-23	5.39e-21	MYC	95517
chr10_85318678_85320343	112.613	-2.6993	0.272705	-9.89825	4.24e-23	5.45e-21	CCSER2	-990121
chr15_37034886_37035810	70.5582	-3.4238	0.345897	-9.89831	4.23e-23	5.45e-21	MEIS2	65396
chr20_20374715_20376516	170.92	-2.27154	0.229494	-9.89801	4.25e-23	5.46e-21	INSM1	-6595
chr6_22232766_22233608	96.8149	-3.08061	0.311277	-9.89668	4.3e-23	5.53e-21	PRL	63894
chr5_90518654_90519425	76.866	-3.48449	0.352112	-9.89599	4.33e-23	5.57e-21	LYSMD3	10137
chr1_51955558_51958138	248.926	-1.82839	0.18479	-9.89439	4.4e-23	5.65e-21	RAB3B	32627
chr10_16672088_16674744	349.189	-1.57536	0.159239	-9.89306	4.46e-23	5.72e-21	RSU1	142785
chr13_39104941_39107913	392.867	-1.65838	0.167665	-9.89101	4.55e-23	5.84e-21	NHLRC3	-66631
chr2_20438143_20439475	108.633	-3.10538	0.31402	-9.88912	4.64e-23	5.94e-21	RHOB	7599
chr2_14579198_14580310	87.3221	-3.63873	0.367965	-9.88879	4.66e-23	5.95e-21	FAM84A	52376
chrX_10743841_10744675	72.0066	-3.89141	0.393517	-9.88879	4.66e-23	5.95e-21	MID1	88980
chr12_103925124_103925763	91.7887	-3.28543	0.332255	-9.88829	4.68e-23	5.98e-21	HSP90B1	4571
chr8_105299314_105301425	193.474	-2.00435	0.202702	-9.88815	4.69e-23	5.98e-21	ZFPM2	17267
chr9_131019501_131020489	59.7452	-3.36095	0.339951	-9.88657	4.76e-23	6.07e-21	LAMC3	-10420
chr18_63258657_63261343	176.886	-2.19731	0.222271	-9.88572	4.8e-23	6.12e-21	BCL2	58786
chr1_200487790_200489025	423.876	2.08166	0.210584	9.88516	4.83e-23	6.15e-21	ZNF281	-77734
chr3_134879901_134881549	101.378	-2.65993	0.269106	-9.88432	4.87e-23	6.2e-21	EPHB1	-84640
chr12_75959582_75960579	77.9803	-3.3862	0.342613	-9.88345	4.91e-23	6.25e-21	PHLDA1	73354
chr14_90092478_90094801	325.075	-1.77823	0.17993	-9.88291	4.94e-23	6.28e-21	KCNK13	-30714
chr7_128811493_128813175	253.657	-1.91573	0.193882	-9.88088	5.04e-23	6.4e-21	CCDC136	-19476
chr4_20063178_20064650	82.7648	-3.08408	0.312235	-9.87744	5.22e-23	6.62e-21	SLIT2	188610
chr4_152605035_152606207	137.829	-2.36952	0.2399	-9.8771	5.23e-23	6.64e-21	FBXW7	-68972
chr15_99434281_99435797	292.384	-1.69772	0.171913	-9.87551	5.32e-23	6.74e-21	MEF2A	129903
chr20_21583060_21583928	63.7489	-3.3759	0.341951	-9.87246	5.48e-23	6.94e-21	NKX2-2	-69034
chr7_92781101_92782474	63.1625	-3.42576	0.347005	-9.87237	5.49e-23	6.94e-21	CDK6	54121
chr2_28633180_28634271	98.8733	-2.73886	0.277478	-9.87056	5.59e-23	7.06e-21	PLB1	-137110
chr19_38683153_38684892	223.652	-2.15463	0.218301	-9.87	5.62e-23	7.1e-21	ACTN4	-35484
chr1_241250293_241251181	111.736	-2.6912	0.272718	-9.86805	5.73e-23	7.23e-21	RGS7	106050
chr7_93203306_93204039	86.9199	-2.92475	0.296386	-9.86806	5.73e-23	7.23e-21	HEPACAM2	22486
chr4_5954976_5957341	216.605	-2.06628	0.2094	-9.86764	5.75e-23	7.25e-21	C4orf50	61167
chr12_6070465_6071440	103.334	-3.01353	0.305443	-9.86608	5.84e-23	7.36e-21	VWF	53236
chr1_184956814_184957854	209.742	-2.20037	0.223052	-9.86481	5.91e-23	7.45e-21	FAM129A	16697
chr13_101088823_101089973	81.607	-3.14708	0.31908	-9.86298	6.02e-23	7.58e-21	NALCN	326383
chr1_225907520_225910607	146.308	-2.38559	0.241905	-9.86166	6.1e-23	7.68e-21	RP4-559A3.7	13672
chr11_86592052_86593429	101.179	-2.92542	0.296695	-9.86	6.2e-23	7.79e-21	ME3	78770
chr2_23083811_23086452	184.023	-2.2172	0.224869	-9.85998	6.21e-23	7.79e-21	KLHL29	298765
chr20_24995980_24997141	122.51	-2.56077	0.259768	-9.8579	6.34e-23	7.95e-21	APMAP	-3001
chr1_43581820_43582726	64.6817	-3.43656	0.348616	-9.85772	6.35e-23	7.96e-21	PTPRF	-50945
chr8_114383517_114384435	67.7859	-3.66033	0.37133	-9.85734	6.37e-23	7.98e-21	CSMD3	-946418
chr11_19641371_19643295	220.28	-2.098	0.212938	-9.8526	6.68e-23	8.36e-21	NAV2	-290648
chr10_84270446_84271240	79.2243	-3.02468	0.307109	-9.84886	6.93e-23	8.67e-21	RGR	-25394
chr15_89114998_89116826	120.983	-2.39942	0.243662	-9.84733	7.04e-23	8.8e-21	ABHD2	-26849
chr8_80752745_80754021	182.645	2.43079	0.246949	9.84331	7.33e-23	9.15e-21	ZNF704	120761
chr3_185332028_185332928	95.8888	-2.76442	0.280853	-9.84294	7.35e-23	9.18e-21	MAP3K13	-49003
chr6_162814098_162815036	148.519	2.83773	0.288336	9.84178	7.44e-23	9.28e-21	PACRG	-86967
chr11_11419899_11423377	274.957	-1.95437	0.198632	-9.83911	7.64e-23	9.52e-21	GALNT18	198629
chr5_1428557_1429728	78.6837	-3.40853	0.346429	-9.83904	7.64e-23	9.52e-21	SLC6A3	15703
chr6_157198290_157199009	101.201	-2.50949	0.255078	-9.83813	7.71e-23	9.6e-21	ARID1B	-420917
chr4_77107298_77108068	69.6024	-3.58278	0.364177	-9.83801	7.72e-23	9.61e-21	CCNI	-31293
chr2_17181040_17181795	116.354	-2.73942	0.278473	-9.83731	7.78e-23	9.67e-21	RAD51AP2	336645
chr11_121389526_121390348	104.533	-2.92951	0.297827	-9.83628	7.86e-23	9.76e-21	SC5D	-96675
chr3_3765705_3766405	58.5841	-3.75592	0.381885	-9.83521	7.94e-23	9.86e-21	LRRN1	33032
chr4_25010765_25012399	226.498	-1.93911	0.197167	-9.83485	7.97e-23	9.88e-21	LGI2	18481
chr7_96657328_96658607	101.995	-2.6786	0.272408	-9.83302	8.11e-23	1.01e-20	SEM1	51285
chr13_111139246_111140707	108.581	-2.71944	0.276579	-9.83241	8.16e-23	1.01e-20	ARHGEF7	-24628
chr5_1388640_1390071	69.0794	-3.25611	0.331176	-9.83197	8.2e-23	1.02e-20	CLPTM1L	-43541
chr20_22501682_22503509	120.501	-2.81977	0.286849	-9.83017	8.35e-23	1.03e-20	RP4-788L20.5	80753
chr4_57462758_57463334	61.61	-3.91265	0.398022	-9.83024	8.34e-23	1.03e-20	IGFBP7	-352373
chr6_150446599_150447700	147.02	-2.73679	0.278412	-9.83	8.36e-23	1.03e-20	IYD	-77708
chr13_94887072_94887772	88.1176	-3.13345	0.318855	-9.8272	8.6e-23	1.06e-20	SOX21	-174673
chr13_109522719_109524178	113.182	-2.95026	0.300251	-9.82598	8.7e-23	1.07e-20	IRS2	262391
chr5_135491384_135492449	143.579	-2.35319	0.239503	-9.82532	8.76e-23	1.08e-20	TIFAB	-38985
chr3_28805152_28805960	40.9196	-5.15975	0.525183	-9.82467	8.82e-23	1.09e-20	RP11-9J18.1	-455975
chr3_56361724_56363029	58.0891	-4.07571	0.41496	-9.82194	9.06e-23	1.11e-20	ERC2	105335
chr8_107159253_107161845	202.868	-2.18759	0.222759	-9.82043	9.2e-23	1.13e-20	ANGPT1	174678
chr7_106598616_106599825	313.011	-1.91699	0.195256	-9.81782	9.44e-23	1.16e-20	CCDC71L	61172
chr2_23220286_23221160	72.5688	-3.22002	0.327984	-9.8176	9.46e-23	1.16e-20	KLHL29	164057
chr1_48644753_48646426	110.713	-2.7815	0.283337	-9.81694	9.52e-23	1.17e-20	AGBL4	1377488
chr15_52261512_52262238	100.725	-2.98295	0.30387	-9.81653	9.56e-23	1.17e-20	MYO5C	33561
chr13_42102024_42102786	57.826	-3.61256	0.368016	-9.8163	9.58e-23	1.17e-20	DGKH	-53272
chr17_26619413_26620224	428.829	2.08047	0.211942	9.81626	9.58e-23	1.17e-20	WSB1	673888
chr3_137997791_137999879	309.266	-1.6747	0.17061	-9.81595	9.61e-23	1.18e-20	CLDN18	0
chr12_77745681_77746718	73.8781	-3.20687	0.326739	-9.81477	9.73e-23	1.19e-20	NAV3	84571
chr1_214439324_214440523	171.855	-2.26286	0.230572	-9.81408	9.79e-23	1.2e-20	PTPN14	110701
chr1_232012708_232013865	130.28	-2.47756	0.252467	-9.81343	9.86e-23	1.2e-20	DISC1	-385894
chr12_98084907_98087648	122.926	-2.84634	0.290075	-9.8124	9.96e-23	1.22e-20	TMPO	427864
chr8_71732778_71734064	132.561	-2.61718	0.2668	-9.80951	1.02e-22	1.25e-20	MSC	110405
chr12_122001205_122002184	130.189	-2.88513	0.294131	-9.80901	1.03e-22	1.25e-20	BCL7A	19702
chr8_1858050_1860206	271.899	-1.95485	0.199291	-9.80903	1.03e-22	1.25e-20	ARHGEF10	-34075
chr8_1858050_1860206.1	271.899	-1.95485	0.199291	-9.80903	1.03e-22	1.25e-20	RP11-439C15.6	-94163
chr10_88195171_88196810	167.23	-2.35691	0.24037	-9.80538	1.07e-22	1.3e-20	KLLN	-331734
chr7_64418039_64419095	194.766	-2.08648	0.212792	-9.80529	1.07e-22	1.3e-20	ZNF736	-104011
chr21_28393216_28394210	84.4751	-3.02641	0.308711	-9.80338	1.09e-22	1.32e-20	N6AMT1	491162
chr21_42460604_42461403	54.0088	-3.89745	0.397586	-9.80278	1.1e-22	1.33e-20	RSPH1	34952
chr1_109138052_109138807	74.7538	-3.1307	0.31939	-9.80211	1.1e-22	1.34e-20	KIAA1324	-24052
chr11_9510458_9511356	87.8759	-3.4791	0.355143	-9.79633	1.17e-22	1.42e-20	ZNF143	-49436
chr6_156737139_156738799	92.4345	-2.99643	0.305885	-9.79594	1.17e-22	1.42e-20	ARID1B	38575
chr10_2999423_3000723	107.621	-2.92692	0.298887	-9.79275	1.21e-22	1.46e-20	PFKP	66797
chr5_168162304_168163003	84.1219	-2.90681	0.296875	-9.79136	1.23e-22	1.48e-20	TENM2	-407302
chr2_221655257_221655996	56.0528	-3.90561	0.398912	-9.79066	1.23e-22	1.49e-20	EPHA4	-82974
chr11_28713492_28714309	73.6135	-3.03905	0.310457	-9.78895	1.26e-22	1.52e-20	KIF18A	-605184
chr3_178424424_178425438	83.468	-3.09295	0.315966	-9.78888	1.26e-22	1.52e-20	RP11-385J1.3	-5302
chr7_70630554_70632583	177.583	-2.18293	0.223003	-9.78882	1.26e-22	1.52e-20	AUTS2	-1032259
chr16_85592807_85595018	128.769	-2.55531	0.261111	-9.78632	1.29e-22	1.55e-20	GSE1	16391
chr10_59536138_59537444	81.9645	-3.2885	0.336042	-9.786	1.29e-22	1.56e-20	FAM13C	-173235
chr17_77841770_77842929	104.302	-2.64775	0.270584	-9.78529	1.3e-22	1.57e-20	TNRC6C	116311
chr3_135669943_135671072	110.093	-2.7631	0.28238	-9.78504	1.31e-22	1.57e-20	PPP2R3A	294601
chr11_29984617_29985793	68.0652	-3.34787	0.342157	-9.78462	1.31e-22	1.58e-20	KCNA4	31231
chr2_120212543_120214867	154.273	-2.44081	0.249463	-9.78427	1.32e-22	1.58e-20	TMEM185B	8542
chr1_168663799_168664699	71.3184	-3.46858	0.354523	-9.78378	1.32e-22	1.59e-20	DPT	64566
chr11_13114596_13115376	86.795	-3.14559	0.32154	-9.78287	1.33e-22	1.6e-20	RASSF10	-105020
chr13_82866955_82868091	138.147	2.88757	0.295168	9.7828	1.33e-22	1.6e-20	SLITRK1	1014303
chr18_25860091_25861848	73.4916	-3.54988	0.36291	-9.78172	1.35e-22	1.62e-20	SS18	229370
chr11_121371679_121372855	87.6989	-3.30576	0.338015	-9.77993	1.37e-22	1.64e-20	SC5D	-78828
chr7_111930801_111931598	75.2075	-3.68861	0.377248	-9.77768	1.4e-22	1.68e-20	DOCK4	274814
chr8_134949125_134950321	124.598	-2.64469	0.270509	-9.77674	1.42e-22	1.69e-20	ZFAT	-236087
chr12_108838193_108838916	65.5426	-3.53347	0.361441	-9.77605	1.43e-22	1.71e-20	SSH1	18675
chr4_6961572_6963165	128.226	-2.43227	0.248801	-9.77597	1.43e-22	1.71e-20	TBC1D14	-7353
chr14_100503028_100503958	83.3591	-3.21201	0.328695	-9.77202	1.48e-22	1.77e-20	WDR25	-126596
chr12_3559176_3560511	116.942	-2.59406	0.265513	-9.77001	1.51e-22	1.81e-20	PRMT8	-177828
chr1_241047686_241049166	77.9492	-3.29703	0.337495	-9.76911	1.53e-22	1.82e-20	RGS7	308065
chr20_46220443_46221370	93.6006	-2.93682	0.300736	-9.76546	1.58e-22	1.89e-20	CDH22	30326
chr6_112476018_112476792	126.691	-2.82028	0.288814	-9.76505	1.59e-22	1.89e-20	RFPL4B	-128689
chr1_51976972_51977756	79.5865	-2.86911	0.293821	-9.76482	1.59e-22	1.9e-20	RAB3B	13009
chr8_135186105_135188309	253.119	-2.02406	0.207307	-9.76363	1.61e-22	1.92e-20	KHDRBS3	269148
chr13_85039369_85041352	83.5522	-3.19845	0.327618	-9.76273	1.63e-22	1.93e-20	SLITRK6	765332
chr3_191256923_191257825	110.504	-2.54393	0.260575	-9.76277	1.63e-22	1.93e-20	OSTN	-57683
chr8_134939646_134943221	216.216	-1.94164	0.198892	-9.76229	1.63e-22	1.94e-20	ZFAT	-226608
chr7_47428194_47429515	200.692	-1.99632	0.204554	-9.7594	1.68e-22	1.99e-20	TNS3	152630
chr4_118981073_118982131	183.092	-2.2556	0.231156	-9.75791	1.71e-22	2.02e-20	SYNPO2	-130386
chr16_4863838_4864957	84.5965	-3.36466	0.344854	-9.75676	1.73e-22	2.04e-20	UBN1	-16208
chr8_29736371_29739678	350.872	-1.58201	0.162166	-9.7555	1.75e-22	2.07e-20	SARAF	343530
chr8_118645768_118646521	94.7455	-3.19901	0.327924	-9.75534	1.75e-22	2.07e-20	SAMD12	-23815
chr21_28325300_28326135	155.397	-2.36977	0.242934	-9.75478	1.76e-22	2.08e-20	N6AMT1	559237
chr18_57785612_57786752	148.275	-2.35386	0.241368	-9.75214	1.81e-22	2.13e-20	ATP8B1	-53805
chr2_10889532_10890479	89.9555	-2.74878	0.282039	-9.74607	1.92e-22	2.26e-20	KCNF1	21458
chr3_67228215_67229280	62.7405	-3.81049	0.39108	-9.7435	1.97e-22	2.32e-20	KBTBD8	-229909
chr9_128094200_128094835	81.7691	-3.17386	0.325838	-9.74058	2.02e-22	2.38e-20	SLC25A25	-26000
chr4_64607991_64609222	269.11	2.73359	0.280684	9.73902	2.06e-22	2.42e-20	TECRL	-198523
chr6_152099429_152100914	124.591	-2.75874	0.28327	-9.73892	2.06e-22	2.42e-20	ESR1	-294999
chr1_171898724_171899901	121.332	-2.4654	0.253158	-9.73859	2.06e-22	2.43e-20	DNM3	-57227
chr14_92890952_92891878	66.67	-3.81651	0.391915	-9.73809	2.07e-22	2.44e-20	CHGA	31298
chr8_130766021_130766718	64.4365	-3.27805	0.336655	-9.73711	2.09e-22	2.46e-20	ADCY8	275709
chr2_22981535_22982335	59.9543	-3.86257	0.396691	-9.73698	2.1e-22	2.46e-20	KLHL29	402882
chr3_29705369_29706535	85.1864	-2.88808	0.296683	-9.73455	2.15e-22	2.52e-20	RBMS3	-424388
chr3_29705369_29706535.1	85.1864	-2.88808	0.296683	-9.73455	2.15e-22	2.52e-20	RP11-9J18.1	-1356192
chr1_67058153_67058952	87.5839	-3.28587	0.337554	-9.73435	2.15e-22	2.52e-20	SLC35D1	-4054
chr18_43526694_43527876	122.787	-2.41824	0.248423	-9.73437	2.15e-22	2.52e-20	SYT4	-249044
chr2_175275296_175277121	103.528	-2.68768	0.276128	-9.73348	2.17e-22	2.54e-20	ATP5G3	-90689
chr10_21933439_21934244	55.4104	-3.62951	0.372974	-9.73127	2.22e-22	2.59e-20	DNAJC1	69482
chr10_97222216_97222697	60.5149	-3.84262	0.394877	-9.7312	2.22e-22	2.59e-20	ARHGAP19	69960
chr10_97222216_97222697.1	60.5149	-3.84262	0.394877	-9.7312	2.22e-22	2.59e-20	ARHGAP19-SLIT1	69941
chr2_3755998_3756895	123.414	-2.51425	0.258454	-9.72804	2.29e-22	2.67e-20	DCDC2C	-52407
chr19_5961744_5962577	119.773	-2.49619	0.256607	-9.72768	2.3e-22	2.68e-20	RANBP3	15564
chr12_4939123_4940021	121.037	-2.77279	0.285112	-9.72525	2.35e-22	2.74e-20	KCNA1	-29231
chr22_24827079_24827917	84.0505	-2.94622	0.302957	-9.72488	2.36e-22	2.75e-20	SGSM1	-20811
chr13_101856739_101857872	112.047	-2.55967	0.263313	-9.721	2.45e-22	2.86e-20	FGF14	543903
chr12_49882228_49883497	129.82	-2.63384	0.270969	-9.72011	2.48e-22	2.88e-20	FAIM2	20391
chr8_128657629_128658465	57.8632	-3.61274	0.371717	-9.71906	2.5e-22	2.91e-20	MYC	-922196
chr3_179949371_179950670	112.123	-2.57445	0.264954	-9.7166	2.56e-22	2.98e-20	PEX5L	86384
chr17_73464933_73466692	189.102	-2.35163	0.24205	-9.71546	2.59e-22	3.01e-20	SDK2	177398
chr3_193937648_193940161	483.95	-1.59156	0.163821	-9.71524	2.6e-22	3.01e-20	HES1	195984
chr22_33070199_33070854	54.0746	-3.88719	0.400261	-9.71162	2.69e-22	3.12e-20	SYN3	-11827
chr3_13017825_13018768	72.7082	-3.00575	0.309522	-9.71092	2.71e-22	3.14e-20	IQSEC1	54350
chr16_4247992_4248893	72.9847	-3.09891	0.319208	-9.7081	2.78e-22	3.23e-20	SRL	-5912
chr7_36810107_36811050	118.776	-2.71706	0.279885	-9.7078	2.79e-22	3.23e-20	AOAH	-85559
chr14_76261131_76262169	96.9307	-2.98539	0.307541	-9.70727	2.81e-22	3.25e-20	ESRRB	48543
chr12_8559108_8560017	105.119	-2.69109	0.277234	-9.70692	2.82e-22	3.26e-20	CLEC4E	-18231
chr8_139744452_139751813	551.623	-1.33563	0.137616	-9.70543	2.86e-22	3.3e-20	TRAPPC9	706767
chr11_16958775_16960235	104.639	-2.96472	0.305498	-9.70456	2.88e-22	3.33e-20	PLEKHA7	54209
chr18_26961969_26963709	170.987	-2.14284	0.220882	-9.70129	2.98e-22	3.44e-20	CHST9	221609
chr1_245176839_245177845	98.4603	-2.82852	0.29161	-9.69966	3.03e-22	3.49e-20	KIF26B	-21855
chr6_158499607_158500947	107.142	-2.7508	0.283642	-9.69814	3.07e-22	3.54e-20	TULP4	-187120
chr2_226981916_226982522	65.9173	-3.36045	0.346518	-9.69775	3.08e-22	3.55e-20	RHBDD1	-145981
chr9_130946777_130948819	160.214	-2.17966	0.22477	-9.69729	3.1e-22	3.56e-20	FIBCD1	-10401
chr1_175420997_175421900	71.8908	-3.53482	0.364543	-9.69659	3.12e-22	3.59e-20	TNR	321871
chr13_95153000_95156050	281.708	-1.86545	0.192401	-9.69561	3.15e-22	3.62e-20	ABCC4	145397
chr18_63106105_63108361	251	-2.01259	0.207588	-9.69513	3.16e-22	3.63e-20	BCL2	211768
chr1_147716897_147717614	79.0809	-3.19022	0.32906	-9.69496	3.17e-22	3.64e-20	GJA5	42993
chr11_67581981_67583142	206.54	2.41239	0.248857	9.69388	3.2e-22	3.67e-20	GSTP1	453
chr20_8812531_8813352	84.665	-2.91944	0.301258	-9.69084	3.3e-22	3.78e-20	PLCB1	-735281
chr1_178191985_178193444	115.856	3.2328	0.333598	9.69072	3.3e-22	3.78e-20	RASAL2	-97845
chr2_190614709_190616191	102.446	-2.88532	0.297788	-9.68918	3.35e-22	3.84e-20	NAB1	32879
chr5_173717932_173720101	119.697	-2.43533	0.251345	-9.68916	3.35e-22	3.84e-20	BOD1	-101279
chr1_195627916_195628584	46.9288	-3.88797	0.401278	-9.68898	3.36e-22	3.84e-20	KCNT2	980642
chr6_20021682_20022551	63.3962	-3.51925	0.363223	-9.68897	3.36e-22	3.84e-20	ID4	-184297
chr4_105551962_105552854	72.8265	-3.27191	0.337725	-9.6881	3.39e-22	3.87e-20	ARHGEF38	0
chr17_57915739_57917572	165.392	-2.3138	0.238836	-9.68783	3.4e-22	3.88e-20	CUEDC1	37752
chr14_81302518_81303796	169.947	-2.54835	0.26305	-9.6877	3.4e-22	3.88e-20	STON2	123609
chr13_98536662_98539391	188.679	-1.96433	0.202774	-9.68726	3.42e-22	3.89e-20	STK24	37473
chr20_49860502_49861469	59.3525	-3.70896	0.382892	-9.68671	3.43e-22	3.91e-20	SLC9A8	-47622
chr7_99421986_99423466	143.685	-2.46204	0.254196	-9.68558	3.47e-22	3.95e-20	ATP5J2-PTCD1	42699
chr7_99421986_99423466.1	143.685	-2.46204	0.254196	-9.68558	3.47e-22	3.95e-20	PTCD1	15451
chr18_72220106_72220850	60.0582	-3.55362	0.366901	-9.6855	3.47e-22	3.95e-20	CBLN2	417668
chr1_211703729_211704896	86.1545	-2.83904	0.293177	-9.68373	3.54e-22	4.02e-20	NEK2	-28111
chr18_21390923_21391837	190.187	-2.16423	0.223505	-9.68314	3.56e-22	4.04e-20	GREB1L	-148566
chr11_8503227_8504714	78.7244	-3.30765	0.341687	-9.68034	3.66e-22	4.15e-20	STK33	89515
chr10_100326934_100328004	66.62	-3.52659	0.364377	-9.6784	3.73e-22	4.23e-20	PKD2L1	2483
chr6_147438714_147439802	88.8847	-3.40719	0.352053	-9.67807	3.74e-22	4.24e-20	SAMD5	69125
chr7_39216753_39218259	74.7694	-3.53148	0.365032	-9.67445	3.87e-22	4.39e-20	POU6F2	-238756
chr1_109631482_109633203	106.069	-2.62598	0.271502	-9.67205	3.96e-22	4.48e-20	AMPD2	-11646
chr11_124167587_124168404	76.5103	-3.17377	0.328138	-9.67206	3.96e-22	4.48e-20	OR10D3	14941
chr5_152329109_152329760	46.548	-4.38012	0.452898	-9.67133	3.99e-22	4.51e-20	NMUR2	75520
chr13_51156458_51157176	65.3499	-3.88803	0.402042	-9.6707	4.02e-22	4.54e-20	RP11-547C18.3	-45249
chr3_107684433_107686107	132.051	2.96411	0.306528	9.66994	4.05e-22	4.57e-20	BBX	-161473
chr8_48407559_48408407	67.7294	-3.37572	0.349133	-9.66886	4.09e-22	4.62e-20	EFCAB1	326862
chr12_89863566_89864793	52.0889	-3.79815	0.39286	-9.66793	4.13e-22	4.65e-20	ATP2B1	-154735
chr5_135501881_135503326	104.189	-2.63225	0.272283	-9.66734	4.15e-22	4.68e-20	NEUROG1	32624
chr9_107749321_107750209	49.995	-4.06219	0.42024	-9.66634	4.19e-22	4.72e-20	KLF4	-259675
chr16_12897704_12898851	72.1413	-3.17323	0.328281	-9.66621	4.2e-22	4.72e-20	SHISA9	2769
chr17_73588661_73590385	154.27	-2.18156	0.225701	-9.6657	4.22e-22	4.74e-20	SDK2	53705
chr1_73065438_73066245	176.216	2.35456	0.243623	9.66474	4.26e-22	4.79e-20	NEGR1	-782704
chr18_57274952_57277443	176.087	-2.37981	0.246258	-9.6639	4.29e-22	4.82e-20	ST8SIA3	73370
chr2_181140046_181141206	241.529	2.12638	0.220038	9.66373	4.3e-22	4.83e-20	UBE2E3	-159674
chr2_209007038_209008503	71.6866	-3.4749	0.359594	-9.66341	4.31e-22	4.84e-20	MAP2	415555
chr22_38242841_38243716	53.5107	-3.81415	0.394709	-9.6632	4.32e-22	4.85e-20	TMEM184B	29319
chr10_4595700_4598084	133.902	-2.58995	0.268028	-9.663	4.33e-22	4.85e-20	AKR1E2	228170
chr9_136239260_136240295	134.087	-2.40558	0.248969	-9.66216	4.37e-22	4.89e-20	QSOX2	5547
chr9_106110154_106111630	59.529	-4.55729	0.471817	-9.65901	4.5e-22	5.04e-20	TMEM38B	-415611
chr10_104300423_104301291	74.8128	-2.84884	0.294958	-9.65845	4.53e-22	5.06e-20	GSTO2	-31243
chr3_139956303_139959198	163.775	-2.30819	0.239041	-9.65606	4.63e-22	5.18e-20	CLSTN2	-21119
chr1_94688433_94689358	58.4665	-3.63601	0.37656	-9.65584	4.64e-22	5.19e-20	SLC44A3	131043
chr8_78485556_78486527	177.198	-2.21251	0.229144	-9.65552	4.66e-22	5.2e-20	PKIA	29612
chr5_158134672_158136352	163.957	-2.44384	0.253123	-9.65473	4.69e-22	5.24e-20	CLINT1	-275497
chr12_67501206_67502409	63.7738	-3.66996	0.380142	-9.65418	4.72e-22	5.26e-20	DYRK2	146312
chr7_106190357_106190999	45.8202	-4.2248	0.437692	-9.65244	4.8e-22	5.35e-20	SYPL1	-77781
chr2_53450848_53451527	63.366	-3.50063	0.362689	-9.65187	4.83e-22	5.37e-20	CHAC2	316265
chr6_169042248_169043577	132.436	-2.66486	0.276114	-9.6513	4.85e-22	5.4e-20	THBS2	210468
chr2_187599062_187600029	98.4986	-2.82764	0.2931	-9.64735	5.04e-22	5.61e-20	TFPI	-44570
chr8_138171165_138171950	62.7448	-3.44413	0.357143	-9.64357	5.23e-22	5.82e-20	FAM135B	324873
chr8_80151307_80152941	104.22	-2.63127	0.272874	-9.64279	5.27e-22	5.86e-20	TPD52	18719
chr10_93333072_93335786	410.388	-1.69377	0.175652	-9.64271	5.28e-22	5.86e-20	MYOF	146532
chr7_98801866_98802636	85.7371	-3.08473	0.319905	-9.64263	5.28e-22	5.86e-20	TMEM130	64311
chr7_44215317_44216892	118.709	-2.39837	0.248732	-9.64237	5.29e-22	5.87e-20	YKT6	-14350
chr7_4531080_4531859	74.0213	-3.30798	0.343089	-9.64176	5.33e-22	5.9e-20	FOXK1	150450
chr12_49673094_49674088	93.0558	-2.7891	0.289304	-9.64074	5.38e-22	5.96e-20	FMNL3	33327
chr17_32116579_32117612	70.1007	-3.33846	0.346295	-9.64049	5.39e-22	5.97e-20	RHOT1	24842
chr18_34696877_34698327	110.648	-2.90177	0.301074	-9.63806	5.52e-22	6.1e-20	DTNA	-203574
chr4_30117206_30118111	72.7158	-3.30322	0.342726	-9.63807	5.52e-22	6.1e-20	PCDH7	602304
chr11_113974608_113975765	170.195	-2.28341	0.236919	-9.63795	5.53e-22	6.1e-20	HTR3A	0
chr10_70584507_70585598	82.6167	-2.89833	0.300743	-9.63724	5.57e-22	6.14e-20	PRF1	17162
chr2_10854629_10855665	62.9193	-3.45002	0.358058	-9.63536	5.67e-22	6.25e-20	PDIA6	-16652
chr1_7257026_7257754	61.1507	-3.92435	0.407293	-9.63521	5.68e-22	6.26e-20	CAMTA1	-471509
chr1_176229527_176230477	70.1879	-2.93259	0.304369	-9.63497	5.69e-22	6.26e-20	RFWD2	-22034
chr15_100110960_100112417	118.466	-2.78848	0.289413	-9.63495	5.69e-22	6.26e-20	ADAMTS17	229589
chr3_181641082_181642431	134.54	-2.44255	0.253511	-9.63489	5.7e-22	6.26e-20	SOX2	69493
chr5_17882557_17883799	422.494	-1.54705	0.160568	-9.6349	5.69e-22	6.26e-20	RP11-432M8.17	-226710
chr2_45849892_45853751	426.565	-1.73593	0.18018	-9.63444	5.72e-22	6.28e-20	PRKCE	147151
chr6_134079137_134082034	257.258	-2.11144	0.219172	-9.63371	5.76e-22	6.33e-20	SLC2A12	-26501
chr17_77078652_77080112	195.959	2.21926	0.230418	9.63143	5.89e-22	6.46e-20	SEC14L1	8637
chr11_10454565_10457035	381.696	-1.65881	0.172231	-9.63131	5.9e-22	6.47e-20	AMPD3	0
chr8_61053765_61055106	116.348	-2.57036	0.266964	-9.62811	6.08e-22	6.67e-20	CLVS1	232849
chr1_64581270_64582275	99.9152	-2.92225	0.303538	-9.62727	6.13e-22	6.72e-20	CACHD1	-110479
chr9_105137954_105139165	75.5461	-3.23226	0.335822	-9.62493	6.27e-22	6.87e-20	SLC44A1	105457
chr2_191478741_191480223	178.783	-2.26695	0.235558	-9.62376	6.35e-22	6.94e-20	NABP1	197913
chr17_72033711_72035539	126.286	-2.61945	0.272198	-9.62331	6.37e-22	6.97e-20	SOX9	85481
chr12_67419206_67420354	96.9972	-2.71499	0.282203	-9.6207	6.54e-22	7.14e-20	CAND1	-149926
chr14_60210938_60212048	64.7852	-3.61989	0.376286	-9.62004	6.58e-22	7.18e-20	PPM1A	33704
chr2_55838845_55840347	126.596	-2.80626	0.291793	-9.61729	6.76e-22	7.37e-20	EFEMP1	83793
chr2_172329226_172330905	65.676	-3.1225	0.32468	-9.61714	6.77e-22	7.38e-20	ITGA6	96513
chr14_95667098_95667833	112.812	-2.59897	0.270245	-9.61708	6.77e-22	7.38e-20	TCL1B	18584
chr1_226943932_226947899	362.992	-1.64308	0.170853	-9.61689	6.79e-22	7.39e-20	ADCK3	-46397
chr18_28107666_28109227	152.373	2.64468	0.275011	9.61665	6.8e-22	7.4e-20	CDH2	-71081
chr2_121155240_121156098	77.9796	-3.04635	0.316786	-9.61645	6.81e-22	7.41e-20	TFCP2L1	129110
chr1_87154270_87155542	73.6797	-3.27841	0.340942	-9.61574	6.86e-22	7.46e-20	RP5-1052I5.2	-161262
chr1_181630004_181631628	110.683	-2.8943	0.30103	-9.61463	6.94e-22	7.53e-20	CACNA1E	-146425
chr5_62138363_62139215	89.8794	-2.6977	0.280638	-9.61275	7.06e-22	7.67e-20	KIF2A	167036
chr8_29847844_29850689	231.262	-1.93908	0.201785	-9.60963	7.28e-22	7.9e-20	SARAF	232519
chr13_111852145_111854638	242.927	-1.79942	0.187288	-9.60776	7.41e-22	8.04e-20	SOX1	213009
chr3_108144266_108145422	73.515	-3.2135	0.334623	-9.60335	7.74e-22	8.39e-20	CD47	-53241
chr1_108780913_108781517	56.115	-3.67741	0.383097	-9.59915	8.06e-22	8.73e-20	STXBP3	-34226
chr1_72670414_72671416	80.1275	-3.44442	0.358888	-9.59746	8.19e-22	8.87e-20	NEGR1	-387680
chr11_113549354_113550572	113.166	-2.7338	0.284847	-9.59743	8.2e-22	8.87e-20	DRD2	-73965
chr4_179843144_179843794	44.6799	-4.87447	0.507903	-9.59724	8.21e-22	8.88e-20	TENM3	2399635
chr13_98454045_98455195	137.48	3.02906	0.315633	9.59676	8.25e-22	8.91e-20	FARP1	-311484
chr13_98454045_98455195.1	137.48	3.02906	0.315633	9.59676	8.25e-22	8.91e-20	STK24	121669
chr5_115160581_115162252	163.492	-2.22306	0.231657	-9.59632	8.28e-22	8.94e-20	TRIM36	18295
chr9_76455990_76456849	65.6381	-3.15087	0.328361	-9.59576	8.33e-22	8.99e-20	GCNT1	2381
chr7_92922690_92923459	72.7627	-3.67398	0.382897	-9.59522	8.37e-22	9.03e-20	CDK6	-86096
chr14_33019031_33019893	66.2824	-3.64107	0.379471	-9.59514	8.38e-22	9.03e-20	NPAS3	195320
chr7_137759916_137760803	101.035	-2.91193	0.303547	-9.59303	8.55e-22	9.21e-20	DGKI	86290
chr3_109188596_109189453	84.4157	-2.96701	0.309303	-9.59254	8.59e-22	9.25e-20	RP11-59E19.1	-51883
chr4_36822906_36824199	192.903	-2.04291	0.212997	-9.59129	8.7e-22	9.36e-20	NWD2	420021
chr1_44542843_44543762	92.4969	-2.78714	0.290668	-9.58872	8.92e-22	9.59e-20	RNF220	-137650
chr4_6127377_6129481	189.172	-1.95571	0.203973	-9.58811	8.97e-22	9.64e-20	JAKMIP1	71111
chr10_116709897_116710693	82.0785	-2.90039	0.302513	-9.58766	9.01e-22	9.67e-20	HSPA12A	139049
chr18_45415100_45416709	325.325	-1.69997	0.177314	-9.58735	9.04e-22	9.7e-20	SLC14A2	-202106
chr3_156316315_156318034	102.986	-2.65683	0.277152	-9.58619	9.14e-22	9.8e-20	KCNAB1	-195768
chr9_133368051_133369382	104.307	-2.57246	0.268366	-9.58565	9.19e-22	9.85e-20	SURF4	6718
chr17_45332958_45335307	169.284	-2.14391	0.223715	-9.58324	9.41e-22	1.01e-19	MAP3K14	-15918
chr7_127188931_127190557	223.576	-2.09137	0.218331	-9.5789	9.81e-22	1.05e-19	GRM8	62738
chr3_147960672_147961268	67.8683	-3.76688	0.393256	-9.57871	9.83e-22	1.05e-19	ZIC1	-551289
chr2_8566698_8568283	101.42	-2.67933	0.279735	-9.57809	9.89e-22	1.06e-19	ID2	110562
chr8_33230470_33231851	173.611	-2.34998	0.245436	-9.57473	1.02e-21	1.09e-19	FUT10	229877
chrX_86001880_86003152	119.172	-2.56216	0.267597	-9.5747	1.02e-21	1.09e-19	CHM	44411
chr11_35818782_35819879	65.9892	-3.26908	0.34148	-9.57326	1.04e-21	1.1e-19	LDLRAD3	124102
chr12_14259946_14261100	94.7779	-2.85596	0.298327	-9.57325	1.04e-21	1.1e-19	ATF7IP	104593
chr12_14601553_14602343	67.6818	-3.55599	0.371625	-9.56875	1.08e-21	1.15e-19	PLBD1	-33204
chr3_60399248_60400733	82.9832	-3.14211	0.328437	-9.56686	1.1e-21	1.17e-19	FHIT	850727
chr4_18429716_18431081	164.676	-2.18815	0.228773	-9.56471	1.13e-21	1.2e-19	LCORL	-407840
chr8_6819099_6821151	141.467	-2.33227	0.243843	-9.56466	1.13e-21	1.2e-19	XKR5	14494
chr18_10121677_10123773	239.604	-1.9513	0.20403	-9.5638	1.14e-21	1.21e-19	VAPA	-207676
chr18_64444695_64446616	144.592	-2.3075	0.24137	-9.56	1.18e-21	1.25e-19	SERPINB8	-474577
chr6_113405174_113406214	71.7938	-3.81516	0.399075	-9.56	1.18e-21	1.25e-19	MARCKS	451148
chr13_53605351_53606078	50.0961	-4.37687	0.457847	-9.55968	1.18e-21	1.25e-19	OLFM4	-576593
chr20_20624787_20625421	51.3114	-3.99047	0.417438	-9.55942	1.18e-21	1.26e-19	RALGAPA2	87068
chr6_16345321_16347228	199.227	-2.23332	0.233667	-9.55771	1.2e-21	1.28e-19	ATXN1	414229
chr12_120225834_120226494	71.3296	-3.23997	0.33901	-9.55713	1.21e-21	1.28e-19	PXN	351
chr7_150879367_150880482	67.1002	-3.62074	0.378876	-9.55652	1.22e-21	1.29e-19	AOC1	-54741
chr6_61574009_61574717	248.812	2.88821	0.302286	9.55455	1.24e-21	1.31e-19	KHDRBS2	711511
chr10_113410245_113411865	88.2375	-3.08004	0.322415	-9.55302	1.26e-21	1.33e-19	HABP2	141161
chr12_10802228_10803102	74.0504	-3.52248	0.368742	-9.55271	1.26e-21	1.34e-19	TAS2R7	0
chr5_65141406_65142872	92.2603	-2.90848	0.30458	-9.54915	1.31e-21	1.38e-19	ADAMTS6	339049
chr2_2575690_2576676	65.3335	-3.19519	0.334628	-9.54848	1.32e-21	1.39e-19	MYT1L	-244342
chr18_66659347_66660066	70.2715	-3.01848	0.316162	-9.54726	1.33e-21	1.4e-19	CDH19	-55259
chr3_124195237_124196239	66.1827	-3.76355	0.39429	-9.54512	1.36e-21	1.43e-19	KALRN	-100557
chr5_93377905_93378470	51.2584	-3.88744	0.407399	-9.54209	1.4e-21	1.47e-19	NR2F1	204754
chr1_196991604_196992780	254.878	-2.09648	0.219736	-9.54093	1.42e-21	1.49e-19	CFHR5	-14049
chr3_192296879_192298175	165.663	-2.17151	0.227639	-9.53925	1.44e-21	1.51e-19	FGF12	469590
chr11_113540186_113541300	107.694	-2.64422	0.277268	-9.5367	1.47e-21	1.55e-19	DRD2	-64797
chr1_210280901_210282073	78.7439	-3.5011	0.367132	-9.53635	1.48e-21	1.55e-19	HHAT	46880
chr1_197683819_197684648	87.9095	-3.15596	0.330996	-9.53472	1.5e-21	1.58e-19	DENND1B	90846
chr5_59316843_59317931	173.064	-2.25811	0.236829	-9.53476	1.5e-21	1.58e-19	PDE4D	1170146
chr10_83983091_83984053	108.788	-2.99624	0.314295	-9.53322	1.52e-21	1.6e-19	GHITM	155387
chr2_136140885_136142693	147.141	-2.33796	0.245288	-9.53145	1.55e-21	1.63e-19	CXCR4	-22720
chr11_129950007_129951963	119.708	-2.49702	0.261995	-9.53081	1.56e-21	1.64e-19	PRDM10	50873
chr10_77405612_77407417	126.717	-2.43288	0.255284	-9.5301	1.57e-21	1.65e-19	KCNMA1	230226
chr18_27223285_27224462	180.516	-2.14317	0.224916	-9.52875	1.59e-21	1.67e-19	CHST9	-37968
chr10_57311000_57311790	67.2775	-3.44833	0.361998	-9.52582	1.64e-21	1.71e-19	ZWINT	-949725
chr5_148949697_148950972	190.618	2.40928	0.252941	9.52505	1.65e-21	1.72e-19	SH3TC2	112118
chr2_192370754_192371392	92.0717	-3.13762	0.32945	-9.52382	1.67e-21	1.74e-19	TMEFF2	-175838
chr12_120289496_120293635	811.45	1.38646	0.145638	9.51988	1.73e-21	1.81e-19	SIRT4	8686
chr6_39127598_39128837	104.118	-3.2068	0.337012	-9.51539	1.81e-21	1.89e-19	SAYSD1	-12409
chr13_103430173_103432845	281.263	-1.94307	0.204223	-9.51445	1.83e-21	1.9e-19	SLC10A2	-363327
chr1_228154086_228157802	306.352	-1.79581	0.188794	-9.51205	1.87e-21	1.95e-19	GJC2	-4235
chr8_110457834_110459136	70.3057	-3.59363	0.377937	-9.50854	1.93e-21	2.01e-19	KCNV1	-481987
chr6_164013782_164016099	226.326	-1.98698	0.208982	-9.50789	1.95e-21	2.03e-19	QKI	-599140
chr10_72075805_72076933	68.926	-3.07021	0.322924	-9.50754	1.95e-21	2.03e-19	SPOCK2	11841
chr6_98977625_98978676	104.497	-3.19023	0.335552	-9.50741	1.95e-21	2.03e-19	FBXL4	-29699
chr7_95867279_95868009	58.2201	-3.47402	0.365408	-9.50724	1.96e-21	2.03e-19	DYNC1I1	-94676
chr1_150981088_150983031	177.257	-2.06349	0.217076	-9.50584	1.98e-21	2.06e-19	ANXA9	0
chr7_22653850_22655734	160.443	-2.25388	0.237116	-9.50538	1.99e-21	2.07e-19	IL6	70150
chr8_127889698_127890595	122.385	-2.57131	0.270515	-9.50521	2e-21	2.07e-19	MYC	-154265
chr5_13943744_13945440	87.6308	-2.98	0.313607	-9.50235	2.05e-21	2.13e-19	DNAH5	0
chr6_29757343_29759912	98.0975	-2.79874	0.294538	-9.50212	2.06e-21	2.13e-19	HLA-F	-34569
chr13_111448971_111451316	122.571	-2.61646	0.275379	-9.50128	2.07e-21	2.14e-19	TEX29	-128304
chr2_209613522_209615455	112.11	-3.16223	0.33282	-9.50131	2.07e-21	2.14e-19	MAP2	-189465
chr3_75060763_75062772	114.199	3.37188	0.354889	9.50122	2.07e-21	2.14e-19	CNTN3	-539623
chr2_42903137_42904743	249.523	-2.06289	0.217157	-9.49951	2.11e-21	2.18e-19	HAAO	-110545
chr15_68599536_68600465	73.8946	-2.90637	0.306136	-9.49372	2.23e-21	2.3e-19	CORO2B	-20568
chr2_9178243_9179536	105.429	-2.59218	0.273049	-9.49344	2.24e-21	2.31e-19	ASAP2	27229
chr18_74486041_74489219	196.773	-1.98458	0.209065	-9.49262	2.25e-21	2.32e-19	CNDP2	6989
chr7_7098293_7101027	174.497	-2.2656	0.238673	-9.4925	2.26e-21	2.33e-19	C1GALT1	133231
chr2_23541220_23543403	134.295	-2.52829	0.266441	-9.48914	2.33e-21	2.4e-19	KLHL29	-156004
chr18_32371498_32374539	396.21	-1.65193	0.174112	-9.48777	2.36e-21	2.43e-19	GAREM1	95946
chr17_66214681_66215331	54.9822	-3.62983	0.382594	-9.48742	2.37e-21	2.44e-19	APOH	14087
chr13_92864281_92865684	241.586	-1.81867	0.191714	-9.48633	2.39e-21	2.46e-19	GPC5	-1465675
chr3_151543143_151544385	143.041	-2.37738	0.25062	-9.48601	2.4e-21	2.47e-19	IGSF10	-84434
chr2_28620818_28622310	215.448	-2.19583	0.231512	-9.48476	2.43e-21	2.5e-19	PLB1	-124748
chr2_142863303_142864159	66.4643	-3.32644	0.350742	-9.48402	2.45e-21	2.51e-19	KYNU	13507
chr15_45198042_45202345	804.266	1.43625	0.151448	9.48344	2.46e-21	2.52e-19	SHF	-10090
chr3_151722776_151723428	111.451	-2.53786	0.267656	-9.4818	2.5e-21	2.56e-19	AADACL2	10499
chr4_66294351_66295230	104.657	-3.03986	0.320626	-9.48101	2.52e-21	2.58e-19	EPHA5	-623856
chr7_129799361_129800961	148.764	-2.05341	0.2166	-9.48017	2.54e-21	2.6e-19	UBE2H	151989
chr12_119068135_119069806	137.227	-2.45505	0.258972	-9.47998	2.54e-21	2.6e-19	SRRM4	-86641
chr14_30265444_30266383	80.5689	-3.43183	0.362067	-9.47844	2.58e-21	2.64e-19	G2E3	292740
chr10_14136362_14137406	146.877	-2.35881	0.248901	-9.4769	2.62e-21	2.68e-19	FRMD4A	324737
chr11_103570203_103571318	101.147	-2.97914	0.314363	-9.47673	2.62e-21	2.68e-19	DYNC2H1	-460773
chr1_38083052_38085070	160.697	-2.20625	0.232816	-9.47635	2.63e-21	2.69e-19	POU3F1	-36258
chr2_172246566_172247796	227.408	-3.6707	0.387383	-9.47564	2.65e-21	2.7e-19	DLX2	-143666
chr8_135085490_135086921	143.724	-2.15899	0.227846	-9.47564	2.65e-21	2.7e-19	KHDRBS3	370536
chr8_122686197_122687480	205.583	-1.9193	0.202564	-9.47505	2.67e-21	2.72e-19	ZHX2	93914
chr1_230230991_230233055	138.622	-2.39571	0.252905	-9.47276	2.73e-21	2.78e-19	GALNT2	-163783
chr16_62100344_62101187	68.9981	-3.319	0.350395	-9.47218	2.74e-21	2.79e-19	CDH8	-63509
chr11_20657955_20658853	68.6724	-3.66068	0.386496	-9.47146	2.76e-21	2.81e-19	SLC6A5	-58556
chr15_63434158_63435494	149.237	-2.29073	0.241884	-9.47035	2.79e-21	2.84e-19	CA12	-51997
chr2_191820401_191822068	68.292	-3.499	0.369487	-9.46989	2.8e-21	2.85e-19	SDPR	25188
chr8_135309521_135310921	87.2477	-2.98907	0.315689	-9.4684	2.84e-21	2.89e-19	KHDRBS3	146536
chr13_32959294_32960267	80.999	-3.41379	0.360553	-9.4682	2.85e-21	2.89e-19	KL	56166
chr7_108358331_108359059	106.222	-2.7875	0.294538	-9.46397	2.96e-21	3.01e-19	NRCAM	97263
chr2_216259261_216260993	87.3944	-2.99471	0.316456	-9.46326	2.98e-21	3.03e-19	2024-03-04	111035
chr12_86340785_86344099	232.968	-1.85409	0.195933	-9.46288	3e-21	3.04e-19	MGAT4C	494787
chr18_69244807_69247819	250.122	-1.76918	0.186981	-9.4618	3.03e-21	3.07e-19	DOK6	153236
chr3_136275875_136278302	274.563	-1.68641	0.178263	-9.46024	3.07e-21	3.11e-19	PCCB	-25521
chr1_932237_945722	683.581	1.55086	0.163939	9.46003	3.08e-21	3.11e-19	NOC2L	13569
chr1_932237_945722.1	683.581	1.55086	0.163939	9.46003	3.08e-21	3.11e-19	SAMD11	-6500
chr1_74343050_74343745	54.4903	-3.46757	0.366644	-9.4576	3.15e-21	3.19e-19	FPGT-TNNI3K	-144809
chr1_74343050_74343745.1	54.4903	-3.46757	0.366644	-9.4576	3.15e-21	3.19e-19	TNNI3K	-107650
chr9_7488745_7489795	64.0743	-3.40976	0.360571	-9.45656	3.18e-21	3.22e-19	TMEM261	310273
chr7_11533240_11533914	45.4024	-3.85652	0.407826	-9.45629	3.19e-21	3.22e-19	THSD7A	298285
chr2_235611330_235612960	176.68	-2.15559	0.22796	-9.45602	3.2e-21	3.23e-19	AGAP1	-117242
chr5_176696954_176698865	105.992	-2.48519	0.262878	-9.45378	3.27e-21	3.3e-19	TSPAN17	-49394
chr7_43639745_43640690	82.0751	-2.72436	0.288187	-9.45342	3.28e-21	3.31e-19	COA1	88800
chr2_162065484_162066299	56.7599	-3.93707	0.41653	-9.45206	3.32e-21	3.35e-19	DPP4	8244
chr11_110703624_110704479	47.4324	-3.89369	0.411947	-9.45194	3.33e-21	3.35e-19	ARHGAP20	-113939
chr6_137550319_137551110	70.6176	-2.9983	0.31727	-9.45032	3.38e-21	3.4e-19	OLIG3	-56069
chr13_94311460_94313727	190.877	-2.00469	0.212173	-9.44837	3.44e-21	3.46e-19	GPC6	-1084619
chr18_73286478_73288189	131.671	-2.39266	0.253254	-9.44767	3.46e-21	3.48e-19	NETO1	-418529
chr7_127665753_127666496	86.632	-3.4101	0.360956	-9.4474	3.47e-21	3.49e-19	SND1	-13574
chr1_232598759_232601310	182.569	-2.16989	0.229727	-9.4455	3.54e-21	3.55e-19	SIPA1L2	-37201
chr12_23755634_23756950	105.582	-2.60256	0.275597	-9.44337	3.61e-21	3.62e-19	SOX5	805500
chr6_18506363_18507676	170.074	-2.13759	0.226359	-9.44335	3.61e-21	3.62e-19	RNF144B	-119014
chr6_134035288_134038777	348.398	-1.62704	0.172312	-9.44239	3.64e-21	3.65e-19	SLC2A12	13860
chr8_68925354_68926234	148.243	-2.34895	0.248774	-9.44209	3.65e-21	3.66e-19	SULF1	540390
chr2_224613944_224615085	67.4801	-3.33631	0.353403	-9.44053	3.71e-21	3.71e-19	CUL3	-28596
chr1_202069483_202071211	95.6124	-2.75804	0.29218	-9.4395	3.75e-21	3.75e-19	GPR37L1	51647
chr8_133233896_133235392	122.623	-2.34297	0.248252	-9.43789	3.8e-21	3.8e-19	WISP1	-42813
chr5_147747508_147749607	157.262	-2.26583	0.240142	-9.4354	3.9e-21	3.89e-19	JAKMIP2	33169
chr6_143669426_143670060	65.3051	-4.16142	0.441182	-9.43243	4.01e-21	4e-19	PHACTR2	8008
chr11_132071865_132072998	108.356	-2.74708	0.291374	-9.428	4.18e-21	4.17e-19	NTM	-701388
chr1_226001875_226003408	287.525	-1.73255	0.183777	-9.42744	4.2e-21	4.19e-19	SDE2	-2544
chr18_51987320_51989625	246.853	-1.86137	0.197449	-9.42708	4.22e-21	4.2e-19	MEX3C	-790000
chr12_21539607_21542932	177.506	-2.09062	0.221803	-9.42559	4.28e-21	4.26e-19	GYS2	61916
chr1_212146736_212148245	102.721	3.69874	0.39246	9.42449	4.32e-21	4.3e-19	DTL	-111160
chr6_20630140_20631702	87.2429	-3.31878	0.352149	-9.42437	4.33e-21	4.31e-19	CDKAL1	-83800
chr15_69685699_69687048	78.0323	-3.17822	0.337255	-9.4238	4.35e-21	4.33e-19	RPLP1	-232916
chr6_89375318_89376719	168.291	-2.32605	0.246829	-9.42371	4.35e-21	4.33e-19	RRAGD	35552
chr5_168164953_168166873	153.692	-2.24247	0.237986	-9.42269	4.4e-21	4.37e-19	TENM2	-409951
chr4_15149408_15150662	139.946	-2.34355	0.248754	-9.42114	4.46e-21	4.43e-19	CPEB2	-145511
chr6_23633797_23634708	76.869	-3.38149	0.35898	-9.41973	4.52e-21	4.49e-19	NRSN1	491414
chr8_101260217_101260997	75.7334	-2.86047	0.303729	-9.41782	4.61e-21	4.57e-19	ZNF706	-54649
chr4_81421436_81422309	83.3631	-3.12073	0.331381	-9.41735	4.63e-21	4.59e-19	PRKG2	-206372
chr8_134231617_134233496	164.138	-2.32431	0.246815	-9.41723	4.63e-21	4.59e-19	ZFAT	479543
chr2_11079111_11080633	71.5926	-2.95011	0.313301	-9.41623	4.68e-21	4.63e-19	C2orf50	52420
chr11_65066359_65067503	92.4978	-2.72946	0.289912	-9.4148	4.74e-21	4.69e-19	NAALADL1	-7838
chr12_103913268_103914185	82.9441	-2.91127	0.309294	-9.41263	4.84e-21	4.79e-19	HSP90B1	16149
chr12_113241046_113242109	90.0346	-2.82497	0.300136	-9.41231	4.85e-21	4.8e-19	TPCN1	2152
chr7_106963987_106964892	105.798	-2.88763	0.306848	-9.41062	4.93e-21	4.87e-19	PRKAR2B	79757
chr13_44758511_44760734	318.07	-1.81655	0.193066	-9.40893	5.01e-21	4.95e-19	TSC22D1	-181946
chr7_139613663_139615249	90.1344	-3.04646	0.323794	-9.40864	5.03e-21	4.96e-19	HIPK2	162530
chr1_231518466_231519516	73.2474	-3.0659	0.325865	-9.40849	5.03e-21	4.96e-19	TSNAX	9137
chr1_231518466_231519516.1	73.2474	-3.0659	0.325865	-9.40849	5.03e-21	4.96e-19	TSNAX-DISC1	9137
chr4_152988537_152989761	106.736	-2.87972	0.306078	-9.40846	5.03e-21	4.96e-19	FHDC1	-52186
chr3_162021901_162023479	74.8963	-2.87972	0.306086	-9.40822	5.05e-21	4.97e-19	RP11-80B17.1	-525094
chr9_2755008_2755809	72.9631	-2.99657	0.318615	-9.40499	5.2e-21	5.12e-19	KCNV2	-37507
chr18_48216468_48223176	469.464	-1.34866	0.143414	-9.40398	5.25e-21	5.17e-19	ZBTB7C	186247
chr13_79975070_79975948	57.3126	-3.5707	0.379715	-9.40362	5.27e-21	5.19e-19	SPRY2	365004
chr4_10696852_10697668	72.1164	-3.29767	0.350688	-9.40343	5.28e-21	5.19e-19	CLNK	-11987
chr14_68243462_68245021	72.146	-3.98792	0.424103	-9.40319	5.29e-21	5.2e-19	RAD51B	-423684
chr2_3293161_3297443	199.147	-1.79709	0.191117	-9.4031	5.3e-21	5.2e-19	TSSC1	80388
chr8_142290550_142291421	64.0724	-3.06644	0.326116	-9.40292	5.31e-21	5.21e-19	TSNARE1	111820
chr7_137325187_137326910	269.477	2.10737	0.224166	9.40097	5.41e-21	5.3e-19	PTN	16865
chr13_73089143_73091076	216.528	-2.08119	0.221386	-9.40074	5.42e-21	5.31e-19	KLF5	-30352
chr18_37503842_37509230	519.863	-1.38047	0.146851	-9.40051	5.43e-21	5.32e-19	CELF4	56598
chr15_41890740_41893069	168.703	-2.28181	0.242784	-9.3985	5.53e-21	5.42e-19	SPTBN5	1009
chr2_28412820_28414330	112.665	-2.49924	0.265936	-9.39788	5.57e-21	5.45e-19	FOSL2	-20019
chr6_125474815_125476492	106.237	-2.72407	0.289872	-9.39747	5.59e-21	5.47e-19	HDDC2	-172737
chr18_59376123_59377977	124.882	-2.50772	0.266911	-9.39537	5.7e-21	5.57e-19	LMAN1	-16161
chr6_147841407_147842514	85.1237	-2.9555	0.314572	-9.39531	5.71e-21	5.57e-19	SAMD5	-332481
chr15_77346341_77347185	48.8685	-4.13614	0.44025	-9.39498	5.72e-21	5.59e-19	PEAK1	72960
chr11_92236814_92237816	89.815	-2.91691	0.310481	-9.3948	5.73e-21	5.6e-19	FAT3	114725
chr7_44264027_44265036	88.6852	-2.64242	0.281281	-9.39421	5.76e-21	5.62e-19	CAMK2B	60621
chr7_4380516_4381379	77.6937	-2.90353	0.309088	-9.39385	5.78e-21	5.64e-19	FOXK1	300930
chr1_107249859_107250882	96.6175	-2.83222	0.301505	-9.39359	5.8e-21	5.65e-19	NTNG1	-109853
chr1_183303864_183305377	99.3536	-2.67431	0.284699	-9.39346	5.81e-21	5.65e-19	NMNAT2	113226
chr9_123560718_123561542	77.157	-3.24683	0.345744	-9.39085	5.95e-21	5.79e-19	DENND1A	368611
chr18_984964_986534	73.8907	-2.93799	0.312922	-9.38889	6.06e-21	5.9e-19	ADCYAP1	-80022
chr1_243732178_243733158	48.8584	-3.66052	0.389913	-9.38803	6.11e-21	5.94e-19	AKT3	116971
chr11_19258228_19259145	79.7056	-3.12625	0.333067	-9.38625	6.22e-21	6.04e-19	E2F8	-16608
chr18_44288257_44289177	70.0841	-3.19457	0.340436	-9.38375	6.37e-21	6.18e-19	SETBP1	390996
chr18_44851404_44853150	94.4394	-2.71051	0.288864	-9.38336	6.39e-21	6.2e-19	SETBP1	-171232
chr6_163311623_163312538	66.4496	-3.53207	0.376442	-9.38277	6.43e-21	6.23e-19	PACRG	-584492
chr1_115529228_115530124	60.3751	-3.56573	0.380055	-9.38214	6.46e-21	6.27e-19	VANGL1	111867
chr1_195762971_195764346	316.262	1.67157	0.178166	9.38208	6.47e-21	6.27e-19	KCNT2	844880
chr20_31708182_31713205	368.228	-1.4485	0.154411	-9.3808	6.55e-21	6.34e-19	BCL2L1	9694
chr11_12251350_12253006	157.851	-2.0946	0.223303	-9.38007	6.59e-21	6.38e-19	MICAL2	-140760
chr12_130829858_130830773	56.0736	-3.23474	0.344867	-9.3797	6.62e-21	6.4e-19	STX2	8494
chr1_180927892_180929451	115.534	-2.38825	0.254654	-9.37841	6.7e-21	6.47e-19	KIAA1614	-14704
chr9_108083094_108083842	47.0341	-3.95832	0.422132	-9.37697	6.79e-21	6.56e-19	KLF4	-593448
chr2_40589136_40590731	166.462	-2.24759	0.2397	-9.37669	6.81e-21	6.57e-19	SLC8A1	20323
chr3_175246729_175248038	122.526	-2.3661	0.252339	-9.37664	6.81e-21	6.57e-19	NAALADL2	-387450
chr12_67515002_67516661	108.633	-2.55561	0.272557	-9.37642	6.83e-21	6.58e-19	DYRK2	132060
chr3_107702542_107704071	178.704	-2.26653	0.241741	-9.37588	6.86e-21	6.61e-19	BBX	-179582
chr2_28523460_28524346	78.5383	-3.15229	0.336219	-9.37571	6.87e-21	6.62e-19	PLB1	-27390
chr3_135159703_135160380	66.0208	-3.67748	0.392282	-9.37459	6.94e-21	6.69e-19	EPHB1	-364442
chr8_84328018_84329055	96.3608	-2.97975	0.317856	-9.37451	6.95e-21	6.69e-19	RALYL	-144752
chr2_25400203_25402863	189.859	-2.06191	0.219979	-9.37322	7.04e-21	6.77e-19	DTNB	270772
chr19_42191436_42192565	62.7118	-3.23222	0.344857	-9.37264	7.07e-21	6.8e-19	DEDD2	27559
chr1_208500363_208501250	78.0591	-3.11845	0.332797	-9.37042	7.22e-21	6.94e-19	PLXNA2	-256043
chr3_195697881_195698554	106.495	-2.71344	0.289581	-9.3702	7.24e-21	6.95e-19	MUC20	22330
chr10_112583266_112584221	106.867	-2.62674	0.280355	-9.36933	7.3e-21	7.01e-19	VTI1A	-136009
chr13_70856544_70857155	64.3207	-3.59247	0.383467	-9.3684	7.36e-21	7.06e-19	KLHL1	-748085
chr2_32916257_32916639	305563	2.37237	0.253245	9.36785	7.4e-21	7.1e-19	LTBP1	217986
chr3_160665886_160666774	54.0307	-3.49665	0.373306	-9.36671	7.48e-21	7.17e-19	ARL14	10385
chr3_156036562_156038225	277.024	-1.90185	0.203053	-9.36629	7.51e-21	7.2e-19	KCNAB1	82323
chr11_20289301_20290575	190.507	-2.30099	0.245708	-9.36472	7.62e-21	7.3e-19	HTATIP2	73110
chr7_51350057_51350697	54.3801	-3.69194	0.394265	-9.3641	7.67e-21	7.34e-19	COBL	-33239
chr2_105616720_105618482	283.367	-1.83251	0.1957	-9.36385	7.69e-21	7.35e-19	NCK2	126415
chr13_50575875_50576744	140.243	-2.16295	0.231029	-9.36224	7.81e-21	7.46e-19	DLEU7	267196
chr1_24707838_24708178	577.405	2.15898	0.230648	9.3605	7.94e-21	7.58e-19	CLIC4	37179
chr9_28134298_28136590	118.274	-2.45048	0.261803	-9.36001	7.97e-21	7.61e-19	LINGO2	533696
chr14_36700438_36701126	50.1251	-5.25718	0.561699	-9.35943	8.02e-21	7.65e-19	SLC25A21	471741
chr8_98157643_98160109	270.925	-1.80026	0.192377	-9.35799	8.13e-21	7.75e-19	POP1	-40332
chr11_127246463_127248082	170.584	-2.33691	0.249744	-9.3572	8.19e-21	7.8e-19	KIRREL3	-245653
chr2_39695877_39697814	169.765	-2.22904	0.23825	-9.35587	8.29e-21	7.9e-19	TMEM178A	-29959
chr10_127301864_127302896	64.0868	-3.08576	0.329888	-9.35397	8.44e-21	8.04e-19	DOCK1	-396456
chr4_10521229_10521906	112.748	-2.34337	0.250534	-9.3535	8.48e-21	8.07e-19	CLNK	162960
chr17_43249854_43252516	713.401	1.62653	0.173938	9.35117	8.67e-21	8.24e-19	AC109326.1	50741
chr12_10579600_10580560	46.1154	-4.00222	0.428039	-9.35014	8.75e-21	8.32e-19	MAGOHB	33064
chr3_166291309_166292305	96.4062	-2.68226	0.287015	-9.34538	9.16e-21	8.7e-19	BCHE	-453837
chr3_126124000_126125438	111.574	-2.36397	0.253004	-9.34364	9.31e-21	8.84e-19	ALDH1L1	55749
chr3_134677205_134678937	131.881	-2.42017	0.259024	-9.34344	9.33e-21	8.85e-19	KY	-26183
chr10_123300842_123301928	62.7753	-3.21372	0.344062	-9.34054	9.58e-21	9.09e-19	BUB3	-146441
chr1_245209760_245212307	151.11	-2.12988	0.228034	-9.34017	9.62e-21	9.12e-19	KIF26B	-54776
chr16_84042742_84044280	121.877	-2.42248	0.259399	-9.33882	9.74e-21	9.23e-19	SLC38A8	-585
chrX_124288742_124290033	69.4648	-3.11291	0.333331	-9.33879	9.74e-21	9.23e-19	TEX13D	42627
chr9_97873436_97875235	180.707	-2.07905	0.222633	-9.33846	9.77e-21	9.25e-19	FOXE1	-20183
chr9_133632650_133634737	141.766	-2.21342	0.237025	-9.33833	9.79e-21	9.26e-19	DBH	1623
chr5_97714224_97715224	92.2304	-2.78715	0.298502	-9.33715	9.9e-21	9.35e-19	RIOK2	-530964
chr6_133430791_133432918	194.821	-2.28647	0.244889	-9.3368	9.93e-21	9.38e-19	EYA4	-190194
chr5_73321793_73323162	97.6555	-2.92925	0.313879	-9.33242	1.03e-20	9.77e-19	FOXD1	125366
chr10_95464117_95464853	59.2913	-3.68107	0.394509	-9.33076	1.05e-20	9.92e-19	SORBS1	96562
chr10_95266641_95267143	57.4901	-3.75418	0.40237	-9.33017	1.06e-20	9.97e-19	PDLIM1	23882
chr19_48818233_48818893	60.5099	-3.47205	0.372141	-9.32994	1.06e-20	9.99e-19	HSD17B14	17786
chr1_188641416_188642400	92.7086	-2.65517	0.284593	-9.32971	1.06e-20	1e-18	PLA2G4A	-1812464
chr5_137036531_137037211	68.1783	-3.36896	0.361143	-9.3286	1.07e-20	1.01e-18	SPOCK1	462138
chr6_134181370_134183095	175.637	-2.10212	0.22536	-9.32786	1.08e-20	1.02e-18	SGK1	134964
chr1_22788918_22791005	101.913	-2.72271	0.291925	-9.32674	1.09e-20	1.03e-18	EPHB2	-77954
chr7_18552368_18554587	191.206	2.11	0.226271	9.32512	1.11e-20	1.04e-18	HDAC9	-43056
chr3_159813817_159814802	115.757	-2.79622	0.299905	-9.32368	1.12e-20	1.06e-18	IQCJ-SCHIP1	-49816
chr1_145463768_145466877	500.386	1.80229	0.193312	9.32321	1.13e-20	1.06e-18	NBPF20	-58201
chr2_86035747_86036948	103.514	-2.69946	0.289576	-9.32211	1.14e-20	1.07e-18	POLR1A	69208
chr11_126090184_126091217	137.946	-2.31269	0.248109	-9.32127	1.15e-20	1.08e-18	CDON	-26892
chr1_203685696_203686966	228.874	1.99723	0.214272	9.32098	1.15e-20	1.08e-18	ATP2B4	-59136
chr1_156123199_156124295	140.173	-2.15682	0.231402	-9.32066	1.16e-20	1.08e-18	LMNA	-40622
chr7_68682692_68683640	132.497	-2.48227	0.266322	-9.32054	1.16e-20	1.08e-18	AUTS2	914656
chr1_221327556_221328487	130.266	-2.3072	0.247544	-9.32036	1.16e-20	1.09e-18	DUSP10	413690
chr13_71978539_71980044	151.92	-2.35962	0.253191	-9.31952	1.17e-20	1.09e-18	DACH1	-111347
chr7_92421327_92422817	113.011	-2.46114	0.264083	-9.31955	1.17e-20	1.09e-18	GATAD1	24631
chr2_143852509_143853586	82.0452	-3.20458	0.343877	-9.31897	1.17e-20	1.1e-18	GTDC1	478931
chr1_156394640_156395366	64.8102	-3.34402	0.358894	-9.31756	1.19e-20	1.11e-18	RHBG	-25429
chr3_112695459_112696841	74.4919	-3.32943	0.357413	-9.31537	1.22e-20	1.13e-18	CCDC80	-54159
chr6_147503229_147504132	106.701	-2.8487	0.305854	-9.31394	1.23e-20	1.15e-18	SAMD5	4795
chr8_60059866_60060817	67.5848	-4.07325	0.437348	-9.31352	1.24e-20	1.15e-18	CA8	220596
chr1_218612151_218613557	124.373	-2.45003	0.26307	-9.31321	1.24e-20	1.16e-18	TGFB2	-265917
chr12_17363082_17364522	87.7846	-2.9133	0.312833	-9.31264	1.25e-20	1.16e-18	RERGL	725672
chr13_44305100_44307158	161.121	-2.26222	0.242928	-9.31233	1.25e-20	1.16e-18	SERP2	66684
chr3_112555138_112556515	180.937	-1.95908	0.210405	-9.31097	1.27e-20	1.18e-18	ATG3	5449
chr1_154751138_154752087	74.7425	-3.09679	0.33271	-9.30777	1.31e-20	1.21e-18	KCNN3	118194
chr4_19062639_19063304	46.8334	-4.49342	0.482772	-9.30755	1.31e-20	1.22e-18	LCORL	-1040763
chr3_117463590_117464985	295.007	1.99014	0.213863	9.30568	1.33e-20	1.24e-18	LSAMP	-1018059
chr1_210670878_210671566	62.4446	-3.42513	0.368111	-9.3046	1.34e-20	1.25e-18	HHAT	-341926
chr3_139975667_139978285	197.793	-2.01029	0.216139	-9.30091	1.39e-20	1.29e-18	CLSTN2	-40483
chr4_19318474_19320335	238.324	-1.87648	0.201772	-9.30001	1.4e-20	1.3e-18	SLIT2	932925
chr2_39704100_39706076	173.51	-2.15972	0.232234	-9.29978	1.41e-20	1.3e-18	TMEM178A	-38182
chrX_115730305_115733595	405.252	1.8159	0.195294	9.29826	1.43e-20	1.32e-18	PLS3	-169124
chr8_69177942_69179075	97.7036	4.07838	0.438677	9.29701	1.44e-20	1.34e-18	SULF1	287549
chr20_21031605_21032494	52.1962	-3.7764	0.406232	-9.29618	1.46e-20	1.35e-18	KIZ	93513
chr14_77269052_77271504	14800.5	2.22852	0.239739	9.29564	1.46e-20	1.35e-18	NGB	0
chr1_68814777_68816008	192.347	-2.09884	0.225803	-9.295	1.47e-20	1.36e-18	DEPDC1	-317556
chr5_61304212_61305453	147.793	-2.37482	0.255615	-9.29061	1.53e-20	1.42e-18	ZSWIM6	26820
chr8_79333417_79334699	79.2442	-3.08859	0.3325	-9.28897	1.56e-20	1.44e-18	STMN2	276453
chr7_110834710_110835692	96.6538	-3.00976	0.324079	-9.28712	1.59e-20	1.46e-18	IMMP2L	726233
chr20_29444631_29446033	575.795	1.52694	0.164442	9.2856	1.61e-20	1.48e-18	DEFB115	1811631
chr1_224743494_224744394	71.3509	-3.315	0.357024	-9.28507	1.62e-20	1.49e-18	CNIH3	-127202
chr8_135364618_135366673	94.3227	-2.64596	0.285	-9.28409	1.63e-20	1.5e-18	KHDRBS3	90784
chr8_109216680_109217355	55.7077	-4.01897	0.432903	-9.28376	1.64e-20	1.51e-18	ENY2	116989
chr18_59064500_59066718	186.008	-2.0355	0.219281	-9.2826	1.65e-20	1.52e-18	SEC11C	73181
chr10_74206719_74208562	142.253	-2.32925	0.250939	-9.28216	1.66e-20	1.53e-18	ADK	-55491
chr3_111173026_111174939	220.31	-2.18868	0.235798	-9.28202	1.66e-20	1.53e-18	NECTIN3	-100859
chr2_56046707_56047953	221.251	1.9171	0.206552	9.28143	1.67e-20	1.54e-18	EFEMP1	-122568
chr18_41699630_41700653	107.798	-2.55949	0.27577	-9.28123	1.68e-20	1.54e-18	PIK3C3	254553
chr2_26685370_26688523	229.611	-1.79843	0.193772	-9.28116	1.68e-20	1.54e-18	KCNK3	4228
chr6_116264927_116265922	67.9213	-2.97269	0.320319	-9.2804	1.69e-20	1.55e-18	DSE	-10751
chr12_5221609_5223143	207.012	-2.11674	0.228101	-9.27983	1.7e-20	1.56e-18	KCNA5	-177621
chr10_25261400_25262822	134.491	-2.22426	0.2397	-9.27933	1.71e-20	1.56e-18	GPR158	-86339
chr17_48816623_48817693	163.606	-2.19809	0.236885	-9.27915	1.71e-20	1.57e-18	TTLL6	0
chr14_104090348_104120768	1152.44	1.36792	0.147434	9.27813	1.72e-20	1.58e-18	ASPG	-4670
chr10_100319236_100320557	223.492	-1.97582	0.212959	-9.27795	1.73e-20	1.58e-18	PKD2L1	9930
chr5_67751780_67752715	52.4364	-3.72492	0.401531	-9.27679	1.75e-20	1.6e-18	PIK3R1	539853
chr1_64886689_64887378	58.1212	-4.06144	0.437853	-9.27582	1.76e-20	1.61e-18	JAK1	79127
chr13_80382309_80383100	74.0797	-3.04746	0.328558	-9.27526	1.77e-20	1.62e-18	SPRY2	-41358
chr3_176868113_176868795	54.2524	-3.46848	0.373963	-9.27493	1.78e-20	1.62e-18	TBL1XR1	328602
chr3_124322313_124323836	250.145	-1.89874	0.204749	-9.27349	1.8e-20	1.64e-18	KALRN	-227633
chr1_191938388_191939367	68.0385	-3.16668	0.341486	-9.27322	1.81e-20	1.65e-18	RGS18	219090
chr3_190248383_190249436	86.2147	-2.90109	0.312958	-9.26993	1.86e-20	1.7e-18	CLDN1	73040
chr11_115548612_115549583	88.3621	-2.92554	0.315633	-9.26881	1.88e-20	1.72e-18	CADM1	-44047
chr18_8243870_8245403	124.099	-2.26505	0.244388	-9.26823	1.89e-20	1.72e-18	PTPRM	-677089
chr1_178605499_178606637	126.936	-2.54063	0.274142	-9.26758	1.9e-20	1.73e-18	TEX35	-92423
chr5_72661404_72662610	51.3516	-3.46607	0.374027	-9.26688	1.92e-20	1.74e-18	ZNF366	-153677
chr5_153130035_153130702	65.7839	-3.67967	0.397141	-9.2654	1.94e-20	1.77e-18	GRIA1	361470
chr8_137552767_137553506	61.5689	-3.63655	0.392498	-9.26514	1.95e-20	1.77e-18	FAM135B	943317
chr12_114029767_114031195	133.835	-2.45051	0.264521	-9.26397	1.97e-20	1.79e-18	RBM19	-63396
chr1_194184191_194185409	86.1208	-2.57324	0.27778	-9.2636	1.98e-20	1.8e-18	B3GALT2	-997537
chr5_61689322_61690214	58.7774	-3.56484	0.384843	-9.26312	1.99e-20	1.8e-18	ZSWIM6	-357050
chr12_100705887_100706573	63.1124	-3.41592	0.368778	-9.26281	1.99e-20	1.81e-18	ANO4	10953
chr10_114342742_114344412	111.995	-2.45326	0.264859	-9.26253	2e-20	1.81e-18	AFAP1L2	60345
chr6_111583156_111584641	82.8814	-3.12311	0.337181	-9.26239	2e-20	1.81e-18	TRAF3IP2	-15796
chr6_158907725_158908762	77.1447	-3.07531	0.332028	-9.2622	2e-20	1.81e-18	EZR	-88313
chr10_76997935_76999714	156.83	-2.24453	0.242352	-9.26144	2.02e-20	1.83e-18	KCNMA1	637929
chr10_69344561_69345979	75.7672	-2.86398	0.30926	-9.26075	2.03e-20	1.84e-18	HK1	-74578
chr5_20748766_20749941	94.7537	-2.91416	0.314718	-9.25957	2.05e-20	1.86e-18	CDH18	-760581
chr18_36406594_36407209	55.2378	-3.19178	0.344714	-9.2592	2.06e-20	1.86e-18	FHOD3	-108759
chr11_12166713_12167654	111.491	-2.51955	0.272125	-9.2588	2.07e-20	1.87e-18	MICAL2	-56123
chr13_80276310_80277028	149.792	-2.10767	0.227648	-9.25845	2.07e-20	1.87e-18	SPRY2	63924
chr14_95915163_95915927	77.6993	-2.96113	0.319866	-9.2574	2.09e-20	1.89e-18	TUNAR	-38392
chr6_110628527_110629653	54.1877	-3.53781	0.382173	-9.25709	2.1e-20	1.9e-18	CDK19	185985
chr13_29877454_29878083	77.4044	-3.57893	0.386673	-9.25572	2.13e-20	1.92e-18	UBL3	-26770
chr3_12910530_12911526	62.1667	-3.27655	0.354003	-9.25572	2.13e-20	1.92e-18	IQSEC1	161592
chr10_10699217_10699807	54.54	-3.50046	0.37822	-9.25509	2.14e-20	1.93e-18	CELF2	98590
chr8_122758093_122759310	105.123	-2.62604	0.283744	-9.25498	2.14e-20	1.93e-18	ZHX2	22084
chr14_76924011_76925263	119.724	-2.45556	0.265406	-9.25208	2.2e-20	1.98e-18	LRRC74A	-97640
chr11_126543666_126545465	213.064	2.08966	0.22589	9.25077	2.23e-20	2e-18	KIRREL3	455346
chr8_93506726_93507436	96.2854	-2.65187	0.286668	-9.25069	2.23e-20	2e-18	FAM92A1	198515
chr7_95700899_95701650	80.5708	-2.87402	0.310693	-9.25036	2.24e-20	2.01e-18	DYNC1I1	70954
chr20_21265474_21266701	92.4646	-2.95765	0.319781	-9.24899	2.27e-20	2.03e-18	XRN2	36603
chr20_60049314_60051274	179.121	-1.92251	0.207885	-9.24795	2.29e-20	2.05e-18	CDH26	-90888
chr4_147712979_147713770	70.7624	-3.12145	0.337545	-9.24751	2.3e-20	2.06e-18	ARHGAP10	18293
chr7_13551333_13552199	99.7155	-2.78107	0.300748	-9.24717	2.31e-20	2.07e-18	ETV1	437478
chr5_37824964_37825960	54.9221	-4.07605	0.440956	-9.24366	2.38e-20	2.13e-18	GDNF	13727
chr11_82775700_82776860	108.939	-2.47977	0.268293	-9.24277	2.4e-20	2.15e-18	FAM181B	-41836
chr1_146035030_146040389	884.367	1.45844	0.157798	9.24242	2.41e-20	2.16e-18	HFE2	0
chr10_58807557_58808943	76.8537	-3.09118	0.334473	-9.24195	2.42e-20	2.17e-18	BICC1	-294418
chr16_51225400_51226349	56.9854	-3.36375	0.364029	-9.24033	2.46e-20	2.2e-18	SALL1	-74125
chr3_183264986_183266492	139.179	-2.32959	0.252201	-9.23706	2.53e-20	2.26e-18	B3GNT5	-11743
chr3_183264986_183266492.1	139.179	-2.32959	0.252201	-9.23706	2.53e-20	2.26e-18	MCF2L2	161784
chr8_124637347_124639255	103.914	-2.4923	0.269825	-9.2367	2.54e-20	2.27e-18	MTSS1	89175
chr11_34535890_34536671	51.002	-3.52292	0.381415	-9.23644	2.55e-20	2.28e-18	ELF5	-22085
chr8_28588921_28589701	99.1838	-2.83979	0.307459	-9.23631	2.55e-20	2.28e-18	EXTL3	33028
chr8_61215550_61216228	47.6408	-3.99764	0.432844	-9.23576	2.56e-20	2.29e-18	CLVS1	71727
chr8_94115492_94116211	46.8366	-4.1918	0.453905	-9.23497	2.58e-20	2.3e-18	CDH17	92345
chr5_71785800_71787652	132.923	-2.31093	0.250248	-9.23457	2.59e-20	2.31e-18	CARTPT	-66638
chr2_164847800_164848728	104.046	3.52724	0.382071	9.23191	2.66e-20	2.37e-18	COBLL1	-5632
chr12_80925087_80926215	106.09	3.38591	0.366791	9.23117	2.68e-20	2.38e-18	LIN7A	11711
chr7_26582992_26583795	64.1893	-3.20295	0.346985	-9.2308	2.69e-20	2.39e-18	SKAP2	280949
chr11_72764271_72765198	137.59	-2.35167	0.254816	-9.22891	2.73e-20	2.43e-18	ARAP1	28402
chr11_72764271_72765198.1	137.59	-2.35167	0.254816	-9.22891	2.73e-20	2.43e-18	STARD10	28484
chr10_118265681_118266794	61.7168	-3.02186	0.327465	-9.22805	2.76e-20	2.45e-18	FAM204A	75527
chr6_46113204_46113818	66.5902	-3.59835	0.389979	-9.22703	2.78e-20	2.47e-18	ENPP4	16175
chrX_128882980_128883504	40.0146	-4.39999	0.476861	-9.22698	2.78e-20	2.47e-18	SMARCA1	639997
chr2_126692076_126693218	55.1406	-3.50163	0.379555	-9.22563	2.82e-20	2.5e-18	GYPC	-36144
chr12_13749179_13750297	103.125	-2.56769	0.278346	-9.2248	2.84e-20	2.52e-18	GRIN2B	230067
chr2_183242831_183244998	188.61	-2.28399	0.24763	-9.22341	2.88e-20	2.55e-18	NUP35	-125318
chr16_67395106_67396947	200.527	-2.21921	0.240689	-9.22024	2.96e-20	2.63e-18	ZDHHC1	19528
chr1_148037016_148039787	398.649	1.74932	0.189755	9.21886	3e-20	2.66e-18	GPR89B	-108624
chr7_47365993_47366785	90.1221	-2.8179	0.305693	-9.21808	3.02e-20	2.68e-18	TNS3	215360
[truncated: 176,484 more rows]

## Sheet: 3. Down RNAseq and ATACseq H82
H82 primary downregulated targets
AACS
ELMO2
BBOX1
KBTBD8
MAP3K3
GRM2
OSBPL8
SERPINF1
HIGD1B
CD160
GRK5
PRDM2
SEL1L3
GDPD5
PDCD4
KCNC1
ARHGEF9
CNGA3
CTDSP2
PGBD5
C7orf33
HDAC7
P2RX3
PLXNA1
SPINK14
PPM1A
AIPL1
DNAH11
DDHD2
LAMB4
CNTN2
IPO13
IGDCC3
MOB1B
KIF19
FHDC1
HCRTR1
PSD2
DCT
CCDC60
GGTLC2
C6orf141
SPG7
PARD6G
KIAA0232
NFAT5
MSS51
NOL4L
SDK2
SOCS4
DDIT4L
CCDC14
AMOTL2
C9orf135
DUSP10
PPP1R17
AMPD3
ADCYAP1R1
MMP24
MAGEA8
BMF
PNPLA3
FAM184B
FOXN3
ETV3
ALOX5AP
NDRG1
ACOT11
CFAP53
LRP8
AGL
PALMD
SLC22A13
SZT2
CELA2B
PLEKHH1
SPINK4
FAM184A
HTRA1
ATP2B4
NXNL1
P2RX1
INHBE
TCTE3
CCDC168
TSPAN18
SLC7A7
TMEM64
CNTNAP5
RAPGEF5
FAM124A
CHIC1
ACAP2
LPL
RASA1
RARRES1
ERMN
KLHL20
ANKRD33B
OTULIN
KCNC2
PCDHGC3
SUN3
CHRM3
HAUS7
ATP2B3
TLK2
MYLK3
LRIT3
RHOBTB1
JRKL
RGL4
GGT5
IL2RG
PLXNA3
EIF4EBP2
SH2D6
FAM20A
MUSK
NOS1
DSCAML1
INTU
GALNT13
FYCO1
TMIGD3
HBEGF
LRRC75A
GABRR2
DHDDS
TNNC2
SLC9C1
STRIP2
PACS2
ARL4C
ARMC8
RD3
CCDC155
DNAH1
FAR2
MSI1
PPP4R3B
PDE9A
AKAP10
DLG4
MYH3
HOGA1
ARPP19
DCDC2B
ANO2
FAM167A
RCVRN
ZNF518A
DPYSL5
SEZ6L2
GUCY2D
EGFLAM
SLC26A4
TUB
KLF12
ITM2C
SCAMP5
CLMN
CREBZF
S100A1
FRMPD2
C7
SULT4A1
TRAPPC10
PRRT3
PTAR1
PP2D1
VPS8
CLDN19
UBAP1L
RNF165
CREBL2
SCLY
LYPD6
WDR47
RGS2
BTBD3
TUBA4A
CC2D2A
DNMT3L
LRRC55
LYN
MSH5
CDH22
SP1
SPNS2
GDPD3
TBR1
BAZ2A
APITD1-CORT
C21orf62
IQSEC1
PAQR5
JAM2
TRIM38
CACNA1S
CORIN
LRRC7
DCP2
GJD2
CDKN2AIP
SCML1
SLC12A5
KCTD19
KIAA1614
MYO7A
CLDN20
FOXN1
SLC38A1
KCTD7
SETD7
ACSL6
MFSD4B
KCNB1
ECHDC2
STARD9
GPRIN3
ZFHX3
CUX1
GRM4
HIST2H2BF
DDR2
PPFIA4
ALS2CR12
KIF21B
IGIP
TRIM59
GNGT2
ATCAY
HEYL
ADCY9
PPP4R4
MAP3K19
C2orf66
LRIG2
NBPF15
SPOCK1
ZNF638
INPP5E
HSPB1
U2SURP
NAALAD2
RP11-437B10.1
CHRM5
LRRN2
SUSD2
CCDC64
CLN5
FGF17
C14orf145
RIN2
TRIM2
DNM1
PCBP4
BCAM
LACTBL1
GHRL
ZNF24
HHLA2
PRRC2B
APOBEC2
RIIAD1
FRYL
GPR132
SORCS2
RRAD
CARD14
RALGPS1
SLC25A18
KCNG4
ZNF827
FAM81B
ARR3
EFCAB5
RUNX1T1
PRF1
DENND2A
IGFN1
PDE4D
CNTN5
ITGB8
FHAD1
RP11-315D16.2
PYROXD1
LFNG
HUNK
WEE1
TULP2
TRIP11
SYP
GALNT15
HACD1
BPIFB4
IFFO1
ADARB1
ZCCHC6
GLRA1
CTRC
LILRB3
C8orf46
ADAMTS15
PGAP1
AQP3
SOGA3
SLC38A3
POU6F2
PRSS55
NISCH
CEP85L
CCNT1
TNKS1BP1
SCN1B
JADE2
EBF2
RPS6KL1
SUSD4
PTPRN
IFNLR1
CRMP1
MYOZ3
LRRC8B
CSNK1G1
LRIT2
SLITRK2
SCG3
GABRB3
DZIP1L
UNC80
SPSB4
FAM78B
BNIP3L
GALNT8
STXBP1
DOC2B
ANKRD33
STX1B
RBP3
ACTA1
NHLH1
AFTPH
NHSL2
TUBA4B
SBNO1
IGSF22
FAM71D
BACH2
PPP2R3A
COL27A1
MESP2
ZC3H12B
EDEM3
KAT2B
KCP
TMEM63A
SCN3B
TSPAN11
MYL4
DGAT2L6
CILP
KEL
DNAJB1
VSTM2L
RC3H1
NSD2
SAMD12
MTHFR
NPAS1
RAB37
SLC25A16
KIF16B
ENAM
ZNF407
RP11-6L6.2
ZCCHC18
USP9X
FSTL4
NBPF20
CBLB
P2RY1
GGTLC3
UNC13D
FGFR2
LMO2
NYNRIN
HR
CHAT
OR6J1
PLEKHA7
MCHR1
LRFN2
TULP4
SLC5A9
SPECC1
MTMR10
PRKAG3
ASPHD1
FAM118A
CXXC5
SLC17A7
BCOR
KCNK12
ARAP3
GAB2
HEG1
TEF
FAM151A
TRPC5OS
DUOX1
EFCAB4B
STX3
ENG
KCNT2
NBEAL2
RP11-327P2.7
ARL9
PLXNA2
MGLL
STXBP5L
NFASC
SLC5A12
PPEF1
LOXL2
CHRNA1
RP11-309L24.4
MLLT6
P2RY6
RASGRP1
CADM3
PACSIN1
RP11-889L3.3
CEP97
JMY
RAB3B
SSH1
TRPM1
LPAR5
GLUL
NECAB1
TMEM35
CD19
RAPGEF3
USP34
MICAL3
BCAS1
TRAF1
SLC45A4
NPR2
PROM1
TBX20
ZEB2
CHRM2
KLHL29
ABCA4
SLC26A5
RP11-613M10.9
ANGPTL2
BRPF3
PDZK1
SLC6A9
PDLIM3
PAX3
NBPF9
NAA25
SUPT6H
ADAM20
TBC1D29
KCNK5
ETNK1
LTA
MGEA5
KBTBD12
SLC2A9
GIT2
HIPK1
FMN2
IL11RA
C5orf42
BTG2
MREG
WSCD1
PRSS51
IGSF3
LRRN1
TEAD1
CACNG5
PTPN22
C5AR1
FEV
SRRM4
RAPGEF6
CORO2A
FRS2
LCOR
SERPINE3
WDFY2
DUSP5
SLC13A4
CEP120
KDM2A
LDHAL6A
PLCXD2
TPBG
AHNAK
IFI27
CYP19A1
OMD
SLC4A5
SVIL
WNT6
RGS20
XIAP
GPR62
XKRX
C10orf53
KCNV2
TMOD2
CSRNP1
NRSN1
C2orf69
FAM213A
EEF2K
KANK4
NRXN1
AGBL1
NDUFV2
SFXN3
PDE6G
ZNF75D
DISP3
CCER2
SRL
PLXNA4
ASPN
GRM3
ANKRD18B
KIAA0408
FMR1
SLC44A3
TXLNG
SH3BP2
GOLGB1
CHD7
KLHL15
FUT3
RNF152
TGFBRAP1
EML4
GDF11
NEURL1
CEP192
CACNB2
FILIP1L
NHS
ZNF660
FRMPD1
ARHGAP36
HOOK1
IL17B
TTC14
SEMA3F
TMEM135
PREX1
CXCR6
ARHGEF25
ST6GAL1
CRTC1
LMO1
ANKDD1B
TMEM269
PTCHD1
LIN28A
ABCC8
STMN2
PAX5
KCNE4
KCNS3
C1orf162
ZBTB40
MAP3K9
RYBP
GNB3
AMER2
MACF1
TRIO
UGT3A1
MYO3B
TRPM8
MYOM1
GPR83
TIMP3
SPAG16
SLC26A3
NNAT
FOLR1
TMCC2
RP11-496B10.7
MYOT
CORO2B
TP53INP2
OLFM1
STON2
PCLO
NOL3
FNDC7
LSMEM1
ILK
SLC22A8
P2RX6
SLC13A2
SLC1A2
MPO
PCDHGC4
HPS3
LZTS1
RHBDL3
ADAMTS4
ADAMTS14
SVOP
INSM2
SHPRH
P2RY2
GARNL3
SETD5
PLCD4
KCNH6
LHFPL4
G0S2
CACNA1F
C10orf10
ITPR2
GABRR3
CELF3
COX4I2
CCNT2
PLOD3
HAVCR1
SHC3
ADCY10
NEB
STAG3
SLC7A2
L1CAM
CPA1
GFRA3
RGS5
SEMA5B
RANBP3L
TMPRSS9
UBL3
LHX3
ERBB3
NUP58
ENTPD4
SLC7A9
ERVFRD-1
KCTD6
DNAH9
OPN1LW
KCNIP4
OR52I2
SPON2
C2CD2
ARID3B
WFIKKN2
CIZ1
ARHGEF17
ME3
TBC1D25
SCUBE2
NRCAM
HIPK2
ZMIZ1
ZNF462
RP1L1
CRTAC1
NES
ERCC6L
MLXIPL
ARRDC1
MIOS
RNF19A
CACNA2D4
SPARC
COL5A1
GPC6
RFX7
KIF3C
RUNDC3A
KLHL3
C2orf16
DAAM1
ARHGAP27
TTC7B
KCNJ2
PYROXD2
AHDC1
ADCY7
NBPF12
ATP9B
CCDC88B
ITLN2
CCDC190
HOXA13
BZRAP1
SLC1A7
SPATA1
INSRR
PDE6C
RNF217
LRIT1
PRSS58
GUCA1B
ZZEF1
HVCN1
RYR1
KCNE3
KIAA0355
CPEB1
VTCN1
UBXN7
GABRQ
LOXL1
ZNF275
MYOD1
CDHR1
TIAF1
RPE65
TMEM170A
KIAA1161
NTM
FRMPD4
TM4SF20
EGF
PDE6H
ESRP2
ITGA6
PRKDC
KCTD17
KCNMB3
PCBD2
RAB25
PITPNM2
LMX1A
NUDT16
FHOD3
BIN1
NME9
IGSF21
KLHDC8A
PNISR
HERC1
INPP5F
UBR1
NECTIN1
CRABP2
TRPC5
KIAA1644
C6orf163
ISLR
TSC1
TULP1
CYP27B1
TCEAL7
PTPRF
RAX2
TRIM52
SLC2A6
BLCAP
ZNF589
ANKK1
STRA6
RB1
COL16A1
NKPD1
ZNF106
LOXL4
PAXBP1
ZNF782
IGSF9B
LIPJ
CFLAR
CDKL5
AC027601.2
KLHL11
FAM57B
EXOC7
PLPPR4
GPR68
PRELP
LPIN1
WFDC1
AKAP11
TECPR1
CKM
LRTM2
RUFY2
REPIN1
CACNA1G
PDE6A
SLC5A11
RCBTB1
KMT2E
AFF1
SLC28A3
PLCB2
TMEM204
ZBTB34
CDK5RAP2
ALOX5
GPR162
TGM2
TCAF1
EDDM13
KCND1
TRDN
RTN4R
DDX47
TAPBPL
DPP4
SMIM22
GPR173
ALK
SWAP70
GRIPAP1
BTRC
USP49
STEAP3
CABP5
TRIM3
DNAH6
SPOPL
C9orf66
NTNG2
BNIP2
CATSPERG
PLCH2
GIP
APLNR
CHGA
PAPPA
CASD1
TRIM55
KIAA1755
MYT1
ZNF92
CRB2
RSRP1
RIMS3
AVIL
LMOD1
REV3L
PHKA1
CD207
KBTBD11
OLAH
MEGF8
TUBA3D
SLC6A13
CDH26
KANSL1
CRIM1
IL15
SPTBN5
SLCO1A2
WDR49
RPH3AL
HYDIN
DOT1L
ERVW-1
XCL2
KIAA0040
TAGLN
ZDHHC18
ARHGAP31
SYNDIG1
MFAP4
EFCAB10
LEFTY2
CRX
ARHGAP9
RAI1
LAMB1
SBF2
ACKR1
RTTN
FNDC5
IGDCC4
GNPTAB
TROVE2
ST8SIA3
MICAL2
ATP8A1
JARID2
KIAA1549
SLF2
CYP2W1
COX7A1
CEP41
CLVS1
GBF1
CHRD
KLC1
MTSS1
ARFGEF1
NCMAP
PKDCC
STAC
RGMA
PAPLN
SSX2IP
CHRNA9
PTGS1
ATOH7
NCOA4
S100A13
USP3
PIK3IP1

## Sheet: 4. Down RNAseq and ATACseq H146
H146 primary downregulated targets
C9orf152
SLC18A1
RIT2
CD44
FAM219A
KCNMA1
ABCB7
CXCR4
CYTH1
KCNK3
MET
TNS3
SORL1
TEAD1
SYN3
SERPINF1
GLRA4
MAPKAPK2
STK25
ITGA3
SLC12A4
CDC25B
GADL1
POU3F1
RELT
GRK5
CLC
SEL1L3
TRAF5
SRRM4
LGI2
ANKRD6
DNAH17
PGBD5
GSTA2
ZNF385B
DSTN
GYPC
FBXO31
GMPR
KIAA1211L
SYT13
EIF1
CHST15
TRAPPC9
TMEM255A
PPM1A
AIPL1
KIAA1324
SEC14L1
NAALADL1
DUSP5
SF3B6
FAM110C
SLC9A9
TMEM59
SPX
HSF2
CDC42EP3
FAM204A
UNC13B
HTR3A
CGA
TM6SF1
DBH
SEZ6
GCA
ARAP1
C21orf59
LTBR
OSBP
ALDH1L2
NCR2
GORAB
KRT15
RTN4RL1
PPP1R37
PTPRH
CHMP2B
CYSTM1
LMO4
TJP3
FXYD2
CHRM4
DCX
PPM1H
C6orf1
KCNK10
EXOC1
KLHL6
CYP3A5
CCM2L
SOX9
LCN15
OAS1
SAMD10
CADPS2
IL23A
SRMS
PSTK
CCDC188
OSER1
PAQR3
LDLR
ASTN2
EIF3D
FAM161A
CPD
SNCAIP
LRP5L
RAB20
TMPRSS4
METTL5
SULT1C3
TNNT2
ARHGAP25
ZNF710
KALRN
NRAP
DAGLB
MCM10
TRIM56
ELF1
C11orf49
CLIP2
FAM129B
GCGR
IGFBP2
SC5D
CLDN10
HPCAL4
SMS
OR51G2
SDK2
BAIAP3
C1QTNF2
NPNT
VEGFA
NYAP1
XRCC1
CSRNP1
NRSN1
ITGA2
PCNX2
KANK4
CCDC14
EEF2K
MYC
SCGB1D2
EIF3H
PIGT
ALAS1
ATG3
DUSP10
TMEM205
AMPD3
GYLTL1B
CA12
CFAP20
SEC61A1
UPF1
PIFO
GALNT10
MKKS
ADCY1
SRL
RPS6KA2
UCP2
FER1L6
TBC1D16
PROC
HSD17B13
SYN2
ADGRG1
ANKRD65
CDK18
QSOX2
MCF2L
STK24
ACSS3
PARVG
DCTN4
KCNH3
ZNF775
KRT9
SIGLEC15
TRAF6
ATP2C2
KRTAP1-3
PNPLA3
KRT80
ANO4
TUBB2B
CR1L
TUNAR
GFOD1
CCDC3
PDLIM1
C20orf85
CDON
KCNK9
EFHD2
RASGEF1B
CAPN2
NR4A1
LGALS3
TMPRSS3
CNMD
TAGLN3
ZBTB21
CCNB1IP1
HS6ST1
MPP6
DPH7
DNAJC5B
PPP1R36
PLEKHG5
UBE2H
TMPRSS7
SPATA18
PPP1CB
SLC5A10
IER5
SYNE1
SNCG
CHEK2
NEURL1
HTRA1
ATP2B4
ID2
HDAC11
E2F2
TSPEAR
PLEKHA2
TNFRSF18
TMEM243
KIF1A
CDC42EP4
TSLP
DDHD1
ACOXL
PLA2G4D
PDIA6
NCK1
HCN4
EXO1
GRP
CACNG1
UCN3
ZNF737
LDLRAD1
PLEKHF1
PLA2G16
TFEB
LMCD1
MICAL1
PCDHGC3
ASB5
CENPK
DDO
OVOL1
NEURL1B
SYCE2
ADSS
KIAA1462
ATP2B3
DEK
TERF1
GSE1
HLA-C
CYB5A
C14orf2
PYCR2
NARS2
FAM20C
TBC1D23
SFXN5
R3HDML
SESTD1
RPL38
ADAMTSL1
SMAP2
ZBTB46
HSBP1
BAIAP2
GULP1
NEK2
TRIM62
PSD3
KLF3
KCTD14
ZAP70
RNF122
CCNA1
CXCL14
TRAF3IP2
MBNL2
NID1
CCDC110
CPSF4L
MMRN2
IRF1
UNC5B
MFSD6
MYO3B
JAM3
KCNIP3
RGS16
CLN8
TMEM60
ABCG1
HRK
MOB3C
ARL11
DSCAML1
NAPG
ANKRD10
TAGLN2
CCDC141
CACNA1E
ANKRD35
CTIF
DNAJA4
PLEKHB1
PON1
CNKSR3
SLC15A4
POU2AF1
SOD3
R3HDM4
TIPARP
LRRC75A
MAP3K14
PPP6R1
SLCO3A1
TNFSF15
MRPL48
APOL4
ABO
PCP4L1
LIPE
SPICE1
NACC2
NDUFAF6
CCDC83
ERMP1
AQP4
RD3
COL4A3
RET
MID1
TSHZ2
MAPK9
STON2
DNAH1
ANXA9
FAAH
CPA2
ERN2
PDE9A
ANXA6
EMID1
MFSD2A
ALG13
KLHDC8B
PLEKHA3
PLEKHG3
GLB1L2
DGKZ
EFNA1
C5orf67
MAPRE3
CERKL
SLC1A2
PCDHGC4
P4HTM
LGALS3BP
ABCC3
SAMD9L
SCD
UBXN10
PHC2
SYNJ2
INPP1
TNK2
DENND4A
BCAR1
SIPA1L1
DGKB
RNF187
TGM3
GALNT12
PTER
PRR15L
EQTN
FAM69C
ITM2C
DAPK2
CDCA7
PCGF2
OVOL2
CD9
MS4A15
LCA5
CCNJL
VMAC
CAMK1G
PRUNE2
SLC6A20
CCDC40
C10orf10
CAMK2N1
ZNF787
QPCT
C8orf34
JAZF1
RP11-652L8.2
RNF138
STX16-NPEPL1
CHODL
IFRD1
WDFY1
RP11-638I8.1
PRICKLE2
CSRNP3
NAA35
VPS8
MVP
DNAH2
C4orf50
CLDN12
GLYATL1
BCO1
SGPP2
FOSL2
H2AFJ
SEMA5B
TSPAN15
TMEM9
SCYL2
CCR8
GADD45G
VPS37C
PCDH1
OCIAD2
CAPN13
DDIT4
PTPRN2
ATP5L
STX1A
STX17
CCNL1
NOD1
AKAP1
COL4A4
STIL
DNMBP
CYB5R1
SLC6A5
SDK1
HAND1
ATAD3C
SERPINB1
WIPI1
TP53INP1
SPOCK2
RNF144B
LEMD1
PAMR1
CCDC33
PRODH
CORO1A
NMNAT3
TNS4
TMEM260
NAV1
IQSEC1
SHISA9
CNGA4
CACNA1S
GCFC2
CORIN
ISG20
HNF4A
IKBKE
ARMCX6
KCNA5
DYNC1I1
SLC47A2
ST14
XBP1
TDGF1
SUPT20H
CD3G
COL17A1
IL7R
FAM83F
SYNPR
MYO7A
ST6GALNAC2
MRPL21
ITGA11
FOXN1
PPP2R2B
NRCAM
RADIL
UGP2
CUEDC1
CRTAC1
SCRIB
FZD6
NOV
GRM4
PLB1
KRT5
TIMP2
ZMAT4
GTF2IRD1
STC2
FOXD1
GPRC5B
AKR1C3
PRSS36
ZNF250
ADGRF4
DOK7
TESC
TMEM31
IGFBPL1
C1orf116
FBXO32
CEP57
SDCBP2
ITPRIP
TFF3
TNR
CDKAL1
DAPL1
CES1
VRK1
MBOAT2
MNX1
RANGAP1
H2AFY
KCNK16
PYROXD2
FIBIN
HSPB1
COX7A2L
CMTM8
TECTA
ATP9B
KIAA0895L
PADI1
SH3BP4
G2E3
NDUFS1
CCDC88B
FXYD6
BZRAP1
SPPL2B
PUM3
HNMT
ACTR10
CDC14A
AGBL4
CPNE5
UCMA
CCDC153
NECTIN2
KCNA1
SSTR2
DYSF
FOXJ1
TRA2B
MGAT4B
DHRS7
TMEM63C
FGF17
RASGRF1
GJB1
SLCO2A1
RIN2
INSRR
KRTAP19-1
OTUD3
TPCN1
STARD13
TRIM29
CEACAM16
PDZRN3
GCK
TASP1
EFHC1
FUCA2
GPR19
EBPL
PIK3AP1
C3orf52
FGF6
AFAP1L1
SEC11C
FGFR3
CDC6
SULT1C2
NUP88
AKNA
INPP5J
NEBL
COG3
CEL
STK40
APOBEC3B
CARS
GALNT18
IL5RA
STON1
SYTL1
CHRNA2
ACSF2
SCN1A
ECE1
HCK
CDHR1
FAM71F1
PROX1
PPP1R1B
CLTCL1
PPL
RALGPS1
CLDN9
ADRB1
ADGRG4
CSRP1
FRMPD4
EEPD1
FYN
FAM3B
ABCC2
RIMBP2
C1orf100
UBALD1
AOC1
TBC1D8
KRT8
TMPRSS13
ETV7
TEX9
HS3ST6
RGS8
ADAMTSL4
TMEM176A
LGALS9B
ENTPD2
CTSK
MEIOB
PGGT1B
SYT7
TCF15
TPPP3
MRPS9
IRS2
IGFN1
GPR1
LRIG1
TRANK1
MDH2
GAL3ST1
DRP2
POR
SREBF2
FAM89A
PITPNM2
ZXDC
TINAGL1
CEP68
SPERT
MCTP2
ZC3H12C
ABCA12
TMEM178A
FBXO25
SAMD5
PTTG1
EPHB1
COLEC12
HABP2
DLL4
RPH3A
CREM
ATP2A3
PTGER4
KCNQ1
ADGRF2
NAP1L1
PTDSS1
SYP
MYO1E
EEF1A2
BEST3
CAPN8
KLHDC8A
CCDC102B
DIAPH3
VIL1
PHGR1
PTTG1IP
MCCC1
FAM126A
NECTIN1
UGT2A2
PDIA2
NXN
IL20
GATA3
PARP12
SSBP3
INSM1
HDAC4
FAAH2
FAM102A
PLCB4
PGF
CTRC
PYGB
GADD45A
DKK3
SYNDIG1L
APOPT1
SUSD3
MUC6
HOXD10
SH3BP5
TRIM66
ARHGEF28
NAAA
SORCS3
GCOM1
CEMIP
LRRC37B
LIPG
MGST2
TRPV4
NCKAP1L
NRGN
PHF2
CPNE6
PATL2
ZNF423
TMEM114
S100A2
NTF3
DNM2
KRT18
MACC1
ZDHHC13
TNFRSF14
RB1
WFDC2
COL16A1
CHCHD10
GLRX
TP53I11
ST3GAL4
REG1A
NTNG1
NR0B2
CRMP1
FAM163B
PKD1L3
KRT7
ISX
SMTN
RIC8B
KRT19
TAF3
AKAP8L
C20orf203
SEZ6L
MYZAP
VPS54
MAP1LC3A
PLEKHD1
OR51E2
LOXL4
C7orf73
C16orf87
AKR1C1
FAM53B
LAMC2
NDRG4
ALG5
GCNT3
LCP1
PRKCH
ACACB
FGD3
RHPN2
DOC2B
SEPW1
IFIH1
NUAK2
LMOD2
ANKRD33
METTL11B
RGS17
CCDC187
FBXO38
TSNAX-DISC1
UBALD2
RBP3
MUC13
ECT2L
NSUN7
AGXT
IGF2R
PIP5K1B
ITGA7
ORC4
ZFAND2A
TMEM61
DLK1
EPAS1
TXLNB
BAALC
TRIM16L
CIB4
CTTNBP2NL
CDA
PGS1
EPHB2
PLEKHA6
FAM222A
TMEM26
TRIM36
OTOG
PIPOX
LNX1
MYBPC2
PPM1D
TMEM176B
C1QTNF1
SLC6A3
SLC6A17
B3GNT2
TMEM63A
DUSP13
CERS4
WLS
C11orf16
TBCB
C12orf42
FAN1
CYBA
PLAU
MPZL2
EHF
FRMD3
AGFG1
PACSIN2
KCNF1
SLC22A4
GALK1
GOLM1
AGR3
SOX13
C6orf223
FBXO8
VEPH1
NXPH3
FARSB
SMIM3
CLDN4
STX2
FAM46B
TMEM18
RPL29
MPPE1
LYSMD4
ACAT1
DACH1
CMIP
ATF3
TTLL6
ZC3H7A
CARD18
TAPBPL
DPP4
CNOT4
SMIM22
TEX19
SFR1
CHST1
EXOC6B
AKAP14
TFCP2L1
STEAP3
TNFSF10
CPLX1
IDH2
ELF3
KCNH2
RPS3
SDHAF3
COL21A1
ADCY5
SRPK3
COIL
ARHGEF2
CASP8
EEFSEC
SIPA1L2
TENM2
CITED1
CNN3
JAG1
IRF6
DHX40
CAPN9
HTR3C
AKR1C2
FOXO6
POMZP3
RPL22L1
C1orf21
IL17RE
MYT1
IFIT2
IP6K3
FBXO40
TMEM171
FAM181B
VWA5B1
MTHFD2
LRIG3
TUFT1
FBLN1
PRKAB2
SUB1
SGSM1
JAKMIP1
MYO1H
NALCN
DRD2
FHL2
ZFPM1
FGFR2
RTN4RL2
LMO2
BEST1
RBM20
TWF2
ZRANB1
AP1M1
SGTB
SLC38A8
SCGN
MPP1
TTC39C
C14orf159
STXBP5
OPTC
PCK1
PLEKHA7
GNG4
AGPAT4
TPM1
IL15
SPTBN5
STK33
DIRAS2
USP2
TNFAIP8L1
FOXN4
MTMR10
CD46
CCKBR
FAM118A
RPH3AL
RETNLB
DNAJC12
S100A6
AMACR
SCEL
LHPP
OSBPL6
CCNC
LGALS14
SLC6A14
MAP3K1
RAPGEF4
HEG1
SMYD2
PBX3
NFAM1
SNAI3
GRAMD1A
ANXA5
TEF
ING2
CREB5
LAMP5
EFCAB4B
DNAJC6
MAGEC2
FAM92B
DPH5
C9orf142
LSM11
PLA2G3
MSL2
APIP
RPIA
TMEM45B
EPB41
PLA2G2F
RARA
COLCA2
SFRP5
DPP3
YPEL4
RFC2
DVL3
PLXNA2
TBCC
SLC5A12
PLEK2
RP3-329A5.4
AFAP1L2
S100A4
PXDC1
RAI1
LAMB1
LOXL2
ATAD2
SLC2A12
CHRNA1
XPNPEP1
STARD10
SMARCD2
TRIM21
PEA15
SLC15A1
UQCC2
NPC1L1
PACSIN1
TBCA
KLK13
MB
MXI1
RP11-889L3.3
GSTK1
EXPH5
HES6
RAB3B
C2orf54
MRPL39
CACNA1A
CYS1
SERPINB6
DENND3
SLC18A2
FAIM2
CCNG1
COL2A1
EPHX1
UBE2E1
MICAL2
PPIF
TNFAIP8
TMEM35
GBP6
KIAA1456
THBS2
GBAS
ETS1
HSP90B1
PARL
HSH2D
LDLRAD3
BANP
NPPC
FAM189A2
PDE11A
KLHL29
PAIP2B
TSPAN1
CMBL
PRELID3A
CEP41
ATF6
DEPTOR
CCDC88C
MOGAT1
ACTG2
ATP6V1C2
SMIM20
NCALD
MTSS1
HBS1L
CPA5
WBSCR28
CAMKV
GSTO1
CORO7
SCNN1A
PPP1R1C
RHOBTB3
RGS10
VWA5B2
PKDCC
FOXP1
SLC5A1
KRTAP5-5
RAB27A
PRKAB1
TAPT1
ARL15
OCSTAMP
PKD2L1
HEPACAM2
FANCE
AGAP1
LGALS8
DDR1
PTGS1
ZNF385A
CTNNA2
PRR26
GPA33
PARD3B
KLK11
CCDC67
IRAK4
MLPH
ONECUT2
FAM110B
FAM81A
MYH7B
SNAI2
KCNN4
OGDHL
CLDN18
RASSF6
HSPG2
SLC25A48
TEX101
GCNT1
TM4SF5
FXYD3
USH1C
RNF183
MAL2
MISP
MYBPHL
SCN5A
S100A13
ANXA11
FGF23
CNST
2024-09-03
CCDC9
USP3
ST18
CFAP45

## Sheet: 5. Up RNAseq and ATACseq H82
H82 primary upregulated targets
DPM2
RPS11
GNL3
TUT1
ERAL1
RPS18
RAB1B
SUMO1
HOMEZ
UBAC1
UQCR11
RPL19
XAB2
PARN
CCDC28B
AGPAT1
MET
TNS3
PPCS
LONP1
UBA1
WDR34
ATXN10
FAHD1
DHRS11
STK25
ITGA3
POU3F1
COL1A1
DGUOK
TMEM52
RBM17
CA11
SMYD3
C19orf10
CNPY4
SSU72
BUD31
GRB2
TPM3
DUS3L
NTHL1
RPS28
ZNF232
OPHN1
TUBB
GAS2L1
PMF1
PMM1
MAP3K13
CHFR
TAF12
ID1
PXDN
RP4-614O4.5
C1QL1
COX8A
SF3B6
TIMM22
C9orf16
XRN2
PTRF
PSMD11
POLR2J
F7
ZNHIT2
LSM4
ARL16
DDX49
DOHH
RP11-374P20.5
DNAJA3
ECEL1
NQO2
UQCRHL
ENHO
SF3A3
KISS1R
KRT15
ARMC6
RPS21
IGSF8
FAM195A
HID1
ACOT2
CEP131
CHMP6
PDAP1
POLRMT
MANF
EIF4E2
ARGFX
TNRC18
RDX
HOXB8
NOXA1
MRTO4
C1QBP
SGF29
MTMR12
PMVK
EIF3D
ZNF511
SNRPC
PELI3
TMEM189
ATP5H
ZNF414
ZBTB8OS
FAM131C
GPS1
SECTM1
HCFC1R1
EIF5A
TPGS1
SNTA1
FIS1
CLIP2
ZNF524
SLC35B1
CLDN10
CYP4F12
GPX4
CCDC85B
DVL1
PEF1
DGKQ
MCM5
ZNF681
HBQ1
HRAS
GEMIN6
RABL6
ITGB2
PHPT1
ERH
XRCC1
AP2S1
SENP3
VAT1
TUFM
CEP72
MYC
PHYH
RUVBL2
MCAT
RPLP2
TRAPPC6A
RPL27
SRSF3
SH3GL1
PDXP
C17orf62
APOM
FARS2
ZNF3
PRRX2
MKKS
TP53I3
BANF1
HMBS
UCP2
YBX1
VPS26B
PAQR7
CCDC94
KRT9
SIAH2
ADGRE5
TRMT1
MAF1
C7orf50
HACL1
RAD23A
CBX4
NDUFB7
PXMP4
RNF167
CNPY3
UQCR10
RNF126
DPM1
PSMB7
NAGLU
FAM117A
CAPNS1
SDF4
KLHDC3
C19orf70
CLDN3
SNX5
ZFP36L1
NUDT8
EMC10
C14orf37
TARS2
CDT1
SGTA
KCNG3
C14orf79
D2HGDH
RPL18A
TMEM50B
HM13
G6PD
NUDC
BORCS6
BCAT2
TMEM39B
RPL3
FARSA
TAL1
TRMO
TAF11
CCDC136
SLC3A2
SSR2
NUDT16L1
SYF2
BARX1
B3GALT6
FAM50B
PWP1
DGCR14
EN2
MESP1
CDC37
ODC1
SDC3
TBC1D22A
PTGES2
SNAPC2
ESRP1
NADK
LAMTOR4
BCL7B
C1orf53
RPL35A
DCXR
MARCKSL1
C9orf69
EFCC1
FTCDNL1
JMJD8
FAT1
STRA13
GATA2
RPP25
EBNA1BP2
HILPDA
PLEKHJ1
SRM
PPM1G
NOVA1
NMT1
TFEB
CTB-50L17.10
GNB1
TUBGCP5
APBA3
PIGU
RPN2
NINJ1
ZNF703
FOXF2
HLA-C
ELOB
FBXO6
MKS1
FAM20C
HOXB7
CPN2
ZNF57
WNT7B
CHCHD2
FLII
RPL38
DDX56
PEBP1
MRPS18B
ZNF682
FBXO2
TMEM147
ZNF503
FKBP2
UQCRH
AP1S1
NCLN
RNPEPL1
RFX2
TRMT2A
MFSD3
CCDC51
BAIAP2L1
STT3A
RAE1
IER2
NMB
COX5A
EIF6
CXCL14
MRPL4
NUBP2
ID3
METTL23
FAM43B
C20orf24
PELP1
SOX4
SERINC3
L3MBTL2
ZNF347
C19orf53
DDOST
KIAA1522
DIP2C
LAMP1
RXRA
CIB2
SP6
SCYL1
RPP40
ZNF581
PLP2
COQ7
ITGB4
PEX14
CTD-2568A17.3
FLYWCH1
EZH2
SLC25A1
ATP11A
ZFP37
MRPL12
TRNAU1AP
PPP1R8
TRMT112
C6orf203
ARF4
LMF1
MRPL48
MRPL28
PIGV
CXXC1
PIH1D1
SIRT4
NACC2
THAP8
SLC47A1
TECR
TUSC2
C3orf33
AHCY
OTX1
PDCD7
PDRG1
LLGL1
FTL
TM7SF2
CDKN2D
SYNGR2
KDM1A
STUB1
SLC25A22
NHP2
AP2A1
MOCS3
ZBTB45
EFNA1
MAP2K2
SRBD1
ELN
KLK2
VIM
LGALS3BP
NGB
HLA-A
MRPL20
NR1H2
PDK2
STAT3
DBX1
PHC2
CAPG
SPHK1
INPP1
NOP16
EBF3
CDC42EP2
RNF187
MRC2
FBXW9
UACA
PPP1R16A
POMGNT1
ANKRD54
CCBL2
PCID2
BLOC1S3
CENPA
PPIB
PCGF2
SFN
IQCD
PYGO2
AATF
TMED2
RCAN3
LYPLA2
PRPSAP1
GRAMD4
RPL6
NFIC
PRKAG2
KEAP1
H2AFX
GNB2
ARFIP2
RNF5
LRP10
FAM173A
DYNLRB1
TNFRSF12A
B4GAT1
ATAD3A
NUDT3
HEBP2
FBXO44
GLMP
H1F0
TOR1B
HNRNPC
ZBTB14
RAB11B
C1orf233
PDIA5
ZNF213
MOB3A
RPL26
NDUFB10
NUDT2
ASGR2
PGAM5
RHPN1
LMAN2
DFFA
OSCAR
UBE2S
ANAPC11
NIFK
WDR46
CDK9
NTMT1
NOP56
SUMO2
FPGS
MCOLN1
YBEY
CDK2AP1
DHPS
ZSCAN2
HSPA9
C16orf13
GTF2F1
RPS15A
IRF2BP1
RBM42
CYB5R1
BRI3
ORMDL2
ZNF766
AGPAT2
APH1A
FOXL2
HTATIP2
RPS12
C2orf71
VPS28
TRAF4
ABHD3
PATZ1
PSMA7
TUBG1
ELOF1
TMEM109
RPL18
45538
PC
CDK5R1
DNTTIP1
MRPL40
ACAD10
LRWD1
RPS19
TSEN34
SLC25A19
PANX2
PPP4C
SDF2
PKN1
CEBPA
AKT1S1
TMEM121
THOC6
PRMT3
ZFAND3
SIRT3
PRSS16
SLC30A5
DENND1C
FAAP100
TIMM44
CD320
NHSL1
MRPL21
C19orf24
DEAF1
UBXN6
CTU1
HLA-DRB1
TLE6
RPL41
DRAP1
PEMT
HLA-B
VANGL1
NDUFA3
LYRM4
GPANK1
SHARPIN
TIMM13
CDC34
CIRBP
ZC3H10
WDR18
EFNA3
ORM2
ZNF77
DYX1C1
ACOT4
COL6A1
OAZ1
TMEM141
RASL11A
BOLA1
PAF1
SPATC1L
TRMT10C
PRSS36
MIEF2
ST7
SSBP1
LHX2
TMEM101
C1orf116
CLPP
ESPN
ATP1B3
NUP62
FJX1
TIGD5
NDC1
ATPAF2
EIF3G
FOSL1
URM1
SLC27A5
UBE2J2
PNKD
PRR3
RXRB
BYSL
ARRB2
CCDC177
GZMM
GYS1
DHX35
UBB
MRPL45
ATP5D
RAB40B
RPS5
YEATS4
BET1L
NOC4L
HMGN1
MNS1
PCYT2
TSC22D1
POLR3K
PUF60
IRX5
BAHCC1
ACTR10
COL9A2
CCDC153
CCDC106
PDIA3
PNMA6A
DLX2
OXLD1
CCDC124
ALKBH2
EXOSC2
ZNF556
PIN1
SIPA1
NELFE
ATOH8
NPW
PLIN2
2024-03-05
FZD9
SH2B2
TMEM99
PSMD3
TSR3
ESRRA
IRF3
EBPL
ZMAT5
ACOT7
HIST1H2BL
HES7
RPL32
CDC6
LEMD2
CBARP
TLE2
C11orf68
SMPD2
DHFR
ALYREF
TAB1
PRIM2
PRRX1
MED18
AURKB
PPP1R1B
TP53I13
CEBPD
NPRL2
GRWD1
BOD1
POC1A
C12orf65
DDX39A
MEIS1
TMEM179
CACNA1H
ERCC1
GTF3C5
PARK7
DUSP14
AP4M1
NOP10
LRRC56
C17orf89
AURKAIP1
DGAT1
RHCE
ABHD17A
PLIN3
C19orf47
RANBP1
CSNK2B
CCDC90B
LRP5
RASAL3
ZNF561
TMEM69
FAM78A
PSMD2
RRAS
ZFPL1
SCCPDH
BCAS2
PRMT1
PIM3
KAT8
SH2D3C
PTPN14
SNRPG
RBM3
RITA1
LRRC45
SAYSD1
XYLT2
TXNL4A
TGFB1
MRPL11
ENOPH1
NATD1
FOXE3
HIST1H2AG
WWOX
UCK1
FAM120AOS
RCC1
PARS2
CHD1L
ALKBH7
HIST2H2AC
ERGIC3
NME4
CDCA5
TNFSF13
EPCAM
APOF
SSR4
OLFM2
COX6A1
CCDC74A
DUSP23
VPS29
CGREF1
FOXD2
DBP
ZNF563
FAM207A
H3F3A
GLO1
MRPS10
TMEM102
PKIG
PPIH
ZMYND19
EIF2B4
TSSC4
PALM
RSG1
CTNNBIP1
MRM1
ATP9A
APOPT1
COPE
SPOP
ARHGAP1
ENOX1
RRP1
UNC5C
TMEM203
C19orf52
SLC25A17
BNIP1
IGFBP6
PRPF31
MRPL55
NDUFV1
POLDIP2
PIGQ
DTYMK
ALDH16A1
WDR53
FEZ1
SLC25A11
EMP3
DNAJC8
MAP2K7
SNRNP25
MRPS31
CCDC56
SART1
ZCCHC17
PPP1R9B
GTF2B
NAIF1
UTP6
COPS3
MRPS16
POLE4
PHLDA2
CNIH4
NSMCE1
MPV17
JMJD4
HIST1H2BK
CYB5R3
ZNF606
RBFOX2
NFS1
SNRNP35
IDH3G
MICU2
RAC3
NLRP4
C1orf54
HAT1
IFT27
STX10
RIC8B
LENG1
EMILIN2
FIZ1
NLRP1
RPS27L
EPOP
PALD1
BRD2
TMEM59L
GORASP2
MADCAM1
ELAVL1
DNAJC17
DCAKD
CDKN2C
GUK1
CTDNEP1
RPL11
RPL8
BOC
TBRG4
RAB1A
IMP3
VRK3
FASTK
LMF2
MFAP1
WDR83OS
WRAP53
CTSA
VGF
AGXT
RBM15B
TMEM107
PSMB3
RPS25
SOBP
TXN2
NLE1
TAF15
LTK
PHB
SEMA6B
CBLC
SLC39A1
CDC42EP1
MECR
POLR2E
HIGD2A
ACTG1
MAP3K11
RPS9
HACD2
HNRNPA1
CAAP1
EPHB4
PDE4A
CAPZB
SPC24
C1orf43
PHF23
C8orf82
EYA2
HMCES
FIBP
YIF1B
TBCB
VAMP8
NBN
TSTA3
MED20
RASSF7
ACOT1
RFX5
NDUFA6
HMG20B
GALK1
NOSIP
COX14
NR2F1
SLC39A7
ILF2
MRI1
MANBAL
CRYM
TMEM18
RPL29
SQSTM1
MEOX1
RNF208
TSSC1
WDR54
ATP5I
MRPS34
DAP3
DAB1
SYT2
EVI5L
P3H1
DVL2
CAPZA2
TEX19
BRMS1
PCMT1
PIAS3
YWHAE
TGFBR3L
MRGBP
NDUFS8
RPA2
EFNA4
POLR2I
ZNF665
GPI
ASF1B
ADAMTS9
KATNA1
RPS4X
APOB
MRPL54
METRN
FLNC
ARF1
HOXB13
TANC1
ANKS6
LSM10
C11orf58
MAPT
CTXN1
RGS19
POMZP3
RPS8
PHOX2B
EGFL7
MEA1
PIK3R3
TPBGL
CORO1B
RPS2
C17orf75
SNRPE
WDR24
FES
RPUSD1
FAF1
PRPF6
SOX12
HLA-DPA1
SMIM12
FKBPL
ZYX
SF3A2
FN3KRP
SDC4
CDC42BPG
MAGIX
XRCC3
BTBD2
PCNA
MMACHC
PTK7
DOLPP1
ETV4
KXD1
ARMC7
BABAM1
RAD51C
CYB561D2
C1orf159
GAMT
SZRD1
NOC2L
ATF5
OPRL1
IQCG
CYB5D2
SUGP1
AMDHD2
GBA
TNFAIP8L1
CBX8
PRDX5
TRIB1
TMEM80
RBPMS2
HAUS8
DYNC1I2
INHBB
TBL2
RPS6KB2
ADRM1
CCDC151
AIP
ANKRD9
THAP3
SKIV2L
FREM2
FUZ
SLC7A8
CCND3
COASY
CHMP4B
ALKBH4
ENKD1
CORO6
SNAPIN
RAN
UFC1
EEF1A1
LSM7
LRRC47
NMRAL1
ACSS2
FGFRL1
LHX1
RPS15
PRKCSH
TK1
ZNF329
ZNF610
HLA-F
C9orf142
GIT1
FAM195B
MEN1
TRABD
RPL36
RBCK1
TBCC
PSMG3
RP11-884K10.5
ACAD9
RPL21
SUV39H1
ATRAID
MB
FBXW5
DCAF15
CLINT1
C2orf54
FADD
CDH1
PTGR1
JUNB
ENSA
PFDN6
PPP2R1A
RPA1
MICB
MRPL2
MDK
METRNL
PRR7
FOXF1
GBAS
MLST8
SMOC1
ADAT3
HOXB6
SLC25A33
CD81
RCE1
GRN
H1FX
OGFR
DDX54
MMP17
TRIP4
FLAD1
RAB5C
NSA2
ZNF205
MRPS2
POLR3H
ABHD11
RPL23
CCR10
SERPINE1
B4GALT3
TXNDC11
SSSCA1
PLEKHH3
CPTP
SNAP47
RPL13A
RPS7
PSMD13
TRAPPC4
CORO7
MAD2L1BP
TKFC
CUL4A
FSTL3
PLD3
SCAMP2
NDUFS5
UNC93B1
KRT10
FDXR
CDCP1
PEX19
CNP
LPPR3
BCL3
TIMM21
P4HB
ADAMTS10
GIPC1
TMEM199
EXOSC6
FANCE
ADPRHL2
SPAG7
IGFBP4
SNRNP40
GMNC
LKAAEAR1
CLNS1A
FUNDC2
NME3
EPS15L1
RRNAD1
EMILIN3
CEBPB
ZFYVE19
ECI1
NRG1
SLC4A11
SMARCAL1
TTC1
MAD2L2
NDRG3
ZNF358
TMA7
ATP5G1
PNPLA2
SNX17
JOSD2
POLR3B
PCIF1

## Sheet: 6. Up RNAseq and ATACseq H146
H146 primary upregulated targets
TMEM216
APBB2
CADM4
PXYLP1
CHD8
UQCR11
EP300
2024-09-11
KLHL14
ZBTB12
REEP6
MIER1
AGPAT1
TOB2
NR4A2
IPO9
EVC
CHD1
NAT10
C20orf27
SUGCT
BMP3
LRGUK
NUDT1
CEP350
CIAO1
KCNC1
CNPY4
NAT8L
CFAP157
ZBTB48
PSMG4
GRB2
P2RX3
PLXNA1
KIAA0100
HS2ST1
GCLM
MMP16
EMILIN1
CHFR
ID1
STPG1
C2orf44
FUS
ELAC2
USP42
NCDN
TMEM104
LRRC8A
LAGE3
GNRHR
CHST6
SDC2
KDM4B
CHRM1
RP11-374P20.5
CROCC2
IPO13
GSTP1
PSG4
NBPF3
RPRD1B
CHMP7
AHI1
RP11-552F3.12
LPIN3
IRX3
C16orf71
DNAJC30
ZNF667
ATP7B
ACOT2
AHRR
ZNF146
RDX
ZNF568
FST
ARHGEF26
SCRN1
PROSER3
CD177
JAK2
TM9SF4
PLEKHM3
ENKUR
ABCG8
DAND5
CASC10
AQP11
IFNAR1
EHD2
NCF1
SPG7
ZNF614
PARD6G
SCRT2
XXYLT1
FGF12
SNTA1
ERMARD
SAFB2
NFAT5
SLC48A1
PRCD
NDUFAF1
PHF12
CDKN2B
ZNF480
PROS1
PPP6R2
TBCCD1
KCTD2
NR4A3
ZNF839
SOX15
DNASE1L1
ARID1B
MT-ND6
WDPCP
SLC35A1
RAVER1
AMOTL2
C6orf120
C17orf62
CRLF3
PSMA5
GLTPD2
CDH20
HMGXB4
TK2
BLVRB
ZFYVE9
TCTN3
MAGEF1
AK1
SYNPO2L
DGCR8
FAM20B
PDCD6
BRI3BP
COX16
NKAIN1
HTR1A
ALOX12
NEIL2
UNCX
SLC29A4
MRAS
SLC35F5
TELO2
DUSP28
CSNK1E
KCNQ4
PPP5D1
CCDC117
C6orf89
UBN1
IFT172
NTRK2
PFKFB2
C17orf49
PXMP4
TSKU
WDR92
POLR1B
NLK
AKT2
GNAI1
ZFP36L1
DZIP1
GTF2IRD2B
TARS2
ABCF1
ZHX2
CFAP53
SMARCA4
ZNF624
GPATCH3
QRICH2
SRRM5
PSD4
TMEM43
C14orf79
SKI
ATXN7L3
ZNF541
MFN1
F10
FAM134C
ABCC5
ABL1
NCOR1
TXNRD1
FAM156A
SLC6A8
NRDC
C5orf30
SLC26A2
TARDBP
CHMP1A
ZNF160
B3GALT6
TCTE3
HEY1
CANT1
ZNF99
SNX22
TMEM218
RPUSD2
PTGES2
SAMD15
ZNF532
RAP2A
LBHD1
RNF139
ZNF594
TOMM5
C2orf68
ZCCHC2
SLC39A10
B3GNT6
C9orf69
PLPP1
FAM168A
B3GNTL1
GJC1
RPP25
SOSTDC1
C22orf39
SRM
LRRC46
SNX8
TAAR1
AREL1
MBOAT7
ZNF689
TFCP2
TLE4
ALB
COL11A1
SFXN4
ZNF703
CKMT2
PIP5K2B
MON1A
ZSWIM3
ZNF804A
GDF7
BRD3
LYRM7
KRBA1
RP11-512M8.12
HIST1H3J
C9orf3
SLC25A23
FKBP11
NTN3
ZNF682
JRKL
PLK5
LAPTM4B
TMEM147
SYT4
ARID1A
AC092835.2
HIST2H2BE
STARD7
NCLN
SMAD6
ZNF17
RCBTB2
PGBD4
WBSCR16
SAFB
TRMT2A
LZTS2
AFF3
RPTOR
ZNF485
IER2
MEX3B
ATXN7L1
ZNF783
ZBED3
FAM234B
ZNF764
DEPDC7
NDST1
COL20A1
ZNF248
C5orf24
SMARCD1
STRADB
GTF2E1
ATAD2B
KCNT1
BMPR1A
FUBP3
ACACA
LNPEP
CDK12
RBBP9
MAGEE1
OSTF1
FYCO1
CFAP73
SPRN
ACBD5
MGAT1
SLC35B2
CCDC137
TRIM72
TTLL1
MRPL28
SLC25A44
VSNL1
N4BP2
ZNF318
SIRT4
FAM135A
ECE2
WTIP
GTPBP3
ARL4C
PLEKHG2
GALR1
SKOR2
DHRS13
SMYD5
TUSC2
LIPH
SLC12A2
OTX1
ZIC4
ZNF566
STRADA
LLGL1
ZNF778
HUWE1
HECW2
LEF1
EPS8L1
KCNJ9
HIST2H2AA4
SMPD1
ZC3H12A
TMEM14A
TCP11L1
SPEF1
DCDC2B
HIST1H2BB
MEPCE
MAML3
RSPO4
MRPL20
ZNF518A
SHANK1
CD226
ANXA2R
TPCN2
MPZL1
TSSK3
NOP16
FGF4
IRX1
DPYS
WDR4
CDK5R2
ZNF497
SLC30A4
ARRB1
CDH6
C10orf95
PYGO2
PPP1R10
C16orf88
KEAP1
NUP50
KAT2A
RQCD1
MTUS1
UROS
GTF3C2
SOAT1
MT-ND1
ATL3
MIEF1
PRRT3
FBXL19
NUDT3
ZNF260
SRSF8
KIF3B
MTMR9
RNF165
CCDC142
ZBTB14
FAAP20
KCTD20
P3H4
MOB3A
DNAJC14
EPPK1
RBM12
KIF26A
ZNF174
DUSP6
ELP5
ELK1
B3GALNT1
ADAM33
USP31
SNX27
C12orf72
YBEY
DIP2B
NQO1
ZSCAN2
GINS4
TAF1
PLEKHN1
FAM177B
FIGNL1
C14orf1
GTF2IRD2
ZNF300
FOXL2
FDXACB1
DPH2
C19orf12
NCBP2
ADGRL3
PATZ1
PIGN
FIGNL2
NCAPD2
GLYR1
LRRC37A3
PROB1
EPM2A
COMMD3
BEX1
SDF2
ANAPC5
NFATC2IP
NOMO2
ETAA1
AKT1S1
PHF14
TMEM121
TMX1
MAP9
BCDIN3D
GFAP
TMEM198
KIAA1614
LYNX1
MKRN3
HEXIM2
CBLN3
RANBP10
ACVR1B
MAGEL2
SLC29A2
TDRP
FAM162A
FGL1
ORAI2
CFAP77
MDN1
ZNF575
MCM3AP
C19orf60
RBM8A
MFSD4B
ADIPOR2
ANKIB1
VPS52
TSR1
MYPOP
DPY19L4
PGBD2
FBXO45
CNPPD1
MORC2
ZNF19
DSN1
HIST2H2BF
ARID4B
KCTD12
SPATC1L
TNFSF9
CFP
CNIH3
FAM208A
PAQR9
CRIP3
PEG10
WNK1
AHNAK2
SPRYD3
DPAGT1
LHX2
[truncated: 1,443 more rows]

## Sheet: 7. Lost and gained gene sites 
Down	Up
[truncated: 6,666 more rows]
